# Supplementary material for: Gestational and congenital syphilis across the international border in Brazil
Source: PLoS One. 2022 Oct 25;17(10):e0275253. doi: 10.1371/journal.pone.0275253 (PMC9595568; doi:10.1371/journal.pone.0275253)
Supplement: S1 Data — (XLSX) [file pone.0275253.s001.xlsx]

## Sheet: Figura 1 - Mapa e TX
TAXAS_Sífilis Congênita
Sífilis Congênita	2010	2011	2012	2013	2014	2015	2016	2017	2018	2019	2020
ACRE	1.09124	1.23478	2.09593	4.15813	5.25118	4.00471	4.24777	4.70718	5.92396	4.72973	5.03686
AMAPÁ	0.953743	3.27103	0.433839	2.52101	0.405515	1.28535	2.25632	3.4828	4.095	3.75469	2.50313
AMAZONAS	0	0.603804	0.913576	0.835732	1.14427	0.833179	1.45866	1.12418	1.94055	0.936091	1.70198
PARÁ	1.321	4.43557	5.39653	5.29344	1.94049	2.02977	2.80702	5.84007	5.34416	3.16522	4.64233
RORAIMA	5.13452	2.71575	3.77394	4.16435	1.52974	1.2271	1.93407	2.13002	4.34685	4.58276	3.96717
Arco Norte	1.803	1.84914	2.43244	3.39394	2.78271	2.24113	2.73494	3.21065	4.40602	3.59532	3.77609
MATO GROSSO	0.913838	0.507228	0.521648	1.90042	1.33983	1.2038	3.10037	3.55282	3.61854	4.34882	1.94553
MATO GROSSO DO SUL	2.73281	2.06348	2.94058	4.66602	5.93137	8.67255	10.6616	10.7683	10.2279	7.35773	5.55583
RONDÔNIA	0.66285	1.4339	1.81244	2.82567	3.33446	4.53361	4.14128	5.7435	5.60811	3.67168	3.61246
Arco Central	1.61726	1.55446	2.09008	3.47045	4.12491	5.72972	6.84792	7.57462	7.24747	5.41631	4.14446
PARANÁ	0.4443	0.707714	1.49718	1.67157	1.69928	2.21481	2.45159	4.17693	5.07056	5.88517	3.91457
SANTA CATARINA	0.627015	0.724638	0.884956	1.64902	2.247	6.13204	7.04283	7.36777	7.39273	5.46117	3.41323
RIO GRANDE DO SUL	0.736016	1.20563	1.38301	2.24434	3.34798	5.21361	8.49559	8.35149	7.94233	7.83944	7.19289
Arco Sul	0.600424	0.935863	1.36187	1.92644	2.5019	4.10645	5.76691	6.45285	6.65198	6.64724	5.22446
Total SC Fronteira	1.16736	1.3349	1.8304	2.70613	2.99296	4.0443	5.26698	5.91159	6.21013	5.51172	4.57309
Brasil	2.4	3.3	4	4.8	5.5	6.5	7.4	8.5	9	8.5	7.7
Sífilis Adquirida	2010	2011	2012	2013	2014	2015	2016	2017	2018	2019	2020
ACRE	0.653317	0.899166	0.631277	3.22976	5.6216	10.1002	16.8219	37.1297	56.0243	34.2429	26.9433
AMAPÁ	0.942996	1.83367	0.892961	15.6601	19.4924	25.6126	37.089	40.9581	73.932	115.293	61.2415
AMAZONAS	3.76249	14.3593	10.5013	17.3123	12.2701	7.99164	23.6464	33.8992	86.5622	54.365	40.2548
PARÁ	0	0.469684	0.466686	0.463813	0	3.20688	0.910975	12.6818	15.3108	12.5378	11.5782
RORAIMA	0	1.27784	1.45745	1.01819	8.56625	20.26	48.4821	34.0108	111.002	106.973	62.7395
Arco Norte	1.15374	4.04009	3.05054	6.28488	8.00554	12.199	25.4475	33.4728	73.589	59.8195	39.7106
MATO GROSSO	1.63076	3.43407	4.6045	6.54553	8.05354	14.1962	30.5373	31.2114	40.3115	39.0126	30.7124
MATO GROSSO DO SUL	10.8002	15.8303	17.1346	23.6185	27.9717	34.251	40.3159	75.843	116.805	88.8681	59.9345
RONDÔNIA	0.207751	1.33089	1.51368	6.36699	7.06091	11.1168	26.6063	32.0853	56.9063	46.456	47.7736
Arco Central	5.06951	8.01153	8.8643	13.867	16.2939	21.6991	33.2685	50.8108	79.6307	63.3485	49.8259
PARANÁ	0.619741	4.60707	9.91133	20.3058	27.0719	47.55	57.1538	93.3902	125.278	130.899	77.4957
SANTA CATARINA	0.468683	7.21404	19.1801	26.7348	26.4355	41.0706	69.7718	113.035	136.647	116.473	89.9052
RIO GRANDE DO SUL	1.1218	3.97874	8.57713	12.6397	28.2083	60.1967	83.6436	103.907	111.467	103.685	78.5994
Arco Sul	0.844566	4.65113	10.5139	17.4717	27.5327	52.7348	71.5633	101.12	120.29	115.991	79.7554
Total Sífilis Adquirida Front	1.89012	5.32949	8.7369	14.516	21.1489	37.5313	53.4215	75.72	101.151	91.8656	64.3784
Brasil	2.1	9.5	14.4	19.6	24.9	33.9	44.2	58.8	76.4	74.2	54.4
Sifilis em Gestante	2010	2011	2012	2013	2014	2015	2016	2017	2018	2019	2020
ACRE	2.54623	5.21973	5.44943	6.44217	13.303	17.7856	20.6682	25.9812	37.9012	33.9066	30.4054
AMAPÁ	6.6762	6.54206	3.47072	10.9244	6.08273	8.14053	10.3791	13.0605	20.475	17.9391	18.7735
AMAZONAS	1.72414	1.81141	2.3753	2.5072	3.16874	5.2768	6.83745	6.22622	9.34992	7.31853	6.72283
PARÁ	5.28402	8.42759	10.7931	8.74568	6.03708	5.63825	7.01754	13.9263	11.7572	8.4406	10.3397
RORAIMA	2.25919	2.11225	6.227	7.31075	6.29893	8.76501	11.6923	7.41246	14.6144	19.2202	23.6662
Arco Norte	2.79939	4.14928	5.28888	6.1708	8.06987	10.9445	13.1591	14.5665	21.3681	20.1257	20.3668
MATO GROSSO	4.17755	5.70631	5.08607	5.19448	5.84653	4.69484	8.91358	12.6717	12.3731	16.5942	13.1609
MATO GROSSO DO SUL	16.3969	14.1987	12.4214	14.8603	19.6569	21.4558	24.9962	30.7528	35.0529	32.7844	29.1306
RONDÔNIA	2.04881	3.21193	4.32647	5.30535	7.91229	7.53712	9.8799	11.7742	13.5954	15.7527	17.4109
Arco Central	8.73322	8.53859	8.04567	9.47699	12.7203	13.0716	16.4079	20.3568	22.6915	23.3757	21.731
PARANÁ	2.5177	3.68601	4.16862	6.19632	7.97566	11.5115	13.8181	19.3049	22.9919	24.0733	21.2505
SANTA CATARINA	2.06019	1.26812	3.53982	4.68669	7.0739	13.2994	16.87	21.8706	26.5986	21.693	20.8586
RIO GRANDE DO SUL	2.67146	2.86671	4.90834	5.9145	10.5148	18.7538	24.405	26.9219	27.3657	27.3707	23.7608
Arco Sul	2.52423	2.9899	4.41391	5.86256	8.96995	14.9931	18.9168	22.9848	25.4108	25.1093	22.2523
Fronteira	4.20249	4.75922	5.58448	6.87425	9.70209	13.4736	16.8132	20.1622	23.6563	23.3238	21.6321
Brasil	3.5	4.7	5.7	7.2	8.9	10.9	13.4	17	21.5	21.8	21.6

## Sheet: INFORMAÇÕES FRONTEIRA
FRONTEIRA													TAXAS
Sífilis Congênita	SC 2010	SC 2011	SC 2012	SC 2013	SC 2014	SC 2015	SC 2016	SC 2017	SC 2018	SC 2019	SC 2020		Sífilis Congênita	SC 2010	SC 2011	SC 2012	SC 2013	SC 2014	SC 2015	SC 2016	SC 2017	SC 2018	SC 2019	SC 2020
ACRE	18	22	35	71	90	68	67	77	98	77	82		ACRE	1.09124	1.23478	2.09593	4.15813	5.25118	4.00471	4.24777	4.70718	5.92396	4.72973	5.03686
AMAPÁ	2	7	1	6	1	3	5	8	10	9	6		AMAPÁ	0.953743	3.27103	0.433839	2.52101	0.405515	1.28535	2.25632	3.4828	4.095	3.75469	2.50313
AMAZONAS	0	6	10	9	13	9	16	13	22	11	20		AMAZONAS	0	0.603804	0.913576	0.835732	1.14427	0.833179	1.45866	1.12418	1.94055	0.936091	1.70198
PARÁ	6	20	23	23	9	9	12	26	25	15	22		PARÁ	1.321	4.43557	5.39653	5.29344	1.94049	2.02977	2.80702	5.84007	5.34416	3.16522	4.64233
RORAIMA	50	27	40	45	17	14	22	25	58	67	58		RORAIMA	5.13452	2.71575	3.77394	4.16435	1.52974	1.2271	1.93407	2.13002	4.34685	4.58276	3.96717
Arco Norte	76	82	109	154	130	103	122	149	213	179	188		Arco Norte	1.803	1.84914	2.43244	3.39394	2.78271	2.24113	2.73494	3.21065	4.40602	3.59532	3.77609
MATO GROSSO	7	4	4	15	11	10	24	30	31	38	17		MATO GROSSO	0.913838	0.507228	0.521648	1.90042	1.33983	1.2038	3.10037	3.55282	3.61854	4.34882	1.94553
MATO GROSSO DO SUL	52	42	58	92	121	173	209	222	206	147	111		MATO GROSSO DO SUL	2.73281	2.06348	2.94058	4.66602	5.93137	8.67255	10.6616	10.7683	10.2279	7.35773	5.55583
RONDÔNIA	11	25	31	49	59	80	70	100	99	62	61		RONDÔNIA	0.66285	1.4339	1.81244	2.82567	3.33446	4.53361	4.14128	5.7435	5.60811	3.67168	3.61246
Arco Central	70	71	93	156	191	263	303	352	336	247	189		Arco Central	1.61726	1.55446	2.09008	3.47045	4.12491	5.72972	6.84792	7.57462	7.24747	5.41631	4.14446
PARANÁ	15	24	51	58	62	81	88	156	189	221	147		PARANÁ	0.4443	0.707714	1.49718	1.67157	1.69928	2.21481	2.45159	4.17693	5.07056	5.88517	3.91457
SANTA CATARINA	7	8	10	19	27	77	86	95	97	72	45		SANTA CATARINA	0.627015	0.724638	0.884956	1.64902	2.247	6.13204	7.04283	7.36777	7.39273	5.46117	3.41323
RIO GRANDE DO SUL	27	45	51	85	128	206	322	322	303	291	267		RIO GRANDE DO SUL	0.736016	1.20563	1.38301	2.24434	3.34798	5.21361	8.49559	8.35149	7.94233	7.83944	7.19289
Arco Sul	49	77	112	162	217	364	496	573	589	584	459		Arco Sul	0.600424	0.935863	1.36187	1.92644	2.5019	4.10645	5.76691	6.45285	6.65198	6.64724	5.22446
Total SC Fronteira	195	230	314	472	538	730	921	1074	1138	1010	838	7460	Total SC Fronteira	1.16736	1.3349	1.8304	2.70613	2.99296	4.0443	5.26698	5.91159	6.21013	5.51172	4.57309
Sífilis Adquirida	SA 2010	SA 2011	SA 2012	SA 2013	SA 2014	SA 2015	SA 2016	SA 2017	SA 2018	SA 2019	SA 2020		Sífilis Adquirida	SA 2010	SA 2011	SA 2012	SA 2013	SA 2014	SA 2015	SA 2016	SA 2017	SA 2018	SA 2019	SA 2020
ACRE	5	7	5	26	46	84	142	318	487	302	241		ACRE	0.653317	0.899166	0.631277	3.22976	5.6216	10.1002	16.8219	37.1297	56.0243	34.2429	26.9433
AMAPÁ	1	2	1	18	23	31	46	52	96	153	83		AMAPÁ	0.942996	1.83367	0.892961	15.6601	19.4924	25.6126	37.089	40.9581	73.932	115.293	61.2415
AMAZONAS	17	66	49	82	59	39	117	170	440	280	210		AMAZONAS	3.76249	14.3593	10.5013	17.3123	12.2701	7.99164	23.6464	33.8992	86.5622	54.365	40.2548
PARÁ	0	1	1	1	0	7	2	28	34	28	26		PARÁ	0	0.469684	0.466686	0.463813	0	3.20688	0.910975	12.6818	15.3108	12.5378	11.5782
RORAIMA	0	6	7	5	43	104	255	186	640	648	396		RORAIMA	0	1.27784	1.45745	1.01819	8.56625	20.26	48.4821	34.0108	111.002	106.973	62.7395
Arco Norte	23	82	63	132	171	265	562	754	1697	1411	956		Arco Norte	1.15374	4.04009	3.05054	6.28488	8.00554	12.199	25.4475	33.4728	73.589	59.8195	39.7106
MATO GROSSO	8	17	23	33	41	73	159	164	214	209	166		MATO GROSSO	1.63076	3.43407	4.6045	6.54553	8.05354	14.1962	30.5373	31.2114	40.3115	39.0126	30.7124
MATO GROSSO DO SUL	120	178	195	272	326	404	481	915	1425	1096	747		MATO GROSSO DO SUL	10.8002	15.8303	17.1346	23.6185	27.9717	34.251	40.3159	75.843	116.805	88.8681	59.9345
RONDÔNIA	2	13	15	64	72	115	279	341	613	507	528		RONDÔNIA	0.207751	1.33089	1.51368	6.36699	7.06091	11.1168	26.6063	32.0853	56.9063	46.456	47.7736
Arco Central	130	208	233	369	439	592	919	1420	2252	1812	1441		Arco Central	5.06951	8.01153	8.8643	13.867	16.2939	21.6991	33.2685	50.8108	79.6307	63.3485	49.8259
PARANÁ	15	112	242	498	667	1177	1421	2332	3142	3297	1960		PARANÁ	0.619741	4.60707	9.91133	20.3058	27.0719	47.55	57.1538	93.3902	125.278	130.899	77.4957
SANTA CATARINA	4	62	166	233	232	363	621	1013	1233	1058	822		SANTA CATARINA	0.468683	7.21404	19.1801	26.7348	26.4355	41.0706	69.7718	113.035	136.647	116.473	89.9052
RIO GRANDE DO SUL	35	124	267	393	876	1867	2591	3215	3445	3201	2424		RIO GRANDE DO SUL	1.1218	3.97874	8.57713	12.6397	28.2083	60.1967	83.6436	103.907	111.467	103.685	78.5994
Arco Sul	54	298	675	1124	1775	3407	4633	6560	7820	7556	5206		Arco Sul	0.844566	4.65113	10.5139	17.4717	27.5327	52.7348	71.5633	101.12	120.29	115.991	79.7554
Total Sífilis Adquirida Front	207	588	971	1625	2385	4264	6114	8734	11769	10779	7614	55050	Total Sífilis Adquirida Front	1.89012	5.32949	8.7369	14.516	21.1489	37.5313	53.4215	75.72	101.151	91.8656	64.3784
Sifilis em Gestante													Sifilis em Gestante
UF	SG2010	SG2011	SG2012	SG2013	SG2014	SG2015	SG2016	SG2017	SG2018	SG2019	SG2020		UF	SG2010	SG2011	SG2012	SG2013	SG2014	SG2015	SG2016	SG2017	SG2018	SG2019	SG2020
ACRE	42	93	91	110	228	302	326	425	627	552	495		ACRE	2.54623	5.21973	5.44943	6.44217	13.303	17.7856	20.6682	25.9812	37.9012	33.9066	30.4054
AMAPÁ	14	14	8	26	15	19	23	30	50	43	45		AMAPÁ	6.6762	6.54206	3.47072	10.9244	6.08273	8.14053	10.3791	13.0605	20.475	17.9391	18.7735
AMAZONAS	16	18	26	27	36	57	75	72	106	86	79		AMAZONAS	1.72414	1.81141	2.3753	2.5072	3.16874	5.2768	6.83745	6.22622	9.34992	7.31853	6.72283
PARÁ	24	38	46	38	28	25	30	62	55	40	49		PARÁ	5.28402	8.42759	10.7931	8.74568	6.03708	5.63825	7.01754	13.9263	11.7572	8.4406	10.3397
RORAIMA	22	21	66	79	70	100	133	87	195	281	346		RORAIMA	2.25919	2.11225	6.227	7.31075	6.29893	8.76501	11.6923	7.41246	14.6144	19.2202	23.6662
Arco Norte	118	184	237	280	377	503	587	676	1033	1002	1014		Arco Norte	2.79939	4.14928	5.28888	6.1708	8.06987	10.9445	13.1591	14.5665	21.3681	20.1257	20.3668
MATO GROSSO	32	45	39	41	48	39	69	107	106	145	115		MATO GROSSO	4.17755	5.70631	5.08607	5.19448	5.84653	4.69484	8.91358	12.6717	12.3731	16.5942	13.1609
MATO GROSSO DO SUL	312	289	245	293	401	428	490	634	706	655	582		MATO GROSSO DO SUL	16.3969	14.1987	12.4214	14.8603	19.6569	21.4558	24.9962	30.7528	35.0529	32.7844	29.1306
RONDÔNIA	34	56	74	92	140	133	167	205	240	266	294		RONDÔNIA	2.04881	3.21193	4.32647	5.30535	7.91229	7.53712	9.8799	11.7742	13.5954	15.7527	17.4109
Arco Central	378	390	358	426	589	600	726	946	1052	1066	991		Arco Central	8.73322	8.53859	8.04567	9.47699	12.7203	13.0716	16.4079	20.3568	22.6915	23.3757	21.731
PARANÁ	85	125	142	215	291	421	496	721	857	904	798		PARANÁ	2.5177	3.68601	4.16862	6.19632	7.97566	11.5115	13.8181	19.3049	22.9919	24.0733	21.2505
SANTA CATARINA	23	14	40	54	85	167	206	282	349	286	275		SANTA CATARINA	2.06019	1.26812	3.53982	4.68669	7.0739	13.2994	16.87	21.8706	26.5986	21.693	20.8586
RIO GRANDE DO SUL	98	107	181	224	402	741	925	1038	1044	1016	882		RIO GRANDE DO SUL	2.67146	2.86671	4.90834	5.9145	10.5148	18.7538	24.405	26.9219	27.3657	27.3707	23.7608
Arco Sul	206	246	363	493	778	1329	1627	2041	2250	2206	1955		Arco Sul	2.52423	2.9899	4.41391	5.86256	8.96995	14.9931	18.9168	22.9848	25.4108	25.1093	22.2523
Total SG Fronteira	702	820	958	1199	1744	2432	2940	3663	4335	4274	3964	27031	Total SG Fronteira	4.20249	4.75922	5.58448	6.87425	9.70209	13.4736	16.8132	20.1622	23.6563	23.3238	21.6321
UF NV	2010	2011	2012	2013	2014	2015	2016	2017	2018	2019	2020
ACRE	16495	17817	16699	17075	17139	16980	15773	16358	16543	16280	16280
AMAPÁ	2097	2140	2305	2380	2466	2334	2216	2297	2442	2397	2397
AMAZONAS	9280	9937	10946	10769	11361	10802	10969	11564	11337	11751	11751
PARÁ	4542	4509	4262	4345	4638	4434	4275	4452	4678	4739	4739
RORAIMA	9738	9942	10599	10806	11113	11409	11375	11737	13343	14620	14620
Arco Norte	42152	44345	44811	45375	46717	45959	44608	46408	48343	49787	49787
MATO GROSSO	7660	7886	7668	7893	8210	8307	7741	8444	8567	8738	8738
MATO GROSSO DO SUL	19028	20354	19724	19717	20400	19948	19603	20616	20141	19979	19979
RONDÔNIA	16595	17435	17104	17341	17694	17646	16903	17411	17653	16886	16886
Arco Central	43283	45675	44496	44951	46304	45901	44247	46471	46361	45603	45603
PARANÁ	33761	33912	34064	34698	36486	36572	35895	37348	37274	37552	37552
SANTA CATARINA	11164	11040	11300	11522	12016	12557	12211	12894	13121	13184	13184
RIO GRANDE DO SUL	36684	37325	36876	37873	38232	39512	37902	38556	38150	37120	37120
Arco Sul	81609	82277	82240	84093	86734	88641	86008	88798	88545	87856	87856
Total Nascidos Vivos	167044	172297	171547	174419	179755	180501	174863	181677	183249	183246	183246
UF Pop Geral	2010	2011	2012	2013	2014	2015	2016	2017	2018	2019	2020
ACRE	765325	778499	792045	805014	818273	831665	844137	856457	869265	881935	894470
AMAPÁ	106045	109071	111987	114942	117995	121034	124026	126959	129849	132705	135529
AMAZONAS	451828	459634	466607	473653	480844	488010	494790	501487	508305	515037	521677
PARÁ	211501	212909	214277	215604	216940	218281	219545	220788	222065	223325	224560
RORAIMA	458820	469543	480290	491066	501970	513328	525967	546885	576568	605761	631181
Arco Norte	1993519	2029656	2065206	2100279	2136022	2172318	2208465	2252576	2306052	2358763	2407417
MATO GROSSO	490568	495039	499511	504161	509093	514222	520674	525449	530866	535724	540499
MATO GROSSO DO SUL	1111094	1124429	1138045	1151642	1165463	1179528	1193079	1206440	1219978	1233289	1246360
RONDÔNIA	962689	976789	990965	1005184	1019699	1034468	1048623	1062792	1077210	1091356	1105214
Arco Central	2564351	2596257	2628521	2660987	2694255	2728218	2762376	2794681	2828054	2860369	2892073
PARANÁ	2420365	2431047	2441649	2452496	2463809	2475290	2486272	2497051	2508016	2518729	2529171
SANTA CATARINA	853456	859435	865482	871523	877608	883843	890045	896184	902324	908364	914296
RIO GRANDE DO SUL	3119997	3116565	3112930	3109254	3105467	3101500	3097668	3094110	3090610	3087223	3083994
Arco Sul	6393818	6407047	6420061	6433273	6446884	6460633	6473985	6487345	6500950	6514316	6527461
Total Pop Geral	10951688	11032960	11113788	11194539	11277161	11361169	11444826	11534602	11635056	11733448	11826951

## Sheet: Figura 5 coberturaAB
								Tx Detect. SG	Norte	Central	Sul	Total				Incidência SC	Norte	Central	Sul	Total
Cobertura AB	Norte	Central	Sul	Total				Nenhum caso	8.4	23.1	46.6	38.6				Nenhum caso	28.2	61.5	75.2	67.5
≥95% de cobertura	61	59	78	72.6				até 21,5/1000NV	59.2	41.7	27.8	33.6				até 7,6/1000NV	56.3	30.7	9.3	18.2
<95% de cobertura	39	41	22	27.4				≥ 21,6/1000NV	32.4	35.2	25.6	27.8				≥ 7,7/1000NV	15.5	7.9	15.5	14.3

## Sheet: TABWIN Mapas
Code	Geographical region	Federal state	Frontiers arcs	Arcs caracterization	frontiers cities codes and names	# penicilin tretament for syphilis	Penicilin cartegory	#POC for syphilis	POC category	Coverage of primary health care	Primary care categories	Rates of Shyphilis pregnancy	Syphilis in Pregnancy categories	Rate incidence of CS	CS categories	Acquired syphilis	Acquired syphilis categories	Coverage POC/pregnant woman	Coverage POC/pregnant woman categories	Coverage POC/pregnant woman 2nd
500070	Centro oeste	MATO GROSSO DO SUL	ARCO CENTRAL	2	500070 Anastácio	7	4	215	4	1	3	23.6407	6	2.36407	5	59.4365	4	0.380503	7	4
500090	Centro oeste	MATO GROSSO DO SUL	ARCO CENTRAL	2	500090 Antônio João	13	4	201	4	1	3	18.4049	5	6.13497	5	11.0865	4	0.810811	7	4
500110	Centro oeste	MATO GROSSO DO SUL	ARCO CENTRAL	2	500110 Aquidauana	708	4	295	4	1	3	29.1777	6	2.65252	5	39.5594	4	2.02752	9	5
500124	Centro oeste	MATO GROSSO DO SUL	ARCO CENTRAL	2	500124 Aral Moreira	45	4	46	4	1	3	38.7097	6	6.45161	5	48.6539	4	0.642336	7	4
500215	Centro oeste	MATO GROSSO DO SUL	ARCO CENTRAL	2	500215 Bodoquena	0	3	79	4	1	3	7.0922	5	0	4	12.7584	4	0.772277	7	4
500220	Centro oeste	MATO GROSSO DO SUL	ARCO CENTRAL	2	500220 Bonito	208	4	230	4	1	3	22.3464	6	11.1732	6	99.1438	4	1.36254	8	5
500280	Centro oeste	MATO GROSSO DO SUL	ARCO CENTRAL	2	500280 Caracol	9	4	13	4	1	3	27.027	6	0	4	32.352	4	0.777778	7	4
500345	Centro oeste	MATO GROSSO DO SUL	ARCO CENTRAL	2	500345 Deodápolis	2	4	74	4	1	3	12.0482	5	0	4	38.5089	4	0.736111	7	4
500348	Centro oeste	MATO GROSSO DO SUL	ARCO CENTRAL	2	500348 Dois Irmãos do Buriti	26	4	177	4	1	3	14.4928	5	0	4	0	3	0.00704225	6	4
500350	Centro oeste	MATO GROSSO DO SUL	ARCO CENTRAL	2	500350 Douradina	12	4	100	4	1	3	14.9254	5	0	4	16.7364	4	0	6	4
500380	Centro oeste	MATO GROSSO DO SUL	ARCO CENTRAL	2	500380 Fátima do Sul	0	3	110	4	1	3	36.9128	6	0	4	99.1132	4	0.927461	7	4
500400	Centro oeste	MATO GROSSO DO SUL	ARCO CENTRAL	2	500400 Glória de Dourados	14	4	27	4	1	3	0	4	0	4	20.1005	4	0.947368	7	4
500410	Centro oeste	MATO GROSSO DO SUL	ARCO CENTRAL	2	500410 Guia Lopes da Laguna	41	4	71	4	1	3	68.1818	6	7.57576	5	40.7166	4	1.4878	8	5
500515	Centro oeste	MATO GROSSO DO SUL	ARCO CENTRAL	2	500515 Juti	0	3	27	4	1	3	66.0377	6	9.43396	6	14.7341	4	0.152941	7	4
500520	Centro oeste	MATO GROSSO DO SUL	ARCO CENTRAL	2	500520 Ladário	2	4	13	4	1	3	38.674	6	0	4	21.1068	4	0.0179211	6	4
500525	Centro oeste	MATO GROSSO DO SUL	ARCO CENTRAL	2	500525 Laguna Carapã	3	4	20	4	1	3	27.5229	6	0	4	40.4367	4	0.367647	7	4
500540	Centro oeste	MATO GROSSO DO SUL	ARCO CENTRAL	2	500540 Maracaju	7	4	343	4	1	3	25.4545	6	10.9091	6	91.6247	4	2.59076	9	5
500560	Centro oeste	MATO GROSSO DO SUL	ARCO CENTRAL	2	500560 Miranda	0	3	201	4	1	3	8.56531	5	2.14133	5	28.3487	4	0.156863	7	4
500568	Centro oeste	MATO GROSSO DO SUL	ARCO CENTRAL	2	500568 Mundo Novo	4	4	101	4	1	3	21.7391	6	3.10559	5	5.41331	4	1.04487	8	5
500580	Centro oeste	MATO GROSSO DO SUL	ARCO CENTRAL	2	500580 Nioaque	13	4	99	4	1	3	5.46448	5	0	4	64.9257	4	0.415254	7	4
500625	Centro oeste	MATO GROSSO DO SUL	ARCO CENTRAL	2	500625 Novo Horizonte do Sul	0	3	75	4	1	3	56.338	6	0	4	81.4332	4	0.434783	7	4
510125	Centro oeste	MATO GROSSO	ARCO CENTRAL	2	510125 Araputanga	16	4	59	4	1	3	15.5642	5	0	4	17.6981	4	16.2174	10	6
510268	Centro oeste	MATO GROSSO	ARCO CENTRAL	2	510268 Campos de Júlio	0	3	138	4	1	3	15.873	5	0	4	84.8656	4	0.962963	8	5
510343	Centro oeste	MATO GROSSO	ARCO CENTRAL	2	510343 Curvelândia	3	4	0	3	1	3	0	4	0	4	0	3	0.263158	7	4
510500	Centro oeste	MATO GROSSO	ARCO CENTRAL	2	510500 Jauru	3	4	0	3	1	3	0	4	0	4	11.6523	4	0.5	7	4
510550	Centro oeste	MATO GROSSO	ARCO CENTRAL	2	510550 Vila Bela da Santíssima	97	4	12	4	1	3	0	4	0	4	12.2918	4	1.58857	8	5
510562	Centro oeste	MATO GROSSO	ARCO CENTRAL	2	510562 Mirassol d'Oeste	207	4	40	4	1	3	6.60793	5	2.20264	5	14.3179	4	0.140351	7	4
510618	Centro oeste	MATO GROSSO	ARCO CENTRAL	2	510618 Nova Lacerda	1	4	42	4	1	3	0	4	0	4	0	3	0.87234	7	4
510682	Centro oeste	MATO GROSSO	ARCO CENTRAL	2	510682 Porto Esperidião	53	4	119	4	1	3	29.5858	6	0	4	24.7995	4	0.337349	7	4
510685	Centro oeste	MATO GROSSO	ARCO CENTRAL	2	510685 Porto Estrela	36	4	0	3	1	3	0	4	0	4	0	3	0	6	4
510720	Centro oeste	MATO GROSSO	ARCO CENTRAL	2	510720 Rio Branco	0	3	7	4	1	3	0	4	0	4	38.8123	4	0.119048	7	4
510775	Centro oeste	MATO GROSSO	ARCO CENTRAL	2	510775 Salto do Céu	9	4	0	3	1	3	0	4	0	4	0	3	0	6	4
510787	Centro oeste	MATO GROSSO	ARCO CENTRAL	2	510787 Sapezal	741	4	0	3	1	3	3.5524	5	0	4	41.2062	4	0.148876	7	4
510835	Centro oeste	MATO GROSSO	ARCO CENTRAL	2	510835 Vale de São Domingos	33	4	0	3	1	3	0	4	0	4	0	3	1	8	5
500060	Centro oeste	MATO GROSSO DO SUL	ARCO CENTRAL	2	500060 Amambai	74	4	143	4	0.7882	4	26.2726	6	6.56814	5	87.8823	4	0.607219	7	4
500210	Centro oeste	MATO GROSSO DO SUL	ARCO CENTRAL	2	500210 Bela Vista	0	3	406	4	0.5603	4	37.4065	6	7.4813	5	64.6857	4	0.289552	7	4
500240	Centro oeste	MATO GROSSO DO SUL	ARCO CENTRAL	2	500240 Caarapó	845	4	558	4	0.4573	4	12.5899	5	1.79856	5	26.1498	4	0.764706	7	4
500315	Centro oeste	MATO GROSSO DO SUL	ARCO CENTRAL	2	500315 Coronel Sapucaia	2	4	59	4	0.6786	4	12.5	5	0	4	32.569	4	0.806691	7	4
500320	Centro oeste	MATO GROSSO DO SUL	ARCO CENTRAL	2	500320 Corumbá	405	4	1162	4	0.8319	4	6.19021	5	3.37648	5	23.2023	4	0.727145	7	4
500370	Centro oeste	MATO GROSSO DO SUL	ARCO CENTRAL	2	500370 Dourados	529	4	513	4	0.8387	4	52.7607	6	8.34356	6	101.554	4	0.627176	7	4
500375	Centro oeste	MATO GROSSO DO SUL	ARCO CENTRAL	2	500375 Eldorado	3	4	28	4	0.8379	4	0	4	0	4	0	3	49.8	10	6
500430	Centro oeste	MATO GROSSO DO SUL	ARCO CENTRAL	2	500430 Iguatemi	1081	4	294	4	0.8583	4	12.2951	5	0	4	30.91	4	2.25287	9	5
500450	Centro oeste	MATO GROSSO DO SUL	ARCO CENTRAL	2	500450 Itaporã	90	4	26	4	0.9723	3	40	6	0	4	31.794	4	0.947368	7	4
500500	Centro oeste	MATO GROSSO DO SUL	ARCO CENTRAL	2	500500 Jardim	14	4	117	4	0.8714	4	51.2821	6	2.5641	5	60.9803	4	1.625	8	5
500510	Centro oeste	MATO GROSSO DO SUL	ARCO CENTRAL	2	500510 Jateí	45	4	83	4	0	4	37.7358	6	0	4	0	3	0.2	7	4
500570	Centro oeste	MATO GROSSO DO SUL	ARCO CENTRAL	2	500570 Naviraí	544	4	839	4	0.7653	4	47.9452	6	7.99087	6	235.235	4	1.01473	8	5
500635	Centro oeste	MATO GROSSO DO SUL	ARCO CENTRAL	2	500635 Paranhos	6	4	12	4	0.7274	4	22.1519	6	3.16456	5	0	3	0.33711	7	4
500660	Centro oeste	MATO GROSSO DO SUL	ARCO CENTRAL	2	500660 Ponta Porã	382	4	2207	4	0.7992	4	20.1661	5	8.30368	6	34.0654	4	0.716276	7	4
500690	Centro oeste	MATO GROSSO DO SUL	ARCO CENTRAL	2	500690 Porto Murtinho	143	4	342	4	0.8056	4	18.6047	5	4.65116	5	57.8102	4	1.21287	8	5
500720	Centro oeste	MATO GROSSO DO SUL	ARCO CENTRAL	2	500720 Rio Brilhante	5	4	14	4	0.5518	4	6.17284	5	3.08642	5	10.475	4	1.3286	8	5
500770	Centro oeste	MATO GROSSO DO SUL	ARCO CENTRAL	2	500770 Sete Quedas	0	3	249	4	0.6394	4	0	4	7.14286	5	9.28419	4	0.0581395	7	4
500790	Centro oeste	MATO GROSSO DO SUL	ARCO CENTRAL	2	500790 Sidrolândia	582	4	328	4	0.8563	4	45.134	6	15.5148	6	54.013	4	0.717213	7	4
500795	Centro oeste	MATO GROSSO DO SUL	ARCO CENTRAL	2	500795 Tacuru	8	4	111	4	0.8959	4	5.40541	5	0	4	0	3	0.763158	7	4
500797	Centro oeste	MATO GROSSO DO SUL	ARCO CENTRAL	2	500797 Taquarussu	0	3	45	4	0.9615	3	27.7778	6	0	4	0	3	0	6	4
510160	Centro oeste	MATO GROSSO	ARCO CENTRAL	2	510160 Barão de Melgaço	5	4	0	3	0.7532	4	0	4	0	4	0	3	0.157895	7	4
510170	Centro oeste	MATO GROSSO	ARCO CENTRAL	2	510170 Barra do Bugres	5	4	308	4	0.8408	4	13.2827	5	0	4	33.9876	4	1.43621	8	5
510250	Centro oeste	MATO GROSSO	ARCO CENTRAL	2	510250 Cáceres	62	4	77	4	0.5143	4	24.0529	6	4.20926	5	0	3	0.0269587	6	4
510330	Centro oeste	MATO GROSSO	ARCO CENTRAL	2	510330 Comodoro	11	4	85	4	0.997	3	0	4	0	4	9.52018	4	1.00984	8	5
510523	Centro oeste	MATO GROSSO	ARCO CENTRAL	2	510523 Lambari D'Oeste	3	4	15	4	0.5636	4	26.6667	6	0	4	16.1734	4	1.34043	8	5
510610	Centro oeste	MATO GROSSO	ARCO CENTRAL	2	510610 Nossa Senhora do Livramen	3	4	0	3	0.7831	4	13.0719	5	6.53595	5	0	3	1.67619	8	5
510650	Centro oeste	MATO GROSSO	ARCO CENTRAL	2	510650 Poconé	26	4	770	4	0.9454	4	10.0806	5	4.03226	5	15.1906	4	0.571429	7	4
510675	Centro oeste	MATO GROSSO	ARCO CENTRAL	2	510675 Pontes e Lacerda	314	4	762	4	0.9607	3	23.8095	6	1.19048	5	4.36929	4	3.50608	10	6
510710	Centro oeste	MATO GROSSO	ARCO CENTRAL	2	510710 São José dos Quatro Marco	0	3	65	4	0.7855	4	8.58369	5	0	4	0	3	0.390244	7	4
510795	Centro oeste	MATO GROSSO	ARCO CENTRAL	2	510795 Tangará da Serra	763	4	755	4	0.7668	4	12.0551	5	2.29621	5	104.064	4	0.90925	7	4
410045	Sul	PARANÁ	ARCO SUL	3	410045 Altamira do Paraná	71	6	49	6	1	5	20.4082	8	20.4082	9	178.359	6	1.51724	13	8
410070	Sul	PARANÁ	ARCO SUL	3	410070 Alto Piquiri	2	6	22	6	1	5	0	7	0	7	10.227	6	3.95062	15	9
410100	Sul	PARANÁ	ARCO SUL	3	410100 Ampére	42	6	98	6	1	5	10.4895	8	0	7	31.0704	6	2.11647	14	8
410105	Sul	PARANÁ	ARCO SUL	3	410105 Anahy	1	6	6	6	1	5	0	7	0	7	107.604	6	1.33333	13	8
410260	Sul	PARANÁ	ARCO SUL	3	410260 Barracão	2	6	38	6	1	5	36.8098	9	0	7	38.7898	6	3.9881	15	9
410275	Sul	PARANÁ	ARCO SUL	3	410275 Bela Vista da Caroba	1	6	8	6	1	5	0	7	0	7	28.9268	6	2.025	14	8
410300	Sul	PARANÁ	ARCO SUL	3	410300 Boa Esperança	0	5	33	6	1	5	0	7	0	7	0	5	0	11	7
410302	Sul	PARANÁ	ARCO SUL	3	410302 Boa Esperança do Iguaçu	4	6	0	5	1	5	0	7	0	7	0	5	1.65517	13	8
410305	Sul	PARANÁ	ARCO SUL	3	410305 Boa Vista da Aparecida	10	6	19	6	1	5	18.3486	8	0	7	145.889	6	2.19388	14	8
410315	Sul	PARANÁ	ARCO SUL	3	410315 Bom Jesus do Sul	3	6	48	6	1	5	0	7	0	7	0	5	6.7234	15	9
410322	Sul	PARANÁ	ARCO SUL	3	410322 Bom Sucesso do Sul	8	6	7	6	1	5	27.027	9	0	7	30.7314	6	2.8	14	8
410345	Sul	PARANÁ	ARCO SUL	3	410345 Cafelândia	805	6	57	6	1	5	35.503	9	2.95858	8	70.4378	6	1.84375	13	8
410390	Sul	PARANÁ	ARCO SUL	3	410390 Campina da Lagoa	13	6	128	6	1	5	0	7	0	7	0	5	0.893805	12	7
410442	Sul	PARANÁ	ARCO SUL	3	410442 Candói	0	5	76	6	1	5	21.3675	8	0	7	49.8349	6	0.282486	12	7
410460	Sul	PARANÁ	ARCO SUL	3	410460 Capitão Leônidas Marques	480	6	53	6	1	5	28.9256	9	0	7	82.1018	6	1.94375	13	8
410530	Sul	PARANÁ	ARCO SUL	3	410530 Céu Azul	878	6	107	6	1	5	7.75194	8	0	7	8.46095	6	2.5	14	8
410540	Sul	PARANÁ	ARCO SUL	3	410540 Chopinzinho	1063	6	201	6	1	5	6.30915	8	6.30915	8	15.6519	6	2.41549	14	8
410570	Sul	PARANÁ	ARCO SUL	3	410570 Clevelândia	725	6	148	6	1	5	49.2424	9	0	7	24.3161	6	5.3932	15	9
410630	Sul	PARANÁ	ARCO SUL	3	410630 Corbélia	0	5	30	6	1	5	4.71698	8	0	7	64.2636	6	4.11852	15	9
410645	Sul	PARANÁ	ARCO SUL	3	410645 Coronel Domingos Soares	226	6	122	6	1	5	72.2892	9	0	7	119.713	6	7.21212	15	9
410650	Sul	PARANÁ	ARCO SUL	3	410650 Coronel Vivida	15	6	103	6	1	5	18.5185	8	0	7	53.45	6	5.86752	15	9
410657	Sul	PARANÁ	ARCO SUL	3	410657 Cruzeiro do Iguaçu	118	6	4	6	1	5	0	7	0	7	165.094	6	2.81579	14	8
410660	Sul	PARANÁ	ARCO SUL	3	410660 Cruzeiro do Oeste	924	6	66	6	1	5	6.64452	8	0	7	4.77395	6	3.52663	15	9
410712	Sul	PARANÁ	ARCO SUL	3	410712 Diamante do Sul	339	6	4	6	1	5	0	7	0	7	0	5	0.2	12	7
410715	Sul	PARANÁ	ARCO SUL	3	410715 Diamante D'Oeste	111	6	4	6	1	5	0	7	0	7	0	5	0	11	7
410725	Sul	PARANÁ	ARCO SUL	3	410725 Douradina	0	5	38	6	1	5	0	7	0	7	11.2752	6	5.15	15	9
410740	Sul	PARANÁ	ARCO SUL	3	410740 Enéas Marques	0	5	5	6	1	5	0	7	0	7	16.8549	6	2.84211	14	8
410752	Sul	PARANÁ	ARCO SUL	3	410752 Esperança Nova	0	5	16	6	1	5	0	7	0	7	0	5	0	11	7
410753	Sul	PARANÁ	ARCO SUL	3	410753 Entre Rios do Oeste	12	6	0	5	1	5	17.8571	8	0	7	0	5	3.88235	15	9
410832	Sul	PARANÁ	ARCO SUL	3	410832 Francisco Alves	68	6	20	6	1	5	20.202	8	0	7	0	5	2.88136	14	8
410840	Sul	PARANÁ	ARCO SUL	3	410840 Francisco Beltrão	73	6	549	6	1	5	17.0623	8	5.19288	8	52.0517	6	3.60632	15	9
410880	Sul	PARANÁ	ARCO SUL	3	410880 Guaíra	602	6	101	6	1	5	18	8	0	7	27.0189	6	1.85874	13	8
410965	Sul	PARANÁ	ARCO SUL	3	410965 Honório Serpa	1	6	52	6	1	5	15.3846	8	0	7	19.5351	6	3.5614	15	9
410990	Sul	PARANÁ	ARCO SUL	3	410990 Icaraíma	576	6	22	6	1	5	13.7931	8	0	7	38.5307	6	2.39344	14	8
411005	Sul	PARANÁ	ARCO SUL	3	411005 Iguatu	10	6	105	6	1	5	0	7	0	7	0	5	0.4	12	7
411060	Sul	PARANÁ	ARCO SUL	3	411060 Iporã	215	6	33	6	1	5	0	7	0	7	21.7675	6	0.373239	12	7
411065	Sul	PARANÁ	ARCO SUL	3	411065 Iracema do Oeste	0	5	7	6	1	5	38.4615	9	0	7	44.4247	6	1	13	8
411120	Sul	PARANÁ	ARCO SUL	3	411120 Itapejara d'Oeste	13	6	165	6	1	5	22.3464	9	5.58659	8	115.76	6	1.5	13	8
411155	Sul	PARANÁ	ARCO SUL	3	411155 Ivaté	5	6	9	6	1	5	0	7	0	7	0	5	0.21875	12	7
411220	Sul	PARANÁ	ARCO SUL	3	411220 Janiópolis	0	5	14	6	1	5	21.2766	8	0	7	19.6271	6	1.84848	13	8
411295	Sul	PARANÁ	ARCO SUL	3	411295 Juranda	4	6	39	6	1	5	0	7	0	7	109.709	6	2.14545	14	8
411325	Sul	PARANÁ	ARCO SUL	3	411325 Laranjal	0	5	51	6	1	5	23.5294	9	0	7	0	5	0.0581395	12	7
411330	Sul	PARANÁ	ARCO SUL	3	411330 Laranjeiras do Sul	12	6	193	6	1	5	13.6719	8	0	7	31.1148	6	1.75135	13	8
411345	Sul	PARANÁ	ARCO SUL	3	411345 Lindoeste	0	5	17	6	1	5	0	7	0	7	0	5	1.88462	13	8
411435	Sul	PARANÁ	ARCO SUL	3	411435 Manfrinópolis	0	5	1	6	1	5	68.9655	9	0	7	0	5	0.857143	12	7
411440	Sul	PARANÁ	ARCO SUL	3	411440 Mangueirinha	730	6	117	6	1	5	18.1159	8	10.8696	9	30.0445	6	2.58025	14	8
411470	Sul	PARANÁ	ARCO SUL	3	411470 Maria Helena	35	6	66	6	1	5	0	7	0	7	0	5	1.10256	13	8
411510	Sul	PARANÁ	ARCO SUL	3	411510 Mariluz	1	6	0	5	1	5	0	7	0	7	0	5	0.597701	12	7
411530	Sul	PARANÁ	ARCO SUL	3	411530 Mariópolis	0	5	8	6	1	5	0	7	11.3636	9	15.0784	6	4.68852	15	9
411540	Sul	PARANÁ	ARCO SUL	3	411540 Marmeleiro	896	6	189	6	1	5	41.8848	9	10.4712	9	76.4579	6	5.98758	15	9
411560	Sul	PARANÁ	ARCO SUL	3	411560 Matelândia	2728	6	190	6	1	5	41.9847	9	7.63359	9	143.591	6	1.43169	13	8
411585	Sul	PARANÁ	ARCO SUL	3	411585 Mercedes	475	6	0	5	1	5	0	7	0	7	0	5	2.48387	14	8
411605	Sul	PARANÁ	ARCO SUL	3	411605 Missal	273	6	3	6	1	5	6.57895	8	0	7	56.0538	6	1.6	13	8
411610	Sul	PARANÁ	ARCO SUL	3	411610 Moreira Sales	0	5	43	6	1	5	36.7647	9	7.35294	8	41.5213	6	0	11	7
411695	Sul	PARANÁ	ARCO SUL	3	411695 Nova Esperança do Sudoest	19	6	76	6	1	5	13.1579	8	0	7	0	5	1.43333	13	8
411705	Sul	PARANÁ	ARCO SUL	3	411705 Nova Laranjeiras	1	6	61	6	1	5	39.1061	9	0	7	0	5	0.372263	12	7
411720	Sul	PARANÁ	ARCO SUL	3	411720 Nova Olímpia	1	6	27	6	1	5	0	7	19.2308	9	0	5	1.62857	13	8
411722	Sul	PARANÁ	ARCO SUL	3	411722 Nova Santa Rosa	97	6	0	5	1	5	27.7778	9	0	7	72.5865	6	0.857143	12	7
411725	Sul	PARANÁ	ARCO SUL	3	411725 Nova Prata do Iguaçu	134	6	8	6	1	5	0	7	0	7	28.4522	6	3.31	15	9
411745	Sul	PARANÁ	ARCO SUL	3	411745 Ouro Verde do Oeste	1	6	2	6	1	5	60.9756	9	0	7	166.223	6	1.96078	14	8
411845	Sul	PARANÁ	ARCO SUL	3	411845 Pato Bragado	126	6	1	6	1	5	27.3973	9	0	7	0	5	3.62857	15	9
411885	Sul	PARANÁ	ARCO SUL	3	411885 Perobal	0	5	38	6	1	5	9.34579	8	0	7	16.2338	6	1.81132	13	8
411890	Sul	PARANÁ	ARCO SUL	3	411890 Pérola	2	6	7	6	1	5	6.32911	8	0	7	26.4994	6	0.111111	12	7
411900	Sul	PARANÁ	ARCO SUL	3	411900 Pérola d'Oeste	9	6	4	6	1	5	11.7647	8	0	7	31.8066	6	0.94	12	7
411925	Sul	PARANÁ	ARCO SUL	3	411925 Pinhal de São Bento	0	5	11	6	1	5	40	9	40	9	0	5	0.037037	11	7
412015	Sul	PARANÁ	ARCO SUL	3	412015 Porto Barreiro	0	5	13	6	1	5	0	7	0	7	0	5	2.73333	14	8
412035	Sul	PARANÁ	ARCO SUL	3	412035 Pranchita	0	5	3	6	1	5	0	7	0	7	19.6271	6	4.44	15	9
412090	Sul	PARANÁ	ARCO SUL	3	412090 Quedas do Iguaçu	43	6	265	6	1	5	54.0541	9	4.5045	8	90.0927	6	0.539894	12	7
412100	Sul	PARANÁ	ARCO SUL	3	412100 Querência do Norte	2	6	1	6	1	5	18.5185	8	0	7	40.8764	6	9.12903	15	9
412125	Sul	PARANÁ	ARCO SUL	3	412125 Ramilândia	555	6	23	6	1	5	38.961	9	12.987	9	44.6828	6	0.318182	12	7
412140	Sul	PARANÁ	ARCO SUL	3	412140 Realeza	73	6	19	6	1	5	70.7547	9	4.71698	8	117.994	6	4.73714	15	9
412160	Sul	PARANÁ	ARCO SUL	3	412160 Renascença	0	5	15	6	1	5	20.6186	8	20.6186	9	14.7341	6	3.64706	15	9
412215	Sul	PARANÁ	ARCO SUL	3	412215 Rio Bonito do Iguaçu	14	6	250	6	1	5	4.20168	8	0	7	0	5	1.22543	13	8
412260	Sul	PARANÁ	ARCO SUL	3	412260 Rondon	0	5	88	6	1	5	0	7	9.34579	9	0	5	4.23077	15	9
412280	Sul	PARANÁ	ARCO SUL	3	412280 Salgado Filho	0	5	14	6	1	5	20	8	20	9	114.844	6	4.475	15	9
412300	Sul	PARANÁ	ARCO SUL	3	412300 Salto do Lontra	45	6	95	6	1	5	10.6383	8	5.31915	8	33.6202	6	4.21212	15	9
412350	Sul	PARANÁ	ARCO SUL	3	412350 Santa Helena	1703	6	118	6	1	5	29.1545	9	0	7	97.1345	6	5.99457	15	9
412370	Sul	PARANÁ	ARCO SUL	3	412370 Santa Isabel do Ivaí	0	5	3	6	1	5	0	7	0	7	0	5	1.71429	13	8
412382	Sul	PARANÁ	ARCO SUL	3	412382 Santa Lúcia	0	5	19	6	1	5	0	7	0	7	0	5	0.694444	12	7
412395	Sul	PARANÁ	ARCO SUL	3	412395 Santa Mônica	3	6	4	6	1	5	0	7	0	7	0	5	0.727273	12	7
412402	Sul	PARANÁ	ARCO SUL	3	412402 Santa Tereza do Oeste	258	6	35	6	1	5	16.6667	8	11.1111	9	69.3344	6	0.602273	12	7
412405	Sul	PARANÁ	ARCO SUL	3	412405 Santa Terezinha de Itaipu	1009	6	217	6	1	5	29.1545	9	0	7	84.3917	6	3.49057	15	9
412440	Sul	PARANÁ	ARCO SUL	3	412440 Santo Antônio do Sudoeste	575	6	86	6	1	5	10.9489	8	0	7	39.4847	6	0.971831	13	8
412480	Sul	PARANÁ	ARCO SUL	3	412480 São João	882	6	0	5	1	5	32.4675	9	0	7	88.4	6	10.1939	15	9
412520	Sul	PARANÁ	ARCO SUL	3	412520 São Jorge d'Oeste	157	6	243	6	1	5	7.93651	8	7.93651	9	66.4599	6	7.24	15	9
412535	Sul	PARANÁ	ARCO SUL	3	412535 São Jorge do Patrocínio	54	6	21	6	1	5	0	7	0	7	0	5	1.40964	13	8
412570	Sul	PARANÁ	ARCO SUL	3	412570 São Miguel do Iguaçu	822	6	166	6	1	5	18.6047	8	0	7	36.2634	6	2.87919	14	8
412627	Sul	PARANÁ	ARCO SUL	3	412627 Saudade do Iguaçu	715	6	49	6	1	5	0	7	0	7	36.1076	6	3.63636	15	9
412635	Sul	PARANÁ	ARCO SUL	3	412635 Serranópolis do Iguaçu	109	6	24	6	1	5	16.129	8	0	7	0	5	0	11	7
412665	Sul	PARANÁ	ARCO SUL	3	412665 Sulina	450	6	8	6	1	5	32.2581	9	0	7	34.1297	6	3.18182	15	9
412680	Sul	PARANÁ	ARCO SUL	3	412680 Tapejara	1	6	269	6	1	5	13.8889	8	4.62963	8	55.0627	6	4	15	9
412800	Sul	PARANÁ	ARCO SUL	3	412800 Ubiratã	1218	6	169	6	1	5	22.5806	9	0	7	23.9131	6	3.9	15	9
412810	Sul	PARANÁ	ARCO SUL	3	412810 Umuarama	2368	6	87	6	1	5	8.07453	8	1.24224	8	43.5556	6	2.25358	14	8
412855	Sul	PARANÁ	ARCO SUL	3	412855 Vera Cruz do Oeste	8	6	155	6	1	5	37.3832	9	0	7	59.1436	6	0.728571	12	7
412860	Sul	PARANÁ	ARCO SUL	3	412860 Verê	165	6	26	6	1	5	0	7	10.6383	9	27.8784	6	6.85246	15	9
412870	Sul	PARANÁ	ARCO SUL	3	412870 Vitorino	4	6	37	6	1	5	42.0168	9	0	7	72.8969	6	1.12088	13	8
420010	Sul	SANTA CATARINA	ARCO SUL	3	420010 Abelardo Luz	19	6	268	6	1	5	24.5614	9	3.50877	8	44.5434	6	0.528302	12	7
420055	Sul	SANTA CATARINA	ARCO SUL	3	420055 Águas Frias	7	6	0	5	1	5	0	7	0	7	0	5	2.3125	14	8
420080	Sul	SANTA CATARINA	ARCO SUL	3	420080 Anchieta	1	6	57	6	1	5	17.2414	8	0	7	0	5	2.17647	14	8
420127	Sul	SANTA CATARINA	ARCO SUL	3	420127 Arabutã	0	5	1	6	1	5	0	7	18.5185	9	0	5	0	11	7
420165	Sul	SANTA CATARINA	ARCO SUL	3	420165 Arvoredo	88	6	18	6	1	5	0	7	0	7	0	5	0	11	7
420208	Sul	SANTA CATARINA	ARCO SUL	3	420208 Bandeirante	0	5	1	6	1	5	0	7	0	7	37.7644	6	0.481481	12	7
420215	Sul	SANTA CATARINA	ARCO SUL	3	420215 Belmonte	0	5	28	6	1	5	60.6061	9	0	7	73.828	6	0.142857	12	7
420253	Sul	SANTA CATARINA	ARCO SUL	3	420253 Bom Jesus	89	6	24	6	1	5	0	7	0	7	32.7118	6	0.178571	12	7
420310	Sul	SANTA CATARINA	ARCO SUL	3	420310 Caibi	1	6	24	6	1	5	0	7	0	7	16.3132	6	0	11	7
420350	Sul	SANTA CATARINA	ARCO SUL	3	420350 Campo Erê	72	6	15	6	1	5	41.6667	9	6.94444	8	35.6379	6	1.13542	13	8
420410	Sul	SANTA CATARINA	ARCO SUL	3	420410 Caxambu do Sul	395	6	7	6	1	5	0	7	0	7	168.966	6	0.906977	12	7
420420	Sul	SANTA CATARINA	ARCO SUL	3	420420 Chapecó	2276	6	2361	6	1	5	48.1269	9	3.55483	8	217.398	6	1.78675	13	8
420440	Sul	SANTA CATARINA	ARCO SUL	3	420440 Coronel Freitas	35	6	62	6	1	5	0	7	0	7	10.0604	6	2.34884	14	8
420470	Sul	SANTA CATARINA	ARCO SUL	3	420470 Cunha Porã	173	6	16	6	1	5	0	7	0	7	17.9888	6	0.150538	12	7
420490	Sul	SANTA CATARINA	ARCO SUL	3	420490 Descanso	0	5	22	6	1	5	10.4167	8	0	7	48.8281	6	0.363636	12	7
420500	Sul	SANTA CATARINA	ARCO SUL	3	420500 Dionísio Cerqueira	5	6	50	6	1	5	16.6667	8	0	7	38.5976	6	0.99375	13	8
420517	Sul	SANTA CATARINA	ARCO SUL	3	420517 Entre Rios	0	5	8	6	1	5	34.4828	9	17.2414	9	62.1504	6	0.521739	12	7
420530	Sul	SANTA CATARINA	ARCO SUL	3	420530 Faxinal dos Guedes	472	6	34	6	1	5	12.4224	8	0	7	18.7811	6	0.413534	12	7
420535	Sul	SANTA CATARINA	ARCO SUL	3	420535 Flor do Sertão	1	6	29	6	1	5	0	7	0	7	63.3312	6	1.33333	13	8
420640	Sul	SANTA CATARINA	ARCO SUL	3	420640 Guaraciaba	3	6	18	6	1	5	0	7	0	7	29.9222	6	0.581081	12	7
420660	Sul	SANTA CATARINA	ARCO SUL	3	420660 Guarujá do Sul	7	6	8	6	1	5	0	7	0	7	19.3125	6	0.482759	12	7
420765	Sul	SANTA CATARINA	ARCO SUL	3	420765 Iporã do Oeste	51	6	30	6	1	5	0	7	0	7	22.1117	6	1.6	13	8
420768	Sul	SANTA CATARINA	ARCO SUL	3	420768 Ipuaçu	2	6	156	6	1	5	15.3846	8	15.3846	9	303.47	6	0	11	7
420770	Sul	SANTA CATARINA	ARCO SUL	3	420770 Ipumirim	0	5	3	6	1	5	20.8333	8	0	7	65.6168	6	0	11	7
420785	Sul	SANTA CATARINA	ARCO SUL	3	420785 Irati	99	6	1	6	1	5	0	7	0	7	52.3834	6	0	11	7
420800	Sul	SANTA CATARINA	ARCO SUL	3	420800 Itá	50	6	0	5	1	5	0	7	11.3636	9	16.3159	6	0	11	7
420840	Sul	SANTA CATARINA	ARCO SUL	3	420840 Itapiranga	702	6	0	5	1	5	0	7	0	7	23.5197	6	0.979798	13	8
420895	Sul	SANTA CATARINA	ARCO SUL	3	420895 Jardinópolis	13	6	16	6	1	5	0	7	0	7	64.6831	6	1	13	8
420917	Sul	SANTA CATARINA	ARCO SUL	3	420917 Jupiá	81	6	1	6	1	5	29.4118	9	0	7	0	5	2	14	8
420945	Sul	SANTA CATARINA	ARCO SUL	3	420945 Lajeado Grande	0	5	19	6	1	5	0	7	0	7	0	5	0	11	7
421050	Sul	SANTA CATARINA	ARCO SUL	3	421050 Maravilha	20	6	171	6	1	5	13.4771	8	0	7	65.0942	6	0.279661	12	7
421090	Sul	SANTA CATARINA	ARCO SUL	3	421090 Modelo	0	5	45	6	1	5	0	7	0	7	23.7079	6	0.875	12	7
421100	Sul	SANTA CATARINA	ARCO SUL	3	421100 Mondaí	0	5	139	6	1	5	0	7	0	7	0	5	0.341463	12	7
421140	Sul	SANTA CATARINA	ARCO SUL	3	421140 Nova Erechim	12	6	29	6	1	5	13.5135	8	0	7	98.1932	6	0.125	12	7
421145	Sul	SANTA CATARINA	ARCO SUL	3	421145 Nova Itaberaba	8	6	3	6	1	5	17.2414	8	0	7	69.3001	6	0.424242	12	7
421187	Sul	SANTA CATARINA	ARCO SUL	3	421187 Paial	49	6	43	6	1	5	0	7	0	7	67.8426	6	0.0666667	12	7
421200	Sul	SANTA CATARINA	ARCO SUL	3	421200 Palma Sola	0	5	30	6	1	5	8.47458	8	0	7	189.908	6	0.78481	12	7
421223	Sul	SANTA CATARINA	ARCO SUL	3	421223 Paraíso	0	5	12	6	1	5	0	7	0	7	0	5	0.4	12	7
421420	Sul	SANTA CATARINA	ARCO SUL	3	421420 Quilombo	301	6	47	6	1	5	7.87402	8	0	7	10.174	6	0.291139	12	7
421507	Sul	SANTA CATARINA	ARCO SUL	3	421507 Riqueza	0	5	17	6	1	5	0	7	0	7	0	5	0.6875	12	7
421520	Sul	SANTA CATARINA	ARCO SUL	3	421520 Romelândia	0	5	6	6	1	5	0	7	0	7	0	5	2.60714	14	8
421555	Sul	SANTA CATARINA	ARCO SUL	3	421555 Santa Helena	1	6	0	5	1	5	0	7	0	7	45.4545	6	2.375	14	8
421568	Sul	SANTA CATARINA	ARCO SUL	3	421568 Santa Terezinha do Progre	8	6	24	6	1	5	0	7	0	7	84.317	6	1	13	8
421569	Sul	SANTA CATARINA	ARCO SUL	3	421569 Santiago do Sul	0	5	27	6	1	5	0	7	0	7	0	5	1.63636	13	8
421575	Sul	SANTA CATARINA	ARCO SUL	3	421575 São Bernardino	2	6	5	6	1	5	0	7	0	7	0	5	0	11	7
421600	Sul	SANTA CATARINA	ARCO SUL	3	421600 São Carlos	5	6	8	6	1	5	13.3333	8	0	7	17.5917	6	0	11	7
421625	Sul	SANTA CATARINA	ARCO SUL	3	421625 São João do Oeste	0	5	2	6	1	5	0	7	0	7	0	5	0	11	7
421670	Sul	SANTA CATARINA	ARCO SUL	3	421670 São José do Cedro	13	6	31	6	1	5	11.3636	8	0	7	7.23589	6	0.0530973	12	7
421690	Sul	SANTA CATARINA	ARCO SUL	3	421690 São Lourenço do Oeste	92	6	75	6	1	5	0	7	0	7	0	5	0	11	7
421715	Sul	SANTA CATARINA	ARCO SUL	3	421715 São Miguel da Boa Vista	0	5	18	6	1	5	0	7	0	7	0	5	2.41667	14	8
421720	Sul	SANTA CATARINA	ARCO SUL	3	421720 São Miguel do Oeste	0	5	46	6	1	5	10.5263	8	3.50877	8	44.0442	6	0.125899	12	7
421730	Sul	SANTA CATARINA	ARCO SUL	3	421730 Saudades	39	6	149	6	1	5	9.09091	8	0	7	0	5	0.0338983	11	7
421750	Sul	SANTA CATARINA	ARCO SUL	3	421750 Seara	0	5	5	6	1	5	0	7	0	7	96.7228	6	0.653061	12	7
421775	Sul	SANTA CATARINA	ARCO SUL	3	421775 Sul Brasil	0	5	80	6	1	5	41.6667	9	0	7	165.085	6	3.42857	15	9
421875	Sul	SANTA CATARINA	ARCO SUL	3	421875 Tunápolis	8	6	28	6	1	5	0	7	0	7	44.1989	6	0.242424	12	7
421885	Sul	SANTA CATARINA	ARCO SUL	3	421885 União do Oeste	0	5	55	6	1	5	0	7	0	7	0	5	2.42857	14	8
421910	Sul	SANTA CATARINA	ARCO SUL	3	421910 Vargeão	288	6	4	6	1	5	14.4928	8	0	7	56.0067	6	0.857143	12	7
421950	Sul	SANTA CATARINA	ARCO SUL	3	421950 Xanxerê	9	6	348	6	1	5	17.5439	8	16.0819	9	46.4738	6	0.774059	12	7
421960	Sul	SANTA CATARINA	ARCO SUL	3	421960 Xavantina	96	6	3	6	1	5	0	7	0	7	0	5	0.666667	12	7
430003	Sul	RIO GRANDE DO SUL	ARCO SUL	3	430003 Aceguá	0	5	7	6	1	5	53.5714	9	0	7	60.7042	6	0.918919	12	7
430020	Sul	RIO GRANDE DO SUL	ARCO SUL	3	430020 Ajuricaba	3	6	27	6	1	5	50.8475	9	0	7	186.06	6	0.722222	12	7
430030	Sul	RIO GRANDE DO SUL	ARCO SUL	3	430030 Alecrim	0	5	1	6	1	5	40.8163	9	0	7	0	5	0	11	7
430047	Sul	RIO GRANDE DO SUL	ARCO SUL	3	430047 Almirante Tamandaré do Su	2	6	10	6	1	5	0	7	0	7	51.3084	6	2.5	14	8
430050	Sul	RIO GRANDE DO SUL	ARCO SUL	3	430050 Alpestre	0	5	22	6	1	5	0	7	0	7	0	5	3.05	15	9
430064	Sul	RIO GRANDE DO SUL	ARCO SUL	3	430064 Ametista do Sul	1	6	6	6	1	5	47.619	9	11.9048	9	13.508	6	0.653333	12	7
430090	Sul	RIO GRANDE DO SUL	ARCO SUL	3	430090 Aratiba	19	6	0	5	1	5	0	7	0	7	0	5	0	11	7
430107	Sul	RIO GRANDE DO SUL	ARCO SUL	3	430107 Arroio do Padre	3	6	1	6	1	5	0	7	0	7	0	5	2.28571	14	8
430130	Sul	RIO GRANDE DO SUL	ARCO SUL	3	430130 Arroio Grande	0	5	22	6	1	5	10.6383	8	10.6383	9	16.4492	6	0.598425	12	7
430150	Sul	RIO GRANDE DO SUL	ARCO SUL	3	430150 Augusto Pestana	0	5	16	6	1	5	0	7	0	7	15.1469	6	0.27027	12	7
430170	Sul	RIO GRANDE DO SUL	ARCO SUL	3	430170 Barão de Cotegipe	106	6	0	5	1	5	26.3158	9	26.3158	9	135.952	6	0.459459	12	7
430195	Sul	RIO GRANDE DO SUL	ARCO SUL	3	430195 Barra Funda	0	5	13	6	1	5	29.4118	9	0	7	0	5	1.52381	13	8
430205	Sul	RIO GRANDE DO SUL	ARCO SUL	3	430205 Benjamin Constant do Sul	2	6	1	6	1	5	0	7	0	7	102.145	6	0.0540541	12	7
430220	Sul	RIO GRANDE DO SUL	ARCO SUL	3	430220 Boa Vista do Buricá	146	6	4	6	1	5	0	7	0	7	29.7974	6	0.19697	12	7
430222	Sul	RIO GRANDE DO SUL	ARCO SUL	3	430222 Boa Vista do Cadeado	5	6	7	6	1	5	0	7	0	7	0	5	6.66667	15	9
430250	Sul	RIO GRANDE DO SUL	ARCO SUL	3	430250 Bossoroca	4	6	19	6	1	5	15.873	8	0	7	0	5	1.09375	13	8
430260	Sul	RIO GRANDE DO SUL	ARCO SUL	3	430260 Braga	0	5	197	6	1	5	0	7	0	7	0	5	0.8125	12	7
430290	Sul	RIO GRANDE DO SUL	ARCO SUL	3	430290 Cacequi	22	6	38	6	1	5	8.47458	8	8.47458	9	8.04959	6	1.11111	13	8
430330	Sul	RIO GRANDE DO SUL	ARCO SUL	3	430330 Caibaté	0	5	28	6	1	5	0	7	0	7	41.468	6	1.67742	13	8
430340	Sul	RIO GRANDE DO SUL	ARCO SUL	3	430340 Caiçara	3	6	146	6	1	5	0	7	0	7	0	5	0.25	12	7
430370	Sul	RIO GRANDE DO SUL	ARCO SUL	3	430370 Campina das Missões	0	5	82	6	1	5	0	7	0	7	18.5254	6	0	11	7
430380	Sul	RIO GRANDE DO SUL	ARCO SUL	3	430380 Campinas do Sul	1	6	5	6	1	5	17.2414	8	17.2414	9	0	5	1.43333	13	8
430400	Sul	RIO GRANDE DO SUL	ARCO SUL	3	430400 Campo Novo	0	5	9	6	1	5	46.1538	9	0	7	137.112	6	2.05769	14	8
430430	Sul	RIO GRANDE DO SUL	ARCO SUL	3	430430 Cândido Godói	0	5	61	6	1	5	0	7	0	7	32.515	6	0.0487805	11	7
430435	Sul	RIO GRANDE DO SUL	ARCO SUL	3	430435 Candiota	2	6	45	6	1	5	0	7	0	7	20.7318	6	0.792683	12	7
430465	Sul	RIO GRANDE DO SUL	ARCO SUL	3	430465 Capão do Cipó	88	6	3	6	1	5	0	7	0	7	27.0343	6	0.833333	12	7
430500	Sul	RIO GRANDE DO SUL	ARCO SUL	3	430500 Catuípe	157	6	45	6	1	5	12.5	8	0	7	34.4788	6	0.861538	12	7
430512	Sul	RIO GRANDE DO SUL	ARCO SUL	3	430512 Cerrito	11	6	0	5	1	5	0	7	23.8095	9	16.5371	6	0.179487	12	7
430515	Sul	RIO GRANDE DO SUL	ARCO SUL	3	430515 Cerro Grande	12	6	25	6	1	5	0	7	0	7	43.554	6	0.46875	12	7
430530	Sul	RIO GRANDE DO SUL	ARCO SUL	3	430530 Chapada	10	6	26	6	1	5	0	7	0	7	64.9421	6	1.4	13	8
430540	Sul	RIO GRANDE DO SUL	ARCO SUL	3	430540 Chiapetta	0	5	9	6	1	5	23.8095	9	0	7	0	5	0.407407	12	7
430580	Sul	RIO GRANDE DO SUL	ARCO SUL	3	430580 Constantina	1	6	3	6	1	5	6.49351	8	6.49351	8	60.5632	6	0.214286	12	7
430585	Sul	RIO GRANDE DO SUL	ARCO SUL	3	430585 Coqueiros do Sul	0	5	8	6	1	5	0	7	0	7	0	5	0.555556	12	7
430587	Sul	RIO GRANDE DO SUL	ARCO SUL	3	430587 Coronel Barros	12	6	0	5	1	5	64.5161	9	0	7	158.73	6	0	11	7
430590	Sul	RIO GRANDE DO SUL	ARCO SUL	3	430590 Coronel Bicaco	6	6	73	6	1	5	12.0482	8	0	7	27.5179	6	0.614286	12	7
430607	Sul	RIO GRANDE DO SUL	ARCO SUL	3	430607 Cristal do Sul	0	5	8	6	1	5	33.3333	9	0	7	35.1617	6	0	11	7
430610	Sul	RIO GRANDE DO SUL	ARCO SUL	3	430610 Cruz Alta	4677	6	475	6	1	5	24.9688	9	2.49688	8	98.4613	6	3.19922	15	9
430613	Sul	RIO GRANDE DO SUL	ARCO SUL	3	430613 Cruzaltense	9	6	1	6	1	5	0	7	0	7	55.5864	6	1.36364	13	8
430635	Sul	RIO GRANDE DO SUL	ARCO SUL	3	430635 Dezesseis de Novembro	5	6	34	6	1	5	0	7	0	7	0	5	0.6	12	7
430642	Sul	RIO GRANDE DO SUL	ARCO SUL	3	430642 Dois Irmãos das Missões	0	5	5	6	1	5	0	7	43.4783	9	49.8008	6	0.157895	12	7
430673	Sul	RIO GRANDE DO SUL	ARCO SUL	3	430673 Doutor Maurício Cardoso	3	6	1	6	1	5	54.0541	9	0	7	67.2344	6	6.83333	15	9
430693	Sul	RIO GRANDE DO SUL	ARCO SUL	3	430693 Entre-Ijuís	9	6	68	6	1	5	9.25926	8	0	7	23.7784	6	0	11	7
430695	Sul	RIO GRANDE DO SUL	ARCO SUL	3	430695 Entre Rios do Sul	0	5	29	6	1	5	0	7	0	7	72.5163	6	1	13	8
430710	Sul	RIO GRANDE DO SUL	ARCO SUL	3	430710 Herval	0	5	121	6	1	5	0	7	0	7	73.3783	6	0.0666667	12	7
430720	Sul	RIO GRANDE DO SUL	ARCO SUL	3	430720 Erval Grande	5	6	16	6	1	5	15.873	8	0	7	0	5	1.91304	13	8
430730	Sul	RIO GRANDE DO SUL	ARCO SUL	3	430730 Erval Seco	0	5	60	6	1	5	11.4943	8	0	7	0	5	0.882353	12	7
430745	Sul	RIO GRANDE DO SUL	ARCO SUL	3	430745 Esperança do Sul	13	6	0	5	1	5	38.4615	9	0	7	34.662	6	0.222222	12	7
430805	Sul	RIO GRANDE DO SUL	ARCO SUL	3	430805 Faxinalzinho	0	5	5	6	1	5	0	7	0	7	394.046	6	0.357143	12	7
430850	Sul	RIO GRANDE DO SUL	ARCO SUL	3	430850 Frederico Westphalen	27	6	255	6	1	5	8.69565	8	0	7	85.7197	6	0.976415	13	8
430865	Sul	RIO GRANDE DO SUL	ARCO SUL	3	430865 Garruchos	2	6	12	6	1	5	0	7	0	7	0	5	0.8125	12	7
430912	Sul	RIO GRANDE DO SUL	ARCO SUL	3	430912 Gramado dos Loureiros	0	5	1	6	1	5	0	7	0	7	0	5	0	11	7
430950	Sul	RIO GRANDE DO SUL	ARCO SUL	3	430950 Guarani das Missões	2	6	4	6	1	5	0	7	0	7	0	5	0.484848	12	7
430960	Sul	RIO GRANDE DO SUL	ARCO SUL	3	430960 Horizontina	676	6	95	6	1	5	12.1457	8	0	7	30.9454	6	12.3704	15	9
430965	Sul	RIO GRANDE DO SUL	ARCO SUL	3	430965 Hulha Negra	4	6	4	6	1	5	0	7	0	7	0	5	0.0869565	12	7
431041	Sul	RIO GRANDE DO SUL	ARCO SUL	3	431041 Inhacorá	0	5	4	6	1	5	0	7	0	7	0	5	0.125	12	7
431050	Sul	RIO GRANDE DO SUL	ARCO SUL	3	431050 Iraí	2	6	21	6	1	5	0	7	0	7	28.0073	6	0.0666667	12	7
431055	Sul	RIO GRANDE DO SUL	ARCO SUL	3	431055 Itacurubi	1	6	6	6	1	5	43.4783	9	43.4783	9	115.607	6	0.0769231	12	7
431070	Sul	RIO GRANDE DO SUL	ARCO SUL	3	431070 Itatiba do Sul	1	6	19	6	1	5	0	7	0	7	30.9502	6	1.18182	13	8
431085	Sul	RIO GRANDE DO SUL	ARCO SUL	3	431085 Jaboticaba	3	6	15	6	1	5	0	7	0	7	26.5041	6	0.888889	12	7
431090	Sul	RIO GRANDE DO SUL	ARCO SUL	3	431090 Jacutinga	3	6	9	6	1	5	0	7	0	7	112.803	6	0.3125	12	7
431100	Sul	RIO GRANDE DO SUL	ARCO SUL	3	431100 Jaguarão	1601	6	189	6	1	5	45.7516	9	16.3399	9	105.66	6	0	11	7
431115	Sul	RIO GRANDE DO SUL	ARCO SUL	3	431115 Jóia	1	6	128	6	1	5	12.0482	8	12.0482	9	0	5	0.735849	12	7
431142	Sul	RIO GRANDE DO SUL	ARCO SUL	3	431142 Lajeado do Bugre	0	5	2	6	1	5	28.5714	9	28.5714	9	77.9423	6	0.92	12	7
431150	Sul	RIO GRANDE DO SUL	ARCO SUL	3	431150 Lavras do Sul	1	6	8	6	1	5	0	7	0	7	188.071	6	0.557692	12	7
431171	Sul	RIO GRANDE DO SUL	ARCO SUL	3	431171 Maçambará	1	6	1	6	1	5	17.5439	8	0	7	21.9202	6	0	11	7
431217	Sul	RIO GRANDE DO SUL	ARCO SUL	3	431217 Mato Queimado	0	5	12	6	1	5	0	7	0	7	0	5	11.9	15	9
431230	Sul	RIO GRANDE DO SUL	ARCO SUL	3	431230 Miraguaí	4	6	7	6	1	5	0	7	0	7	0	5	1.34043	13	8
431245	Sul	RIO GRANDE DO SUL	ARCO SUL	3	431245 Morro Redondo	0	5	1	6	1	5	0	7	0	7	15.1768	6	0.0322581	11	7
431295	Sul	RIO GRANDE DO SUL	ARCO SUL	3	431295 Nova Boa Vista	0	5	4	6	1	5	0	7	0	7	0	5	3.28571	15	9
431301	Sul	RIO GRANDE DO SUL	ARCO SUL	3	431301 Nova Candelária	0	5	3	6	1	5	0	7	0	7	37.2024	6	0.9	12	7
431333	Sul	RIO GRANDE DO SUL	ARCO SUL	3	431333 Nova Ramada	5	6	2	6	1	5	0	7	0	7	135.257	6	2.18182	14	8
431342	Sul	RIO GRANDE DO SUL	ARCO SUL	3	431342 Novo Machado	2	6	0	5	1	5	0	7	0	7	0	5	0.5	12	7
431344	Sul	RIO GRANDE DO SUL	ARCO SUL	3	431344 Novo Tiradentes	1	6	0	5	1	5	0	7	0	7	0	5	0.357143	12	7
431346	Sul	RIO GRANDE DO SUL	ARCO SUL	3	431346 Novo Xingu	0	5	3	6	1	5	0	7	0	7	58.4112	6	1.72727	13	8
431349	Sul	RIO GRANDE DO SUL	ARCO SUL	3	431349 Novo Barreiro	49	6	4	6	1	5	22.7273	9	0	7	0	5	0.566667	12	7
431370	Sul	RIO GRANDE DO SUL	ARCO SUL	3	431370 Palmeira das Missões	226	6	0	5	1	5	22.1328	9	6.03622	8	105.641	6	0.756374	12	7
431390	Sul	RIO GRANDE DO SUL	ARCO SUL	3	431390 Panambi	143	6	191	6	1	5	5.27241	8	0	7	33.9797	6	1.7099	13	8
431413	Sul	RIO GRANDE DO SUL	ARCO SUL	3	431413 Paulo Bento	26	6	7	6	1	5	0	7	0	7	0	5	0.153846	12	7
431430	Sul	RIO GRANDE DO SUL	ARCO SUL	3	431430 Pejuçara	133	6	13	6	1	5	0	7	0	7	0	5	0.56	12	7
431445	Sul	RIO GRANDE DO SUL	ARCO SUL	3	431445 Pinhal	1	6	1	6	1	5	0	7	0	7	77.5194	6	1.40541	13	8
431450	Sul	RIO GRANDE DO SUL	ARCO SUL	3	431450 Pinheiro Machado	12	6	55	6	1	5	80	9	10	9	114.801	6	0.672414	12	7
431470	Sul	RIO GRANDE DO SUL	ARCO SUL	3	431470 Planalto	213	6	70	6	1	5	28.5714	9	19.0476	9	49.9052	6	0.838095	12	7
431477	Sul	RIO GRANDE DO SUL	ARCO SUL	3	431477 Pontão	2	6	59	6	1	5	0	7	0	7	51.2689	6	1	13	8
431478	Sul	RIO GRANDE DO SUL	ARCO SUL	3	431478 Ponte Preta	5	6	2	6	1	5	0	7	0	7	0	5	0	11	7
431500	Sul	RIO GRANDE DO SUL	ARCO SUL	3	431500 Porto Lucena	5	6	15	6	1	5	0	7	31.25	9	21.7675	6	0.294118	12	7
431505	Sul	RIO GRANDE DO SUL	ARCO SUL	3	431505 Porto Mauá	25	6	0	5	1	5	0	7	0	7	0	5	0.666667	12	7
431507	Sul	RIO GRANDE DO SUL	ARCO SUL	3	431507 Porto Vera Cruz	11	6	0	5	1	5	58.8235	9	0	7	0	5	0.6	12	7
431510	Sul	RIO GRANDE DO SUL	ARCO SUL	3	431510 Porto Xavier	20	6	30	6	1	5	0	7	0	7	9.80969	6	1.06349	13	8
431540	Sul	RIO GRANDE DO SUL	ARCO SUL	3	431540 Redentora	409	6	86	6	1	5	10.4167	8	0	7	17.1394	6	0.345029	12	7
431590	Sul	RIO GRANDE DO SUL	ARCO SUL	3	431590 Rodeio Bonito	0	5	29	6	1	5	0	7	0	7	51.1247	6	0.746269	12	7
431595	Sul	RIO GRANDE DO SUL	ARCO SUL	3	431595 Rolador	0	5	11	6	1	5	0	7	0	7	0	5	4.81818	15	9
431642	Sul	RIO GRANDE DO SUL	ARCO SUL	3	431642 Sagrada Família	2	6	4	6	1	5	0	7	0	7	38.3877	6	0.588235	12	7
431643	Sul	RIO GRANDE DO SUL	ARCO SUL	3	431643 Saldanha Marinho	12	6	0	5	1	5	0	7	0	7	0	5	2	14	8
431647	Sul	RIO GRANDE DO SUL	ARCO SUL	3	431647 Salvador das Missões	1	6	21	6	1	5	0	7	0	7	0	5	3.75	15	9
431697	Sul	RIO GRANDE DO SUL	ARCO SUL	3	431697 Santa Margarida do Sul	0	5	3	6	1	5	0	7	0	7	0	5	0	11	7
431730	Sul	RIO GRANDE DO SUL	ARCO SUL	3	431730 Santa Vitória do Palmar	2	6	134	6	1	5	8.02139	8	0	7	16.9589	6	0.0541516	12	7
431770	Sul	RIO GRANDE DO SUL	ARCO SUL	3	431770 Santo Antônio das Missões	8	6	1	6	1	5	18.5185	8	0	7	0	5	0.661972	12	7
431780	Sul	RIO GRANDE DO SUL	ARCO SUL	3	431780 Santo Augusto	770	6	49	6	1	5	5.88235	8	0	7	14.4425	6	1.09836	13	8
431830	Sul	RIO GRANDE DO SUL	ARCO SUL	3	431830 São Gabriel	2666	6	914	6	1	5	29.0404	9	13.8889	9	51.4908	6	0.0226337	11	7
431845	Sul	RIO GRANDE DO SUL	ARCO SUL	3	431845 São José das Missões	0	5	3	6	1	5	0	7	47.619	9	0	5	0.0740741	12	7
431890	Sul	RIO GRANDE DO SUL	ARCO SUL	3	431890 São Luiz Gonzaga	605	6	278	6	1	5	13.4357	8	0	7	75.0909	6	1.69412	13	8
431910	Sul	RIO GRANDE DO SUL	ARCO SUL	3	431910 São Martinho	0	5	23	6	1	5	17.8571	8	0	7	18.5874	6	0.844444	12	7
431915	Sul	RIO GRANDE DO SUL	ARCO SUL	3	431915 São Miguel das Missões	4	6	27	6	1	5	13.6986	8	0	7	0	5	1	13	8
431930	Sul	RIO GRANDE DO SUL	ARCO SUL	3	431930 São Paulo das Missões	3	6	3	6	1	5	21.7391	9	43.4783	9	0	5	0.566667	12	7
431936	Sul	RIO GRANDE DO SUL	ARCO SUL	3	431936 São Pedro das Missões	1	6	64	6	1	5	0	7	0	7	0	5	1.72727	13	8
431937	Sul	RIO GRANDE DO SUL	ARCO SUL	3	431937 São Pedro do Butiá	1	6	91	6	1	5	0	7	0	7	0	5	0.0909091	12	7
431970	Sul	RIO GRANDE DO SUL	ARCO SUL	3	431970 São Valentim	3	6	5	6	1	5	0	7	0	7	61.3685	6	0	11	7
431973	Sul	RIO GRANDE DO SUL	ARCO SUL	3	431973 São Valério do Sul	37	6	1	6	1	5	27.027	9	0	7	36.6435	6	0.0277778	11	7
432020	Sul	RIO GRANDE DO SUL	ARCO SUL	3	432020 Seberi	6	6	38	6	1	5	5.43478	8	5.43478	8	28.0034	6	1.10656	13	8
432032	Sul	RIO GRANDE DO SUL	ARCO SUL	3	432032 Senador Salgado Filho	2	6	25	6	1	5	0	7	0	7	36.1011	6	2.14286	14	8
432057	Sul	RIO GRANDE DO SUL	ARCO SUL	3	432057 Sete de Setembro	3	6	7	6	1	5	0	7	0	7	0	5	2.2	14	8
432140	Sul	RIO GRANDE DO SUL	ARCO SUL	3	432140 Tenente Portela	0	5	49	6	1	5	19.1388	8	0	7	14.8876	6	0.357724	12	7
432147	Sul	RIO GRANDE DO SUL	ARCO SUL	3	432147 Tiradentes do Sul	2	6	4	6	1	5	0	7	0	7	0	5	0.592593	12	7
432180	Sul	RIO GRANDE DO SUL	ARCO SUL	3	432180 Três de Maio	58	6	103	6	1	5	30.1003	9	13.3779	9	96.331	6	1.23077	13	8
432190	Sul	RIO GRANDE DO SUL	ARCO SUL	3	432190 Três Passos	6	6	87	6	1	5	20.1342	8	0	7	113.198	6	0.420765	12	7
432195	Sul	RIO GRANDE DO SUL	ARCO SUL	3	432195 Trindade do Sul	0	5	56	6	1	5	0	7	0	7	86.3409	6	2.04918	14	8
432210	Sul	RIO GRANDE DO SUL	ARCO SUL	3	432210 Tucunduva	8	6	40	6	1	5	45.4545	9	22.7273	9	301.205	6	1.66667	13	8
432230	Sul	RIO GRANDE DO SUL	ARCO SUL	3	432230 Tuparendi	0	5	9	6	1	5	0	7	14.0845	9	0	5	7.36364	15	9
432237	Sul	RIO GRANDE DO SUL	ARCO SUL	3	432237 Unistalda	0	5	13	6	1	5	35.7143	9	0	7	43.0849	6	0.166667	12	7
432350	Sul	RIO GRANDE DO SUL	ARCO SUL	3	432350 Vista Alegre	2	6	0	5	1	5	0	7	0	7	0	5	0.133333	12	7
432370	Sul	RIO GRANDE DO SUL	ARCO SUL	3	432370 Vista Gaúcha	2	6	0	5	1	5	0	7	0	7	0	5	0	11	7
432375	Sul	RIO GRANDE DO SUL	ARCO SUL	3	432375 Vitória das Missões	2	6	4	6	1	5	0	7	0	7	0	5	1.15789	13	8
410050	Sul	PARANÁ	ARCO SUL	3	410050 Altônia	597	6	41	6	0.9385	6	4.36681	8	4.36681	8	27.0563	6	0.181818	12	7
410200	Sul	PARANÁ	ARCO SUL	3	410200 Assis Chateaubriand	393	6	163	6	0.8138	6	14.6751	8	2.09644	8	33.0053	6	24.9231	15	9
410405	Sul	PARANÁ	ARCO SUL	3	410405 Campo Bonito	111	6	8	6	0.9001	6	0	7	0	7	53.1491	6	0.62963	12	7
410450	Sul	PARANÁ	ARCO SUL	3	410450 Capanema	1343	6	10	6	0.902	6	8	8	12	9	67.8922	6	1.71429	13	8
410480	Sul	PARANÁ	ARCO SUL	3	410480 Cascavel	8069	6	107	6	0.8752	6	21.3093	8	2.30371	8	130.893	6	0.997374	13	8
410560	Sul	PARANÁ	ARCO SUL	3	410560 Cidade Gaúcha	0	5	267	6	0.8607	6	0	7	0	7	23.443	6	2.94444	14	8
410720	Sul	PARANÁ	ARCO SUL	3	410720 Dois Vizinhos	938	6	109	6	0.8083	6	17.4051	8	0	7	70.6662	6	2.40876	14	8
410785	Sul	PARANÁ	ARCO SUL	3	410785 Flor da Serra do Sul	0	5	2	6	0.7461	6	0	7	0	7	0	5	0.954545	13	8
410830	Sul	PARANÁ	ARCO SUL	3	410830 Foz do Iguaçu	688	6	1161	6	0.9783	5	29.3918	9	17.8612	9	167.281	6	0.727573	12	7
410860	Sul	PARANÁ	ARCO SUL	3	410860 Goioerê	0	5	50	6	0.7167	6	0	7	0	7	24.2988	6	0.390438	12	7
410975	Sul	PARANÁ	ARCO SUL	3	410975 Ibema	2	6	7	6	0.5431	6	87.9121	9	0	7	47.0958	6	0	11	7
411095	Sul	PARANÁ	ARCO SUL	3	411095 Itaipulândia	906	6	100	6	0.9261	6	24.0964	9	0	7	105.402	6	20.0476	15	9
411275	Sul	PARANÁ	ARCO SUL	3	411275 Jesuítas	326	6	0	5	0.4101	6	10.2041	8	10.2041	9	0	5	0	11	7
411460	Sul	PARANÁ	ARCO SUL	3	411460 Marechal Cândido Rondon	2165	6	198	6	0.9497	6	9.29615	8	0	7	35.5173	6	4.29306	15	9
411535	Sul	PARANÁ	ARCO SUL	3	411535 Maripá	2	6	0	5	0	6	54.9451	9	0	7	53.7442	6	1.94737	13	8
411580	Sul	PARANÁ	ARCO SUL	3	411580 Medianeira	2881	6	201	6	0.7637	6	2.43013	8	0	7	40.7953	6	1.22183	13	8
411670	Sul	PARANÁ	ARCO SUL	3	411670 Nova Aurora	100	6	166	6	0.9883	5	35.7143	9	0	7	38.8387	6	4.12281	15	9
411760	Sul	PARANÁ	ARCO SUL	3	411760 Palmas	82	6	1193	6	0.6331	6	41.5225	9	1.1534	8	125.592	6	3.20066	15	9
411790	Sul	PARANÁ	ARCO SUL	3	411790 Palotina	195	6	338	6	0.6651	6	18.4843	8	1.84843	8	65.3778	6	2.88473	14	8
411850	Sul	PARANÁ	ARCO SUL	3	411850 Pato Branco	10207	6	723	6	0.6193	6	44.3764	9	4.59067	8	118.078	6	4.37093	15	9
411980	Sul	PARANÁ	ARCO SUL	3	411980 Planalto	98	6	64	6	0.9904	5	18.8679	8	0	7	0	5	3.78261	15	9
412085	Sul	PARANÁ	ARCO SUL	3	412085 Quatro Pontes	2	6	0	5	0.8593	6	19.6078	8	0	7	24.8201	6	1.75	13	8
412330	Sul	PARANÁ	ARCO SUL	3	412330 Santa Cruz de Monte Caste	138	6	30	6	0.4423	6	0	7	0	7	0	5	2.5	14	8
412380	Sul	PARANÁ	ARCO SUL	3	412380 Santa Izabel do Oeste	608	6	130	6	0.9414	6	6.25	8	0	7	87.8735	6	7.61905	15	9
412545	Sul	PARANÁ	ARCO SUL	3	412545 São José das Palmeiras	0	5	11	6	0.9442	6	0	7	0	7	0	5	0	11	7
412740	Sul	PARANÁ	ARCO SUL	3	412740 Terra Roxa	580	6	152	6	0.9868	5	23.166	9	0	7	22.8284	6	2.80405	14	8
412770	Sul	PARANÁ	ARCO SUL	3	412770 Toledo	1913	6	581	6	0.8447	6	33.8001	9	0	7	130.394	6	2.65361	14	8
412785	Sul	PARANÁ	ARCO SUL	3	412785 Três Barras do Paraná	0	5	34	6	0.5731	6	16.9492	8	0	7	24.9211	6	0.441667	12	7
412795	Sul	PARANÁ	ARCO SUL	3	412795 Tupãssi	5	6	13	6	0.4247	6	10.989	8	10.989	9	110.824	6	0	11	7
420050	Sul	SANTA CATARINA	ARCO SUL	3	420050 Águas de Chapecó	140	6	3	6	0.9944	5	32.6087	9	10.8696	9	61.3968	6	0	11	7
420430	Sul	SANTA CATARINA	ARCO SUL	3	420430 Concórdia	323	6	257	6	0.8995	6	9.0009	8	6.30063	8	73.1704	6	0.388	12	7
420445	Sul	SANTA CATARINA	ARCO SUL	3	420445 Coronel Martins	65	6	4	6	0	6	0	7	0	7	0	5	0	11	7
420560	Sul	SANTA CATARINA	ARCO SUL	3	420560 Galvão	0	5	41	6	0	6	0	7	0	7	107.488	6	0	11	7
420775	Sul	SANTA CATARINA	ARCO SUL	3	420775 Iraceminha	3	6	1	6	0.8677	6	0	7	0	7	25.3936	6	0	11	7
421055	Sul	SANTA CATARINA	ARCO SUL	3	421055 Marema	0	5	6	6	0	6	0	7	0	7	0	5	0	11	7
421165	Sul	SANTA CATARINA	ARCO SUL	3	421165 Novo Horizonte	1	6	0	5	0	6	0	7	0	7	0	5	0	11	7
421185	Sul	SANTA CATARINA	ARCO SUL	3	421185 Ouro Verde	25	6	32	6	0	6	0	7	41.6667	9	45.3104	6	1.66667	13	8
421210	Sul	SANTA CATARINA	ARCO SUL	3	421210 Palmitos	2	6	0	5	0.6401	6	0	7	0	7	0	5	1.28571	13	8
421290	Sul	SANTA CATARINA	ARCO SUL	3	421290 Pinhalzinho	2911	6	89	6	0.8271	6	9.43396	8	0	7	53.1093	6	1.08054	13	8
421535	Sul	SANTA CATARINA	ARCO SUL	3	421535 Saltinho	0	5	135	6	0.9125	6	0	7	0	7	159.83	6	0.130435	12	7
421610	Sul	SANTA CATARINA	ARCO SUL	3	421610 São Domingos	145	6	1	6	0.7305	6	7.63359	8	7.63359	9	31.7999	6	0	11	7
421795	Sul	SANTA CATARINA	ARCO SUL	3	421795 Tigrinhos	0	5	53	6	0	6	0	7	0	7	61.7665	6	0.285714	12	7
421970	Sul	SANTA CATARINA	ARCO SUL	3	421970 Xaxim	303	6	245	6	0.6824	6	19.0678	8	0	7	100.059	6	1.07121	13	8
430040	Sul	RIO GRANDE DO SUL	ARCO SUL	3	430040 Alegrete	486	6	1004	6	0.8846	6	20.5314	8	7.24638	8	45.1881	6	0.55192	12	7
430045	Sul	RIO GRANDE DO SUL	ARCO SUL	3	430045 Alegria	85	6	1	6	0.996	5	0	7	0	7	0	5	0.740741	12	7
430160	Sul	RIO GRANDE DO SUL	ARCO SUL	3	430160 Bagé	317	6	208	6	0.9497	6	28.043	9	1.78998	8	92.3064	6	0.327402	12	7
430187	Sul	RIO GRANDE DO SUL	ARCO SUL	3	430187 Barra do Quaraí	4	6	33	6	0.8185	6	25	9	25	9	23.6574	6	0	11	7
430258	Sul	RIO GRANDE DO SUL	ARCO SUL	3	430258 Bozano	2	6	18	6	0	6	0	7	0	7	94.7418	6	1.27778	13	8
430280	Sul	RIO GRANDE DO SUL	ARCO SUL	3	430280 Caçapava do Sul	1367	6	84	6	0.48	6	7.61421	8	0	7	92.4049	6	0.993311	13	8
430450	Sul	RIO GRANDE DO SUL	ARCO SUL	3	430450 Canguçu	69	6	28	6	0.5219	6	5.70342	8	1.90114	8	64.0444	6	0.198582	12	7
430470	Sul	RIO GRANDE DO SUL	ARCO SUL	3	430470 Carazinho	61	6	560	6	0.9226	6	24.0964	9	3.61446	8	52.9993	6	0.603416	12	7
430520	Sul	RIO GRANDE DO SUL	ARCO SUL	3	430520 Cerro Largo	0	5	23	6	0.9764	5	26.3158	9	8.77193	9	21.1431	6	2.37778	14	8
430543	Sul	RIO GRANDE DO SUL	ARCO SUL	3	430543 Chuí	0	5	3	6	0.5146	6	0	7	0	7	14.771	6	0.08	12	7
430570	Sul	RIO GRANDE DO SUL	ARCO SUL	3	430570 Condor	17	6	69	6	0.5109	6	0	7	0	7	14.7951	6	2.53571	14	8
430600	Sul	RIO GRANDE DO SUL	ARCO SUL	3	430600 Crissiumal	1	6	13	6	0.5131	6	0	7	0	7	0	5	0.0825688	12	7
430660	Sul	RIO GRANDE DO SUL	ARCO SUL	3	430660 Dom Pedrito	37	6	391	6	0.6279	6	50.7246	9	2.41546	8	127.807	6	1.39665	13	8
430690	Sul	RIO GRANDE DO SUL	ARCO SUL	3	430690 Encruzilhada do Sul	166	6	70	6	0.8208	6	65.7439	9	10.3806	9	300.462	6	0.85	12	7
430700	Sul	RIO GRANDE DO SUL	ARCO SUL	3	430700 Erechim	14	6	469	6	0.8842	6	9.375	8	3.125	8	55.33	6	0.572317	12	7
430783	Sul	RIO GRANDE DO SUL	ARCO SUL	3	430783 Eugênio de Castro	4	6	20	6	0	6	0	7	0	7	42.517	6	1.76471	13	8
430900	Sul	RIO GRANDE DO SUL	ARCO SUL	3	430900 Giruá	350	6	97	6	0.6467	6	26.5957	9	21.2766	9	25.2159	6	0.514925	12	7
430970	Sul	RIO GRANDE DO SUL	ARCO SUL	3	430970 Humaitá	0	5	3	6	0.7245	6	0	7	0	7	0	5	0.826087	12	7
431020	Sul	RIO GRANDE DO SUL	ARCO SUL	3	431020 Ijuí	2149	6	181	6	0.7637	6	21.8631	9	1.90114	8	53.7224	6	0.961702	13	8
431040	Sul	RIO GRANDE DO SUL	ARCO SUL	3	431040 Independência	114	6	1	6	0.5594	6	0	7	16.3934	9	65.4772	6	0	11	7
431060	Sul	RIO GRANDE DO SUL	ARCO SUL	3	431060 Itaqui	30	6	60	6	0.6842	6	8.17996	8	4.08998	8	13.3372	6	0	11	7
431110	Sul	RIO GRANDE DO SUL	ARCO SUL	3	431110 Jaguari	0	5	13	6	0.9126	6	0	7	0	7	9.29109	6	0.622222	12	7
431160	Sul	RIO GRANDE DO SUL	ARCO SUL	3	431160 Liberato Salzano	0	5	10	6	0.661	6	35.7143	9	0	7	38.8199	6	0.0454545	11	7
431175	Sul	RIO GRANDE DO SUL	ARCO SUL	3	431175 Manoel Viana	21	6	38	6	0	6	46.1538	9	15.3846	9	41.0565	6	0	11	7
431270	Sul	RIO GRANDE DO SUL	ARCO SUL	3	431270 Nonoai	1	6	72	6	0.885	6	0	7	0	7	111.751	6	1.75373	13	8
431303	Sul	RIO GRANDE DO SUL	ARCO SUL	3	431303 Nova Esperança do Sul	37	6	12	6	0.6446	6	0	7	0	7	18.4843	6	0.0238095	11	7
431420	Sul	RIO GRANDE DO SUL	ARCO SUL	3	431420 Pedro Osório	0	5	25	6	0.8926	6	0	7	12.987	9	12.9769	6	0.292308	12	7
431440	Sul	RIO GRANDE DO SUL	ARCO SUL	3	431440 Pelotas	760	6	765	6	0.8411	6	28.3492	9	14.3001	9	133.476	6	0.212324	12	7
431449	Sul	RIO GRANDE DO SUL	ARCO SUL	3	431449 Pinheirinho do Vale	6	6	0	5	0	6	22.7273	9	0	7	0	5	1.2	13	8
431460	Sul	RIO GRANDE DO SUL	ARCO SUL	3	431460 Piratini	0	5	18	6	0.6679	6	20	8	13.3333	9	14.49	6	0	11	7
431530	Sul	RIO GRANDE DO SUL	ARCO SUL	3	431530 Quaraí	151	6	224	6	0.9124	6	3.90625	8	0	7	22.117	6	0.0555556	12	7
431560	Sul	RIO GRANDE DO SUL	ARCO SUL	3	431560 Rio Grande	196	6	1153	6	0.7963	6	50.7735	9	19.8334	9	137.759	6	0.0265487	11	7
431610	Sul	RIO GRANDE DO SUL	ARCO SUL	3	431610 Ronda Alta	0	5	46	6	0.9763	5	0	7	0	7	0	5	0	11	7
431620	Sul	RIO GRANDE DO SUL	ARCO SUL	3	431620 Rondinha	27	6	30	6	0.6725	6	24.3902	9	0	7	19.685	6	6.1875	15	9
431630	Sul	RIO GRANDE DO SUL	ARCO SUL	3	431630 Roque Gonzales	126	6	50	6	0.5039	6	14.9254	8	0	7	58.8495	6	5.05263	15	9
431640	Sul	RIO GRANDE DO SUL	ARCO SUL	3	431640 Rosário do Sul	6	6	105	6	0.557	6	41.2371	9	10.3093	9	68.6778	6	0.0184615	11	7
431670	Sul	RIO GRANDE DO SUL	ARCO SUL	3	431670 Santa Bárbara do Sul	2	6	67	6	0.8069	6	12.3457	8	0	7	88.6862	6	1.96226	14	8
431700	Sul	RIO GRANDE DO SUL	ARCO SUL	3	431700 Santana da Boa Vista	0	5	4	6	0.8521	6	0	7	0	7	0	5	0	11	7
431710	Sul	RIO GRANDE DO SUL	ARCO SUL	3	431710 Sant'Ana do Livramento	29	6	672	6	0.8471	6	19.4444	8	0.925926	8	55.0307	6	0.110104	12	7
431720	Sul	RIO GRANDE DO SUL	ARCO SUL	3	431720 Santa Rosa	1530	6	69	6	0.9034	6	31.1321	9	4.71698	8	95.141	6	0.147472	12	7
431740	Sul	RIO GRANDE DO SUL	ARCO SUL	3	431740 Santiago	490	6	133	6	0.7678	6	23.5294	9	5.04202	8	237.034	6	2.56196	14	8
431750	Sul	RIO GRANDE DO SUL	ARCO SUL	3	431750 Santo Ângelo	698	6	372	6	0.7559	6	33.6976	9	3.64299	8	37.3866	6	1.01115	13	8
431790	Sul	RIO GRANDE DO SUL	ARCO SUL	3	431790 Santo Cristo	1	6	13	6	0.9679	5	11.6959	8	0	7	14.0687	6	1.40244	13	8
431800	Sul	RIO GRANDE DO SUL	ARCO SUL	3	431800 São Borja	66	6	904	6	0.958	5	30.7882	9	0	7	88.3054	6	0.335217	12	7
431810	Sul	RIO GRANDE DO SUL	ARCO SUL	3	431810 São Francisco de Assis	380	6	48	6	0.1963	6	11.4943	8	0	7	5.493	6	0.52	12	7
431849	Sul	RIO GRANDE DO SUL	ARCO SUL	3	431849 São José do Inhacorá	0	5	8	6	0	6	58.8235	9	0	7	0	5	0.923077	12	7
431850	Sul	RIO GRANDE DO SUL	ARCO SUL	3	431850 São José do Norte	8	6	49	6	0.6638	6	29.5203	9	7.38007	8	57.718	6	0.0204082	11	7
431920	Sul	RIO GRANDE DO SUL	ARCO SUL	3	431920 São Nicolau	0	5	3	6	0	6	37.037	9	0	7	0	5	0.137931	12	7
431960	Sul	RIO GRANDE DO SUL	ARCO SUL	3	431960 São Sepé	1274	6	64	6	0.8763	6	28.3401	9	8.09717	9	106.135	6	0.615819	12	7
431980	Sul	RIO GRANDE DO SUL	ARCO SUL	3	431980 São Vicente do Sul	130	6	21	6	0.7912	6	37.9747	9	12.6582	9	22.9043	6	0.781818	12	7
432010	Sul	RIO GRANDE DO SUL	ARCO SUL	3	432010 Sarandi	607	6	300	6	0.7179	6	9.25926	8	6.17284	8	64.6125	6	0.358209	12	7
432023	Sul	RIO GRANDE DO SUL	ARCO SUL	3	432023 Sede Nova	0	5	5	6	0	6	0	7	0	7	34.5901	6	1.19048	13	8
432220	Sul	RIO GRANDE DO SUL	ARCO SUL	3	432220 Tupanciretã	203	6	220	6	0.8268	6	53.2787	9	0	7	162.041	6	0	11	7
432240	Sul	RIO GRANDE DO SUL	ARCO SUL	3	432240 Uruguaiana	472	6	2756	6	0.4343	6	41.2072	9	22.6349	9	143.458	6	0.70135	12	7
110003	Norte	RONDÔNIA	ARCO CENTRAL	2	110003 Cabixi	0	3	35	4	1	3	0	4	0	4	57.8258	4	1.09804	8	5
110007	Norte	RONDÔNIA	ARCO CENTRAL	2	110007 Corumbiara	0	3	200	4	1	3	7.87402	5	0	4	69.2521	4	1.58333	8	5
110010	Norte	RONDÔNIA	ARCO CENTRAL	2	110010 Guajará-Mirim	21	4	809	4	1	3	25.6082	6	3.84123	5	94.5098	4	0.102244	7	4
110029	Norte	RONDÔNIA	ARCO CENTRAL	2	110029 Santa Luzia D'Oeste	1	4	132	4	1	3	0	4	0	4	16.0875	4	2.47619	9	5
110034	Norte	RONDÔNIA	ARCO CENTRAL	2	110034 Alvorada D'Oeste	2	4	87	4	1	3	4.87805	5	0	4	56.7135	4	0.381818	7	4
110037	Norte	RONDÔNIA	ARCO CENTRAL	2	110037 Alto Alegre dos Parecis	0	3	133	4	1	3	0	4	0	4	0	3	0	6	4
110092	Norte	RONDÔNIA	ARCO CENTRAL	2	110092 Chupinguaia	3	4	49	4	1	3	24.6914	6	0	4	8.71688	4	0.120879	7	4
110145	Norte	RONDÔNIA	ARCO CENTRAL	2	110145 Parecis	0	3	11	4	1	3	22.7273	6	0	4	0	3	0.194444	7	4
110146	Norte	RONDÔNIA	ARCO CENTRAL	2	110146 Pimenteiras do Oeste	1	4	25	4	1	3	0	4	0	4	46.5549	4	0.642857	7	4
110148	Norte	RONDÔNIA	ARCO CENTRAL	2	110148 São Felipe D'Oeste	48	4	55	4	1	3	0	4	0	4	19.7394	4	0	6	4
110149	Norte	RONDÔNIA	ARCO CENTRAL	2	110149 São Francisco do Guaporé	13	4	466	4	1	3	16.5017	5	0	4	111.213	4	1.59	8	5
110150	Norte	RONDÔNIA	ARCO CENTRAL	2	110150 Seringueiras	2	4	46	4	1	3	17.8571	5	0	4	25.3143	4	0.715517	7	4
120001	Norte	ACRE	ARCO NORTE	1	120001 Acrelândia	5	2	531	2	1	1	7.7821	2	3.89105	2	77.4693	2	0.194631	2	1
120005	Norte	ACRE	ARCO NORTE	1	120005 Assis Brasil	2	2	425	2	1	1	41.3534	3	0	1	79.639	2	0	1	1
120010	Norte	ACRE	ARCO NORTE	1	120010 Brasiléia	110	2	1260	2	1	1	38.8889	3	1.85185	2	59.9206	2	0.364754	2	1
120013	Norte	ACRE	ARCO NORTE	1	120013 Bujari	1	2	10	2	1	1	27.3556	3	3.03951	2	86.3724	2	0.166667	2	1
120017	Norte	ACRE	ARCO NORTE	1	120017 Capixaba	5	2	66	2	1	1	13.8249	2	0	1	16.6556	2	0.00666667	1	1
120020	Norte	ACRE	ARCO NORTE	1	120020 Cruzeiro do Sul	57	2	2477	2	1	1	19.9005	2	4.42233	2	32.5579	2	0.564408	2	1
120033	Norte	ACRE	ARCO NORTE	1	120033 Mâncio Lima	212	2	187	2	1	1	5.7971	2	0	1	25.892	2	2.4306	5	3
120034	Norte	ACRE	ARCO NORTE	1	120034 Manoel Urbano	0	1	395	2	1	1	13.0435	2	4.34783	2	0	1	1.42361	3	2
120038	Norte	ACRE	ARCO NORTE	1	120038 Plácido de Castro	14	2	614	2	1	1	18.8679	2	15.7233	3	25.0564	2	0.137931	2	1
120042	Norte	ACRE	ARCO NORTE	1	120042 Rodrigues Alves	4	2	425	2	1	1	11.976	2	5.98802	2	20.6708	2	0.740157	2	1
120045	Norte	ACRE	ARCO NORTE	1	120045 Senador Guiomard	30	2	431	2	1	1	40.7674	3	11.9904	3	21.5183	2	0.346939	2	1
120050	Norte	ACRE	ARCO NORTE	1	120050 Sena Madureira	34	2	2383	2	1	1	23.4375	3	2.60417	2	90.3012	2	0.420965	2	1
120070	Norte	ACRE	ARCO NORTE	1	120070 Xapuri	4	2	236	2	1	1	70.7071	3	0	1	71.4432	2	0.76378	2	1
120080	Norte	ACRE	ARCO NORTE	1	120080 Porto Acre	21	2	195	2	1	1	31.6623	3	13.1926	3	100.935	2	0.0187793	1	1
130020	Norte	AMAZONAS	ARCO NORTE	1	130020 Atalaia do Norte	0	1	273	2	1	1	3.19489	2	3.19489	2	19.6098	2	0.0844156	2	1
130090	Norte	AMAZONAS	ARCO NORTE	1	130090 Canutama	6	2	81	2	1	1	10.4167	2	5.20833	2	6.32631	2	0.00571429	1	1
130165	Norte	AMAZONAS	ARCO NORTE	1	130165 Guajará	0	1	223	2	1	1	10.5263	2	0	1	29.5212	2	0.0576923	2	1
130230	Norte	AMAZONAS	ARCO NORTE	1	130230 Jutaí	28	2	468	2	1	1	9.28793	2	3.09598	2	93.6195	2	0.299383	2	1
130300	Norte	AMAZONAS	ARCO NORTE	1	130300 Nhamundá	1	2	252	2	1	1	0	1	0	1	13.9906	2	0.272727	2	1
130370	Norte	AMAZONAS	ARCO NORTE	1	130370 Santo Antônio do Içá	3	2	221	2	1	1	2.58732	2	0	1	14.1223	2	0.596107	2	1
130423	Norte	AMAZONAS	ARCO NORTE	1	130423 Tonantins	1	2	270	2	1	1	0	1	0	1	5.29185	2	0	1	1
130430	Norte	AMAZONAS	ARCO NORTE	1	130430 Urucará	0	1	346	2	1	1	3.14465	2	3.14465	2	12.3993	2	2.63107	4	2
140002	Norte	RORAIMA	ARCO NORTE	1	140002 Amajari	1	2	13	2	1	1	2.24215	2	2.24215	2	22.7531	2	0.016129	1	1
140005	Norte	RORAIMA	ARCO NORTE	1	140005 Alto Alegre	0	1	112	2	1	1	5.62588	2	4.21941	2	32.5098	2	0.0393701	1	1
140015	Norte	RORAIMA	ARCO NORTE	1	140015 Bonfim	0	1	990	2	1	1	8.51064	2	6.38298	2	87.6005	2	4.2663	5	3
140017	Norte	RORAIMA	ARCO NORTE	1	140017 Cantá	0	1	7	2	1	1	18.1818	2	5.19481	2	10.6389	2	0.00315457	1	1
140020	Norte	RORAIMA	ARCO NORTE	1	140020 Caracaraí	3	2	476	2	1	1	58.427	3	15.7303	3	62.8282	2	0.15407	2	1
140023	Norte	RORAIMA	ARCO NORTE	1	140023 Caroebe	0	1	81	2	1	1	29.4118	3	14.7059	3	48.1556	2	0.0853659	2	1
140028	Norte	RORAIMA	ARCO NORTE	1	140028 Iracema	0	1	128	2	1	1	16.2162	2	0	1	8.13273	2	0.35	2	1
140030	Norte	RORAIMA	ARCO NORTE	1	140030 Mucajaí	8	2	545	2	1	1	32.2581	3	13.4409	3	55.0297	2	0.0457516	1	1
140040	Norte	RORAIMA	ARCO NORTE	1	140040 Normandia	0	1	40	2	1	1	8.17996	2	2.04499	2	17.343	2	0.159314	2	1
140045	Norte	RORAIMA	ARCO NORTE	1	140045 Pacaraima	1	2	291	2	1	1	32.3741	3	5.39568	2	74.0232	2	0.00394477	1	1
140047	Norte	RORAIMA	ARCO NORTE	1	140047 Rorainópolis	9	2	721	2	1	1	33.5097	3	14.1093	3	68.2217	2	0.00429185	1	1
140050	Norte	RORAIMA	ARCO NORTE	1	140050 São João da Baliza	0	1	80	2	1	1	15.2672	2	0	1	275.515	2	0	1	1
140060	Norte	RORAIMA	ARCO NORTE	1	140060 São Luiz	0	1	26	2	1	1	56.0748	3	18.6916	3	61.6523	2	0	1	1
140070	Norte	RORAIMA	ARCO NORTE	1	140070 Uiramutã	0	1	125	2	1	1	6.49351	2	1.62338	2	37.0748	2	0.0258621	1	1
150300	Norte	PARÁ	ARCO NORTE	1	150300 Faro	1	2	59	2	1	1	0	1	0	1	0	1	0.203252	2	1
160005	Norte	AMAPÁ	ARCO NORTE	1	160005 Serra do Navio	0	1	66	2	1	1	21.7391	3	0	1	0	1	0.105263	2	1
160023	Norte	AMAPÁ	ARCO NORTE	1	160023 Ferreira Gomes	0	1	36	2	1	1	11.9048	2	5.95238	2	12.5518	2	0.456311	2	1
160027	Norte	AMAPÁ	ARCO NORTE	1	160027 Laranjal do Jari	4	2	549	2	1	1	30.9278	3	1.28866	2	70.0907	2	1.25196	3	2
160055	Norte	AMAPÁ	ARCO NORTE	1	160055 Pracuúba	1	2	15	2	1	1	0	1	0	1	0	1	0.567568	2	1
110001	Norte	RONDÔNIA	ARCO CENTRAL	2	110001 Alta Floresta D'Oeste	17	4	58	4	0.9022	4	0	4	0	4	8.79972	4	0.912281	7	4
110005	Norte	RONDÔNIA	ARCO CENTRAL	2	110005 Cerejeiras	2	4	162	4	0.8454	4	12.6582	5	0	4	18.5139	4	1.46766	8	5
110006	Norte	RONDÔNIA	ARCO CENTRAL	2	110006 Colorado do Oeste	1	4	170	4	0.8689	4	9.34579	5	0	4	51.4668	4	2.14407	9	5
110008	Norte	RONDÔNIA	ARCO CENTRAL	2	110008 Costa Marques	2	4	334	4	0.941	4	21.4592	5	0	4	21.2789	4	1.744	8	5
110014	Norte	RONDÔNIA	ARCO CENTRAL	2	110014 Nova Brasilândia D'Oeste	7	4	169	4	0.8425	4	7.66284	5	0	4	4.88067	4	0.468354	7	4
110018	Norte	RONDÔNIA	ARCO CENTRAL	2	110018 Pimenta Bueno	55	4	460	4	0.7529	4	19.4805	5	1.62338	5	70.497	4	1.64977	8	5
110020	Norte	RONDÔNIA	ARCO CENTRAL	2	110020 Porto Velho	1167	4	1020	4	0.6533	4	16.9492	5	6.40038	5	49.3183	4	0.174399	7	4
110028	Norte	RONDÔNIA	ARCO CENTRAL	2	110028 Rolim de Moura	27	4	905	4	0.9317	4	22.6537	6	1.07875	5	84.8268	4	1.14019	8	5
110030	Norte	RONDÔNIA	ARCO CENTRAL	2	110030 Vilhena	7	4	1119	4	0.7947	4	34.5912	6	0.628931	5	0.978368	4	1.14345	8	5
110032	Norte	RONDÔNIA	ARCO CENTRAL	2	110032 São Miguel do Guaporé	0	3	234	4	0.15	4	8.49858	5	0	4	30.3332	4	0.328841	7	4
110033	Norte	RONDÔNIA	ARCO CENTRAL	2	110033 Nova Mamoré	0	3	357	4	0.564	4	13.8889	5	0	4	35.0408	4	0.522088	7	4
110045	Norte	RONDÔNIA	ARCO CENTRAL	2	110045 Buritis	2	4	215	4	0.7346	4	10.2916	5	1.71527	5	131.331	4	1.64516	8	5
110070	Norte	RONDÔNIA	ARCO CENTRAL	2	110070 Campo Novo de Rondônia	1	4	79	4	0.732	4	6.0241	5	0	4	35.0484	4	3.42	10	6
120025	Norte	ACRE	ARCO NORTE	1	120025 Epitaciolândia	3	2	574	2	0.9369	2	12.7389	2	0	1	21.395	2	0	1	1
120030	Norte	ACRE	ARCO NORTE	1	120030 Feijó	2	2	1232	2	0.7936	2	37.8875	3	1.14811	2	2.86664	2	2.26776	4	2
120032	Norte	ACRE	ARCO NORTE	1	120032 Jordão	2	2	184	2	0.8296	2	9.17431	2	4.58716	2	0	1	0.0125	1	1
120035	Norte	ACRE	ARCO NORTE	1	120035 Marechal Thaumaturgo	0	1	160	2	0.9143	2	2.23214	2	0	1	0	1	0.00446429	1	1
120039	Norte	ACRE	ARCO NORTE	1	120039 Porto Walter	2	2	539	2	0.8638	2	7.40741	2	7.40741	2	24.5078	2	1.27119	3	2
120040	Norte	ACRE	ARCO NORTE	1	120040 Rio Branco	354	2	3421	2	0.7914	2	37.0019	3	6.64137	2	8.94978	2	0.300337	2	1
120043	Norte	ACRE	ARCO NORTE	1	120043 Santa Rosa do Purus	4	2	66	2	0.5275	2	43.0108	3	5.37634	2	0	1	0.829787	2	1
120060	Norte	ACRE	ARCO NORTE	1	120060 Tarauacá	33	2	1380	2	0.7294	2	40.245	3	3.49956	2	64.8884	2	0.101803	2	1
130006	Norte	AMAZONAS	ARCO NORTE	1	130006 Amaturá	0	1	190	2	0.8972	2	3.77358	2	0	1	25.5624	2	0	1	1
130040	Norte	AMAZONAS	ARCO NORTE	1	130040 Barcelos	0	1	127	2	0.8781	2	0	1	1.79856	2	21.7092	2	0.0512821	2	1
130060	Norte	AMAZONAS	ARCO NORTE	1	130060 Benjamin Constant	2	2	355	2	0.8724	2	9.70874	2	0.970874	2	34.1413	2	0.189895	2	1
130070	Norte	AMAZONAS	ARCO NORTE	1	130070 Boca do Acre	0	1	607	2	0.7039	2	4.13793	2	1.37931	2	8.66176	2	0.163686	2	1
130180	Norte	AMAZONAS	ARCO NORTE	1	130180 Ipixuna	17	2	153	2	0.6972	2	2.65957	2	0	1	19.7135	2	0.005	1	1
130240	Norte	AMAZONAS	ARCO NORTE	1	130240 Lábrea	5	2	337	2	0.8987	2	13.4529	2	1.12108	2	42.6603	2	0.00146413	1	1
130360	Norte	AMAZONAS	ARCO NORTE	1	130360 Santa Isabel do Rio Negro	1	2	216	2	0.5486	2	12.4224	2	3.10559	2	73.4583	2	0.0437956	1	1
130380	Norte	AMAZONAS	ARCO NORTE	1	130380 São Gabriel da Cachoeira	7	2	415	2	0.6393	2	4.17827	2	1.39276	2	38.8744	2	0.492063	2	1
130390	Norte	AMAZONAS	ARCO NORTE	1	130390 São Paulo de Olivença	1	2	178	2	0.7901	2	3.13808	2	0	1	17.4681	2	0.168067	2	1
130406	Norte	AMAZONAS	ARCO NORTE	1	130406 Tabatinga	31	2	1545	2	0.7859	2	13.5593	2	3.38983	2	120.568	2	0.843062	2	1
140010	Norte	RORAIMA	ARCO NORTE	1	140010 Boa Vista	1866	2	4151	2	0.7658	2	25.7386	3	2.01432	2	65.7688	2	1.07614	3	2
150040	Norte	PARÁ	ARCO NORTE	1	150040 Alenquer	3	2	58	2	0.3038	2	15.9129	2	3.35008	2	28.0249	2	0.581882	2	1
150050	Norte	PARÁ	ARCO NORTE	1	150050 Almeirim	6	2	271	2	0.4952	2	1.2837	2	3.85109	2	2.93462	2	0.0945017	2	1
150510	Norte	PARÁ	ARCO NORTE	1	150510 Óbidos	11	2	1128	2	0.5294	2	11.9048	2	5.49451	2	17.2064	2	0.119543	2	1
150530	Norte	PARÁ	ARCO NORTE	1	150530 Oriximiná	7	2	652	2	0.7236	2	10.3226	2	5.80645	2	0	1	0.59014	2	1
160010	Norte	AMAPÁ	ARCO NORTE	1	160010 Amapá	2	2	73	2	0.3787	2	11.8343	2	0	1	76.1946	2	1.3619	3	2
160015	Norte	AMAPÁ	ARCO NORTE	1	160015 Pedra Branca do Amapari	0	1	234	2	0.6272	2	32.1543	3	6.43087	2	158.2	2	2.99296	5	3
160020	Norte	AMAPÁ	ARCO NORTE	1	160020 Calçoene	18	2	104	2	0.6207	2	18.6916	2	9.34579	3	0	1	0.142857	2	1
160050	Norte	AMAPÁ	ARCO NORTE	1	160050 Oiapoque	6	2	314	2	0.8867	2	1.67785	2	0	1	43.0015	2	0.337029	2	1
110050	Norte	RONDÔNIA	ARCO CENTRAL	2	110050 Novo Horizonte do Oeste	0	3	0	3	0.8082	4	0	4	0	4	12.0062	4	0.546875	7	4
110147	Norte	RONDÔNIA	ARCO CENTRAL	2	110147 Primavera de Rondônia	0	3	0	3	1	3	0	4	0	4	36.0231	4	1.15	8	5
130150	Norte	AMAZONAS	ARCO NORTE	1	130150 Envira	0	1	0	1	1	1	51.1509	3	7.67263	3	0	1	0.277228	2	1
130210	Norte	AMAZONAS	ARCO NORTE	1	130210 Japurá	0	1	0	1	1	1	0	1	16.5289	3	0	1	0.0175439	1	1
130350	Norte	AMAZONAS	ARCO NORTE	1	130350 Pauini	0	1	0	1	0.8417	2	40.6504	3	2.71003	2	0	1	0.00518135	1	1
410335	Sul	PARANÁ	ARCO SUL	3	410335 Braganey	0	5	0	5	1	5	0	7	0	7	74.3218	6	0.878788	12	7
410337	Sul	PARANÁ	ARCO SUL	3	410337 Brasilândia do Sul	0	5	0	5	1	5	37.7358	9	0	7	38.6847	6	0	11	7
410347	Sul	PARANÁ	ARCO SUL	3	410347 Cafezal do Sul	0	5	0	5	1	5	0	7	0	7	49.8878	6	1.29032	13	8
410500	Sul	PARANÁ	ARCO SUL	3	410500 Catanduvas	0	5	0	5	1	5	17.6991	8	0	7	39.343	6	0	11	7
410754	Sul	PARANÁ	ARCO SUL	3	410754 Espigão Alto do Iguaçu	0	5	0	5	1	5	47.619	9	0	7	148.221	6	0	11	7
410820	Sul	PARANÁ	ARCO SUL	3	410820 Formosa do Oeste	0	5	0	5	1	5	0	7	0	7	15.4799	6	0	11	7
410930	Sul	PARANÁ	ARCO SUL	3	410930 Guaraniaçu	0	5	0	5	1	5	24.3902	9	0	7	114.594	6	0	11	7
412065	Sul	PARANÁ	ARCO SUL	3	412065 Quarto Centenário	0	5	0	5	1	5	18.1818	8	0	7	0	5	2.15789	14	8
412135	Sul	PARANÁ	ARCO SUL	3	412135 Rancho Alegre D'Oeste	0	5	0	5	0	6	62.5	9	0	7	0	5	1.02941	13	8
412575	Sul	PARANÁ	ARCO SUL	3	412575 São Pedro do Iguaçu	0	5	0	5	0.5901	6	0	7	0	7	68.7285	6	0	11	7
412690	Sul	PARANÁ	ARCO SUL	3	412690 Tapira	0	5	0	5	1	5	0	7	0	7	18.1984	6	2.02703	14	8
412790	Sul	PARANÁ	ARCO SUL	3	412790 Tuneiras do Oeste	0	5	0	5	1	5	0	7	9.70874	9	0	5	0.0208333	11	7
412862	Sul	PARANÁ	ARCO SUL	3	412862 Alto Paraíso	0	5	0	5	1	5	17.2414	8	0	7	37.2439	6	0.105263	12	7
412880	Sul	PARANÁ	ARCO SUL	3	412880 Xambrê	0	5	0	5	1	5	0	7	0	7	0	5	1.43902	13	8
420209	Sul	SANTA CATARINA	ARCO SUL	3	420209 Barra Bonita	0	5	0	5	1	5	0	7	0	7	60.5694	6	2.85714	14	8
420257	Sul	SANTA CATARINA	ARCO SUL	3	420257 Bom Jesus do Oeste	0	5	0	5	0	6	0	7	0	7	0	5	3.4	15	9
420435	Sul	SANTA CATARINA	ARCO SUL	3	420435 Cordilheira Alta	0	5	0	5	1	5	16.3934	8	0	7	44.2478	6	0.0227273	11	7
420475	Sul	SANTA CATARINA	ARCO SUL	3	420475 Cunhataí	0	5	0	5	1	5	0	7	0	7	0	5	0	11	7
420543	Sul	SANTA CATARINA	ARCO SUL	3	420543 Formosa do Sul	0	5	0	5	1	5	0	7	0	7	40.0802	6	0	11	7
420665	Sul	SANTA CATARINA	ARCO SUL	3	420665 Guatambú	0	5	0	5	1	5	28.3019	9	0	7	234.142	6	0	11	7
421315	Sul	SANTA CATARINA	ARCO SUL	3	421315 Planalto Alegre	0	5	0	5	1	5	0	7	0	7	34.626	6	0	11	7
421415	Sul	SANTA CATARINA	ARCO SUL	3	421415 Princesa	0	5	0	5	1	5	0	7	0	7	0	5	1.16667	13	8
421755	Sul	SANTA CATARINA	ARCO SUL	3	421755 Serra Alta	0	5	0	5	1	5	0	7	0	7	30.7125	6	0	11	7
430185	Sul	RIO GRANDE DO SUL	ARCO SUL	3	430185 Barra do Guarita	0	5	0	5	1	5	0	7	0	7	0	5	0	11	7
430192	Sul	RIO GRANDE DO SUL	ARCO SUL	3	430192 Barra do Rio Azul	0	5	0	5	1	5	0	7	0	7	0	5	0	11	7
430215	Sul	RIO GRANDE DO SUL	ARCO SUL	3	430215 Boa Vista das Missões	0	5	0	5	1	5	0	7	33.3333	9	0	5	0	11	7
430237	Sul	RIO GRANDE DO SUL	ARCO SUL	3	430237 Bom Progresso	0	5	0	5	0	6	0	7	0	7	0	5	0	11	7
430466	Sul	RIO GRANDE DO SUL	ARCO SUL	3	430466 Capão do Leão	0	5	0	5	1	5	20.9974	8	23.622	9	62.9698	6	0.121212	12	7
430632	Sul	RIO GRANDE DO SUL	ARCO SUL	3	430632 Derrubadas	0	5	0	5	1	5	0	7	0	7	36.2188	6	1.28571	13	8
430692	Sul	RIO GRANDE DO SUL	ARCO SUL	3	430692 Engenho Velho	0	5	0	5	0	6	0	7	0	7	101.833	6	0	11	7
431000	Sul	RIO GRANDE DO SUL	ARCO SUL	3	431000 Ibirubá	0	5	0	5	1	5	32.967	9	0	7	0	5	2.08589	14	8
431113	Sul	RIO GRANDE DO SUL	ARCO SUL	3	431113 Jari	0	5	0	5	0.9849	5	0	7	0	7	0	5	0	11	7
431380	Sul	RIO GRANDE DO SUL	ARCO SUL	3	431380 Palmitinho	0	5	0	5	0.9778	5	0	7	0	7	0	5	0	11	7
431417	Sul	RIO GRANDE DO SUL	ARCO SUL	3	431417 Pedras Altas	0	5	0	5	1	5	50	9	50	9	51.1771	6	0.0833333	12	7
431455	Sul	RIO GRANDE DO SUL	ARCO SUL	3	431455 Pirapó	0	5	0	5	1	5	0	7	0	7	0	5	1	13	8
431531	Sul	RIO GRANDE DO SUL	ARCO SUL	3	431531 Quatro Irmãos	0	5	0	5	1	5	52.6316	9	0	7	54.0249	6	0.5	12	7
431555	Sul	RIO GRANDE DO SUL	ARCO SUL	3	431555 Rio dos Índios	0	5	0	5	1	5	0	7	0	7	37.594	6	0	11	7
431880	Sul	RIO GRANDE DO SUL	ARCO SUL	3	431880 São Lourenço do Sul	0	5	0	5	1	5	5.05051	8	0	7	0	5	0.115789	12	7
432132	Sul	RIO GRANDE DO SUL	ARCO SUL	3	432132 Taquaruçu do Sul	0	5	0	5	1	5	0	7	0	7	0	5	0	11	7
432185	Sul	RIO GRANDE DO SUL	ARCO SUL	3	432185 Três Palmeiras	0	5	0	5	1	5	17.8571	8	0	7	117.619	6	0	11	7
432232	Sul	RIO GRANDE DO SUL	ARCO SUL	3	432232 Turuçu	0	5	0	5	1	5	0	7	0	7	0	5	0	11	7
432234	Sul	RIO GRANDE DO SUL	ARCO SUL	3	432234 Ubiretama	0	5	0	5	1	5	0	7	0	7	50.4286	6	0	11	7
432310	Sul	RIO GRANDE DO SUL	ARCO SUL	3	432310 Vicente Dutra	0	5	0	5	1	5	15.1515	8	15.1515	9	0	5	0	11	7
432345	Sul	RIO GRANDE DO SUL	ARCO SUL	3	432345 Vila Nova do Sul	0	5	0	5	1	5	64.5161	9	0	7	0	5	0.384615	12	7
500460	Centro oeste	MATO GROSSO DO SUL	ARCO CENTRAL	2	500460 Itaquiraí	0	3	0	3	0.7946	4	21.978	6	0	4	46.7814	4	0.0333333	6	4
500480	Centro oeste	MATO GROSSO DO SUL	ARCO CENTRAL	2	500480 Japorã	0	3	0	3	1	3	11.9048	5	0	4	32.457	4	0.00699301	6	4
500840	Centro oeste	MATO GROSSO DO SUL	ARCO CENTRAL	2	500840 Vicentina	0	3	0	3	1	3	25.641	6	0	4	16.3693	4	0	6	4
510336	Centro oeste	MATO GROSSO	ARCO CENTRAL	2	510336 Conquista D'Oeste	0	3	0	3	1	3	0	4	0	4	0	3	0.757576	7	4
510380	Centro oeste	MATO GROSSO	ARCO CENTRAL	2	510380 Figueirópolis D'Oeste	0	3	0	3	0.9874	3	0	4	0	4	57.9374	4	0	6	4
510395	Centro oeste	MATO GROSSO	ARCO CENTRAL	2	510395 Glória D'Oeste	0	3	0	3	1	3	0	4	33.3333	6	0	3	0.588235	7	4
510450	Centro oeste	MATO GROSSO	ARCO CENTRAL	2	510450 Indiavaí	0	3	0	3	1	3	0	4	0	4	0	3	0	6	4
510715	Centro oeste	MATO GROSSO	ARCO CENTRAL	2	510715 Reserva do Cabaçal	0	3	0	3	1	3	0	4	0	4	0	3	0.375	7	4

## Sheet: STATA
Congenital syphilis	Year	North Arc	Central Arc	South Arc	Total CS in the frontiers	Brazil
SC 2010	2010	1.803	1.61726	0.600424	1.16736	2.4
SC 2011	2011	1.84914	1.55446	0.935863	1.3349	3.3
SC 2012	2012	2.43244	2.09008	1.36187	1.8304	4
SC 2013	2013	3.39394	3.47045	1.92644	2.70613	4.8
SC 2014	2014	2.78271	4.12491	2.5019	2.99296	5.5
SC 2015	2015	2.24113	5.72972	4.10645	4.0443	6.5
SC 2016	2016	2.73494	6.84792	5.76691	5.26698	7.4
SC 2017	2017	3.21065	7.57462	6.45285	5.91159	8.5
SC 2018	2018	4.40602	7.24747	6.65198	6.21013	9
SC 2019	2019	3.59532	5.41631	6.64724	5.51172	8.2
SC 2020	2020	3.77609	4.14446	5.22446	4.57309	7.7
Syphilis in pregnancy	Year	North Arc	Central Arc	South Arc	Total syphilis in pregnancy in the frontiers	Brazil
SG2010	2010	2.79939	8.73322	2.52423	4.20249	3.5
SG2011	2011	4.14928	8.53859	2.9899	4.75922	4.7
SG2012	2012	5.28888	8.04567	4.41391	5.58448	5.7
SG2013	2013	6.1708	9.47699	5.86256	6.87425	7.2
SG2014	2014	8.06987	12.7203	8.96995	9.70209	8.9
SG2015	2015	10.9445	13.0716	14.9931	13.4736	10.9
SG2016	2016	13.1591	16.4079	18.9168	16.8132	13.4
SG2017	2017	14.5665	20.3568	22.9848	20.1622	17
SG2018	2018	21.3681	22.6915	25.4108	23.6563	21.5
SG2019	2019	20.1257	23.3757	25.1093	23.3238	20.8
SG2020	2020	20.3668	21.731	22.2523	21.6321	21.6

## Sheet: Regression Prais (SG)
	Regressão de Prais-Winsten
	SYPHILIS IN PREGNANCY
	2010-2020
		beta	Std. Err.	P>t	t-Student	taxa (%)	IC (inf)	IC (sup)	IC	Taxa média anual (%)	p-valor < 0,05	IC95%
	Norte SG	0.202932	0.0205494	0	2.2281	0.595631	0.435973	0.77304	(43,6;77,3)	59.5631	*	(43.6;77.3)
	Centro-oeste SG	0.109827	0.0176221	0	2.2281	0.287735	0.176421	0.409582	(17,6;41,0)	28.7735	*	(17.6;41.0)
	Sul SG	0.223154	0.0458472	0.001	2.2281	0.671682	0.3213	1.11498	(32,1;111,5)	67.1682	*	(32.1;111.5)
	Total Front SG	0.170292	0.0285767	0	2.2281	0.480105	0.278264	0.713816	(27,8;71,4)	48.0105	*	(27.8;71.4)
	Brasil SG	0.185716	0.0184247	0	2.2281	0.533614	0.395288	0.685653	(39,5;68,6)	53.3614	*	(39.5;68.6)
	até 2018
		beta	Std. Err.	P>t	t-Student	taxa (%)	IC (inf)	IC (sup)		Taxa média anual (%)	p-valor < 0,05	IC95%
	Norte SG	0.237651	0.0090188	0	2.306	0.728427	0.647607	0.813211	(64,8;81,3)	72.8427	*	(64.8;81.3)
	Centro-oeste SG	0.129415	0.0211159	0	2.306	0.347147	0.204264	0.506983	(20,4;50,7)	34.7147	*	(20.4;50.7)
	Sul SG	0.305402	0.0249805	0	2.306	1.02024	0.769282	1.30679	(76,9;130,7)	102.024	*	(76.9;130.7)
	Total Front SG	0.224982	0.015058	0	2.306	0.678735	0.549739	0.818469	(55,0;81,8)	67.8735	*	(55.0;81.8)
	Brasil SG	0.220885	0.0031675	0	2.306	0.66297	0.635235	0.691176	(63,5;69,1)	66.297	*	(63.5;69.1)

## Sheet: Regression Prais (SC)
	Regressão de Prais-Winsten
	CONGENITAL SYPHILIS
	2010-2020
		beta	Std. Err.	P>t	t-Student	taxa	IC (inf)	IC (sup)	IC	Taxa média anual (%)	p-valor < 0,05	IC95%
	Norte SC	0.0729487	0.0187542	0.004	2.2281	0.182902	0.0743913	0.302372	(7,4;30,2)	18.2902	*	(7.4;30.2)
	Centro-oeste SC	0.101294	0.0592275	0.121	2.2281	0.262681	-0.0681869	0.711033	(-6,8;71,1)	26.2681		(-6.8;71.1)
	Sul SC	0.219311	0.0568577	0.004	2.2281	0.656956	0.237732	1.21817	(23,8;121,8)	65.6956	*	(23.8;121.8)
	Total Front SC	0.141125	0.0434626	0.01	2.2281	0.383965	0.107353	0.729673	(10,7;73,0)	38.3965	*	(10.7;73.0)
	Brasil SC	0.117113	0.0297425	0.003	2.2281	0.309524	0.124202	0.525397	(12,4;52,5)	30.9524	*	(12.4;52.5)
	até 2018
		beta	Std. Err.	P>t	t-Student	taxa (%)	IC (inf)	IC (sup)		Taxa média anual (%)	p-valor < 0,05	IC95%
	Norte SC	0.0911744	0.0296765	0.018	2.306	0.2336	0.0537568	0.444137	(5,4;44,4)	23.36	*	(5.4;44.4)
	Centro-oeste SC	0.211338	0.0306156	0	2.306	0.626816	0.382735	0.913983	(38,3;91,4)	62.6816	*	(38.3;91.4)
	Sul SC	0.308184	0.0314809	0	2.306	1.03322	0.720239	1.40314	(72,0;140,3)	103.322	*	(72.0;140.3)
	Total Front SC	0.221999	0.0182451	0	2.306	0.667243	0.513302	0.836843	(51,3;83,7)	66.7243	*	(51.3;83.7)
	Brasil SC	0.163649	0.0160356	0	2.306	0.457636	0.338662	0.587183	(33,9;58,7)	45.7636	*	(33.9;58.7)

## Sheet: MoH Indicators SA_SG_SC
NM_REGIAO	CD_UF	NM_UF	SIGLA	CD_MUN	CD_MUN	COD_TABELA	Pais	município	Pais	front	NM_MUN	Sífilis em Gestantes Total	Sífilis em Gestantes 2005 - 2009	Sífilis em Gestantes 2010	Sífilis em Gestantes 2011	Sífilis em Gestantes 2012	Sífilis em Gestantes 2013	Sífilis em Gestantes 2014	Sífilis em Gestantes 2015	Sífilis em Gestantes 2016	Sífilis em Gestantes 2017	Sífilis em Gestantes 2018	Sífilis em Gestantes 2019	Sífilis em Gestantes 2020	Tx Det Sif. Gestante 2010	Tx Det Sif. Gestante 2011	Tx Det Sif. Gestante 2012	Tx Det Sif. Gestante 2013	Tx Det Sif. Gestante 2014	Tx Det Sif. Gestante 2015	Tx Det Sif. Gestante 2016	Tx Det Sif. Gestante 2017	Tx Det Sif. Gestante 2018	Tx Det Sif. Gestante 2019	Tx Det Sif. Gestante 2020	Sífilis congênita em menores de um ano Total	Sífilis congênita em menores de um ano 1998 - 2009	Sífilis congênita em menores de um ano 2010	Sífilis congênita em menores de um ano 2011	Sífilis congênita em menores de um ano 2012	Sífilis congênita em menores de um ano 2013	Sífilis congênita em menores de um ano 2014	Sífilis congênita em menores de um ano 2015	Sífilis congênita em menores de um ano 2016	Sífilis congênita em menores de um ano 2017	Sífilis congênita em menores de um ano 2018	Sífilis congênita em menores de um ano 2019	Sífilis congênita em menores de um ano 2020	Tx Incidência 2010
NORTE	11	RONDÔNIA	RO	1100015	1100015	110001	555	110001 Alta Floresta D'Oeste	555	1	ALTA FLORESTA D'OESTE	14	0	1	0	0	1	0	2	1	6	1	2	0	2.21239	0	0	2.6178	0	5.36193	3.06748	16.9492	2.45098	4.90196	0	2	0	0	0	0	0	0	0	0	1	0	1	0	0
NORTE	11	RONDÔNIA	RO	1100031	1100031	110003	555	110003 Cabixi	555	1	CABIXI	8	1	0	0	1	0	1	0	0	1	3	1	0	0	0	15.625	0	13.3333	0	0	14.9254	36.5854	12.1951	0	0	0	0	0	0	0	0	0	0	0	0	0	0	0
NORTE	11	RONDÔNIA	RO	1100056	1100056	110005	555	110005 Cerejeiras	555	1	CEREJEIRAS	15	3	4	0	1	0	0	0	1	3	1	1	1	16.6667	0	4.08163	0	0	0	3.80228	10.8303	3.78788	3.78788	12.6582	1	1	0	0	0	0	0	0	0	0	0	0	0	0
NORTE	11	RONDÔNIA	RO	1100064	1100064	110006	555	110006 Colorado do Oeste	555	1	COLORADO DO OESTE	12	1	1	0	0	2	0	0	0	1	3	4	0	3.81679	0	0	7.8125	0	0	0	4.11523	12.766	17.0213	9.34579	2	0	0	0	0	0	0	0	0	0	1	1	0	0
NORTE	11	RONDÔNIA	RO	1100072	1100072	110007	555	110007 Corumbiara	555	1	CORUMBIARA	4	0	0	0	0	0	0	0	1	2	0	1	0	0	0	0	0	0	0	7.19424	22.9885	0	7.75194	7.87402	2	0	0	0	1	0	0	0	0	0	1	0	0	0
NORTE	11	RONDÔNIA	RO	1100080	1100080	110008	555	110008 Costa Marques	555	1	COSTA MARQUES	8	0	0	0	0	0	1	1	0	0	1	4	1	0	0	0	0	3.74532	4.08163	0	0	4.06504	16.2602	21.4592	1	0	0	0	0	0	0	0	1	0	0	0	0	0
NORTE	11	RONDÔNIA	RO	1100106	1100106	110010	555	110010 Guajará-Mirim	555	1	GUAJARÁ-MIRIM	39	6	0	0	1	1	0	0	4	1	7	14	5	0	0	1.06383	1.13766	0	0	4.52489	1.18765	7.5594	15.1188	25.6082	6	0	0	0	0	1	0	1	1	0	0	1	2	0
NORTE	11	RONDÔNIA	RO	1100148	1100148	110014	555	110014 Nova Brasilândia D'Oeste	555	1	NOVA BRASILÂNDIA D'OESTE	6	0	1	0	1	0	0	0	1	1	0	2	0	3.07692	0	3.69004	0	0	0	3.62319	4.46429	0	6.89655	7.66284	1	0	0	1	0	0	0	0	0	0	0	0	0	0
NORTE	11	RONDÔNIA	RO	1100189	1100189	110018	555	110018 Pimenta Bueno	555	1	PIMENTA BUENO	77	6	7	2	8	2	2	7	13	8	8	7	7	11.5894	3.50263	14.4665	3.44234	3.35008	11.7845	21.6306	13.0081	12.2888	10.7527	19.4805	20	1	3	1	1	1	2	2	2	3	2	2	0	4.96689
NORTE	11	RONDÔNIA	RO	1100205	1100205	110020	555	110020 Porto Velho	555	1	PORTO VELHO	996	23	13	45	50	73	124	90	105	106	147	168	52	1.60712	5.14756	5.59222	8.17744	13.5816	9.89772	12.1937	12.0455	16.7962	19.1956	16.9492	562	25	7	20	27	44	55	68	64	86	87	51	28	0.865373
NORTE	11	RONDÔNIA	RO	1100288	1100288	110028	555	110028 Rolim de Moura	555	1	ROLIM DE MOURA	87	4	2	5	3	2	0	9	9	17	13	10	13	2.52207	5.36481	3.23625	2.27531	0	9.61538	10.5263	17.6532	14.4444	11.1111	22.6537	12	1	1	2	0	0	0	2	2	2	1	0	1	1.26103
NORTE	11	RONDÔNIA	RO	1100296	1100296	110029	555	110029 Santa Luzia D'Oeste	555	1	SANTA LUZIA D'OESTE	8	0	0	0	0	0	1	1	0	3	2	1	0	0	0	0	0	9.70874	9.17431	0	26.7857	19.4175	9.70874	0	2	0	0	0	0	0	1	1	0	0	0	0	0	0
NORTE	11	RONDÔNIA	RO	1100304	1100304	110030	555	110030 Vilhena	555	1	VILHENA	158	11	1	0	4	3	6	14	15	30	29	24	21	0.766871	0	3.15209	2.16138	4.23131	9.12052	10.5116	20.4778	18.6256	15.4143	34.5912	20	6	0	0	1	1	1	3	0	5	1	2	0	0
NORTE	11	RONDÔNIA	RO	1100320	1100320	110032	555	110032 São Miguel do Guaporé	555	1	SÃO MIGUEL DO GUAPORÉ	15	0	0	1	1	2	1	1	1	2	3	1	2	0	3.14465	3.19489	5.6338	2.74725	3.21543	2.96736	5.37634	7.67263	2.55754	8.49858	1	0	0	0	0	0	0	0	0	0	1	0	0	0
NORTE	11	RONDÔNIA	RO	1100338	1100338	110033	555	110033 Nova Mamoré	555	1	NOVA MAMORÉ	5	0	0	0	0	0	1	0	0	0	1	0	3	0	0	0	0	2.35294	0	0	0	2.07469	0	13.8889	2	0	0	0	0	0	0	1	0	0	1	0	0	0
NORTE	11	RONDÔNIA	RO	1100346	1100346	110034	555	110034 Alvorada D'Oeste	555	1	ALVORADA D'OESTE	11	1	1	0	1	0	0	0	2	3	1	1	1	5.26316	0	5.29101	0	0	0	12.0482	16.8539	6.17284	6.17284	4.87805	3	1	0	0	1	0	0	0	0	0	1	0	0	0
NORTE	11	RONDÔNIA	RO	1100379	1100379	110037	555	110037 Alto Alegre dos Parecis	555	1	ALTO ALEGRE DOS PARECIS	5	1	1	1	0	0	0	0	0	0	1	1	0	4.90196	5.02513	0	0	0	0	0	0	6.25	6.25	0	2	1	0	0	0	0	0	0	0	0	0	1	0	0
NORTE	11	RONDÔNIA	RO	1100452	1100452	110045	555	110045 Buritis	555	1	BURITIS	40	0	1	0	0	1	2	3	7	11	6	7	2	1.52439	0	0	1.67224	3.22581	4.93421	11.2179	17.4051	9.72447	11.3452	10.2916	5	0	0	0	0	0	0	1	0	1	2	1	0	0
NORTE	11	RONDÔNIA	RO	1100502	1100502	110050	555	110050 Novo Horizonte do Oeste	555	1	NOVO HORIZONTE DO OESTE	3	0	0	0	0	1	0	0	0	0	0	2	0	0	0	0	8.19672	0	0	0	0	0	18.018	0	1	0	0	1	0	0	0	0	0	0	0	0	0	0
NORTE	11	RONDÔNIA	RO	1100700	1100700	110070	555	110070 Campo Novo de Rondônia	555	1	CAMPO NOVO DE RONDÔNIA	6	0	0	0	0	0	0	0	0	0	5	0	1	0	0	0	0	0	0	0	0	25.641	0	6.0241	0	0	0	0	0	0	0	0	0	0	0	0	0	0
NORTE	11	RONDÔNIA	RO	1100924	1100924	110092	555	110092 Chupinguaia	555	1	CHUPINGUAIA	13	0	0	1	0	1	0	0	0	3	3	3	2	0	9.80392	0	6.32911	0	0	0	17.7515	16.5746	16.5746	24.6914	3	0	0	0	0	1	0	0	0	1	1	0	0	0
NORTE	11	RONDÔNIA	RO	1101005	1101005	110100	555	110100 Governador Jorge Teixeira	555	1	GOVERNADOR JORGE TEIXEIRA	1	0	0	0	0	0	0	1	0	0	0	0	0	0	0	0	0	0	7.57576	0	0	0	0	0	0	0	0	0	0	0	0	0	0	0	0	0	0	0
NORTE	11	RONDÔNIA	RO	1101450	1101450	110145	555	110145 Parecis	555	1	PARECIS	7	1	0	0	0	1	0	1	1	2	1	0	0	0	0	0	18.1818	0	18.5185	20	39.2157	18.8679	0	22.7273	0	0	0	0	0	0	0	0	0	0	0	0	0	0
NORTE	11	RONDÔNIA	RO	1101468	1101468	110146	555	110146 Pimenteiras do Oeste	555	1	PIMENTEIRAS DO OESTE	2	1	0	0	1	0	0	0	0	0	0	0	0	0	0	19.6078	0	0	0	0	0	0	0	0	0	0	0	0	0	0	0	0	0	0	0	0	0	0
NORTE	11	RONDÔNIA	RO	1101476	1101476	110147	555	110147 Primavera de Rondônia	555	1	PRIMAVERA DE RONDÔNIA	3	0	0	0	0	1	1	0	1	0	0	0	0	0	0	0	25.641	21.2766	0	17.8571	0	0	0	0	3	1	0	0	0	1	0	1	0	0	0	0	0	0
NORTE	11	RONDÔNIA	RO	1101484	1101484	110148	555	110148 São Felipe D'Oeste	555	1	SÃO FELIPE D'OESTE	3	0	0	0	1	0	0	0	1	1	0	0	0	0	0	15.625	0	0	0	18.5185	13.3333	0	0	0	1	0	0	0	0	0	0	0	0	1	0	0	0	0
NORTE	11	RONDÔNIA	RO	1101492	1101492	110149	555	110149 São Francisco do Guaporé	555	1	SÃO FRANCISCO DO GUAPORÉ	28	1	1	1	1	0	0	2	4	4	3	7	4	3.92157	3.80228	4.06504	0	0	6.26959	13.1148	12.012	9.17431	21.4067	16.5017	2	1	0	0	0	0	0	0	0	0	0	1	0	0
NORTE	11	RONDÔNIA	RO	1101500	1101500	110150	555	110150 Seringueiras	555	1	SERINGUEIRAS	10	0	0	0	0	1	0	1	0	0	1	5	2	0	0	0	5.43478	0	5.31915	0	0	6.49351	32.4675	17.8571	2	1	0	0	0	0	0	0	0	0	0	1	0	0
NORTE	12	ACRE	AC	1200013	1200013	120001	555	120001 Acrelândia	555	1	ACRELÂNDIA	25	1	2	1	2	2	1	1	0	4	5	6	0	8.54701	3.46021	7.90514	7.75194	3.71747	4.60829	0	15.625	23.1481	27.7778	7.7821	13	3	0	0	1	0	2	1	2	2	1	1	0	0
NORTE	12	ACRE	AC	1200054	1200054	120005	444	120005 Assis Brasil	444	1	ASSIS BRASIL	32	3	0	2	0	1	0	1	0	4	4	10	7	0	7.69231	0	4.69484	0	4.20168	0	16.129	15.1515	37.8788	41.3534	7	0	0	0	0	1	0	0	0	1	3	2	0	0
NORTE	12	ACRE	AC	1200104	1200104	120010	555	120010 Brasiléia	555	1	BRASILÉIA	81	4	4	0	0	0	0	0	3	13	27	14	16	8.42105	0	0	0	0	0	6.12245	22.807	50	25.9259	38.8889	17	4	1	0	0	0	0	0	1	2	8	1	0	2.10526
NORTE	12	ACRE	AC	1200138	1200138	120013	555	120013 Bujari	555	1	BUJARI	41	1	0	2	0	2	1	4	5	4	11	10	1	0	10.2564	0	9.90099	4.13223	16.129	20.1613	13.0293	35.9477	32.6797	27.3556	11	1	0	1	1	0	0	0	2	3	1	2	0	0
NORTE	12	ACRE	AC	1200179	1200179	120017	555	120017 Capixaba	555	1	CAPIXABA	55	5	0	4	1	1	1	4	1	15	16	6	1	0	19.3237	4.97512	5.18135	4.2735	18.2648	5.15464	61.7284	72.0721	27.027	13.8249	27	4	1	2	1	0	1	1	4	5	6	2	0	5.2356
NORTE	12	ACRE	AC	1200203	1200203	120020	444	120020 Cruzeiro do Sul	444	1	CRUZEIRO DO SUL	244	39	6	14	22	19	23	18	13	21	34	26	9	3.48028	7.5594	12.6364	10.6562	12.6513	9.78793	7.96569	12.4703	19.3622	14.8064	19.9005	92	19	0	2	4	11	13	8	9	6	8	8	4	0
NORTE	12	ACRE	AC	1200252	1200252	120025	555	120025 Epitaciolândia	555	1	EPITACIOLÂNDIA	46	2	2	0	1	0	1	1	1	11	14	12	1	7.90514	0	3.5461	0	3.81679	3.58423	3.7037	37.8007	51.2821	43.956	12.7389	14	4	0	0	1	1	1	0	0	2	4	1	0	0
NORTE	12	ACRE	AC	1200302	1200302	120030	444	120030 Feijó	444	1	FEIJÓ	91	10	0	2	2	6	7	6	7	5	10	18	18	0	2.20507	2.21239	7.58534	8.44391	7.77202	8.39329	6.0024	12.0048	21.6086	37.8875	13	4	2	1	1	0	2	0	1	0	0	1	1	2.1575
NORTE	12	ACRE	AC	1200328	1200328	120032	444	120032 Jordão	444	1	JORDÃO	13	0	0	0	1	0	2	1	0	2	0	5	2	0	0	3.71747	0	7.0922	3.663	0	7.5188	0	18.2482	9.17431	3	0	0	0	0	0	0	0	1	2	0	0	0	0
NORTE	12	ACRE	AC	1200336	1200336	120033	444	120033 Mâncio Lima	444	1	MÂNCIO LIMA	40	2	0	0	4	3	8	7	4	2	3	7	0	0	0	10.3627	7.5188	19.3705	17.7215	12.3077	5.58659	8.17439	19.0736	5.7971	19	3	0	0	1	2	2	1	2	2	2	4	0	0
NORTE	12	ACRE	AC	1200344	1200344	120034	444	120034 Manoel Urbano	444	1	MANOEL URBANO	23	0	1	1	3	0	3	3	2	4	3	1	2	4.71698	3.95257	11.7188	0	12.3457	11.2782	8.47458	15.3257	11.9048	3.96825	13.0435	8	1	0	0	1	1	2	0	2	0	0	0	1	0
NORTE	12	ACRE	AC	1200351	1200351	120035	444	120035 Marechal Thaumaturgo	444	1	MARECHAL THAUMATURGO	16	0	0	0	1	0	5	5	0	0	2	2	1	0	0	2.1097	0	10.917	11.236	0	0	4.914	4.914	2.23214	8	1	0	0	1	0	2	2	0	0	1	1	0	0
NORTE	12	ACRE	AC	1200385	1200385	120038	555	120038 Plácido de Castro	555	1	PLÁCIDO DE CASTRO	46	1	0	0	0	1	8	8	3	9	6	7	3	0	0	0	2.99401	24.8447	22.8571	8.84956	29.5082	19.4175	22.6537	18.8679	15	2	0	0	0	0	4	3	1	1	0	2	2	0
NORTE	12	ACRE	AC	1200393	1200393	120039	444	120039 Porto Walter	444	1	PORTO WALTER	7	1	0	2	0	2	1	0	0	0	0	1	0	0	5.69801	0	6.96864	4	0	0	0	0	3.93701	7.40741	6	1	0	0	0	1	2	0	0	0	1	1	0	0
NORTE	12	ACRE	AC	1200401	1200401	120040	555	120040 Rio Branco	555	1	RIO BRANCO	1790	68	17	47	34	51	136	195	228	241	365	307	101	2.64098	6.80962	5.20594	7.16695	19.3981	27.9971	34.4723	37.3065	56.1971	47.2671	37.0019	494	225	9	10	17	47	49	41	20	20	26	19	11	1.39817
NORTE	12	ACRE	AC	1200427	1200427	120042	444	120042 Rodrigues Alves	444	1	RODRIGUES ALVES	31	2	0	2	4	5	3	5	1	4	2	1	2	0	4.30108	10.2564	13.7741	7.61421	12.6263	3.28947	10.929	5.07614	2.53807	11.976	12	1	0	1	2	2	2	2	0	0	1	0	1	0
NORTE	12	ACRE	AC	1200435	1200435	120043	444	120043 Santa Rosa do Purus	444	1	SANTA ROSA DO PURUS	26	7	0	0	0	2	3	3	0	1	1	7	2	0	0	0	8.96861	16.2162	20	0	5.05051	4.83092	33.8164	43.0108	6	3	0	0	0	1	0	0	0	0	0	1	1	0
NORTE	12	ACRE	AC	1200450	1200450	120045	555	120045 Senador Guiomard	555	1	SENADOR GUIOMARD	104	3	3	0	3	1	0	3	10	24	25	27	5	8.24176	0	7.57576	2.35294	0	6.77201	24.3902	60.7595	52.521	56.7227	40.7674	30	6	2	1	1	1	0	0	2	7	7	2	1	5.49451
NORTE	12	ACRE	AC	1200500	1200500	120050	444	120050 Sena Madureira	444	1	SENA MADUREIRA	82	8	0	2	1	5	6	7	11	13	13	12	4	0	1.91755	1.07643	5.53097	7.25514	8.26446	14.4357	16.6667	16.4975	15.2284	23.4375	27	1	0	1	0	2	4	0	3	4	8	3	1	0
NORTE	12	ACRE	AC	1200609	1200609	120060	444	120060 Tarauacá	444	1	TARAUACÁ	256	25	5	10	9	5	8	17	28	32	44	50	23	4.11862	8.21693	7.77202	4.39367	6.50407	14.5923	25.974	28.2686	36.8818	41.9111	40.245	84	12	3	2	1	0	1	9	13	10	12	20	1	2.47117
NORTE	12	ACRE	AC	1200708	1200708	120070	555	120070 Xapuri	555	1	XAPURI	69	13	2	1	1	1	3	5	4	5	15	13	6	6.71141	3.04878	3.21543	3.40136	9.80392	15.528	12.1581	16.3934	46.1538	40	70.7071	20	7	0	0	0	0	1	0	1	3	5	3	0	0
NORTE	12	ACRE	AC	1200807	1200807	120080	555	120080 Porto Acre	555	1	PORTO ACRE	87	3	0	3	2	3	8	8	5	11	27	10	7	0	8.42697	5.78035	8.28729	21.7391	22.3464	14.0449	25.5814	68.8776	25.5102	31.6623	33	8	0	1	2	1	2	0	3	7	4	3	2	0
NORTE	13	AMAZONAS	AM	1300060	1300060	130006	333	130006 Amaturá	333	1	AMATURÁ	8	0	0	0	2	2	1	1	0	0	1	1	0	0	0	8.26446	7.66284	3.78788	4.6729	0	0	4.04858	4.04858	3.77358	2	0	0	0	0	0	0	2	0	0	0	0	0	0
NORTE	13	AMAZONAS	AM	1300201	1300201	130020	444	130020 Atalaia do Norte	444	1	ATALAIA DO NORTE	8	1	0	1	0	1	0	0	1	3	1	0	0	0	2.89855	0	2.82486	0	0	2.63158	7.8534	2.80112	0	3.19489	5	0	0	0	0	0	0	0	0	1	2	1	1	0
NORTE	13	AMAZONAS	AM	1300409	1300409	130040	222	130040 Barcelos	222	1	BARCELOS	27	2	0	2	3	6	4	0	3	5	0	2	0	0	6.71141	6.39659	12.5	9.54654	0	6.04839	9.54198	0	3.50877	0	10	0	0	0	3	3	2	0	1	0	0	0	1	0
NORTE	13	AMAZONAS	AM	1300607	1300607	130060	333	130060 Benjamin Constant	333	1	BENJAMIN CONSTANT	60	3	2	3	0	2	3	4	7	12	10	8	6	2.12766	3.27154	0	1.9305	2.78552	4.13223	6.85602	11.5496	10.1523	8.12183	9.70874	9	1	0	1	0	0	1	1	1	1	0	2	1	0
NORTE	13	AMAZONAS	AM	1300706	1300706	130070	555	130070 Boca do Acre	555	1	BOCA DO ACRE	33	3	0	1	1	1	8	6	4	4	2	3	0	0	1.47929	1.34953	1.31062	10.8992	8.63309	6.12557	5.18807	2.70636	4.05954	4.13793	13	1	0	1	1	0	5	0	1	2	2	0	0	0
NORTE	13	AMAZONAS	AM	1300904	1300904	130090	555	130090 Canutama	555	1	CANUTAMA	6	0	0	0	0	0	1	0	0	1	2	2	0	0	0	0	0	4.329	0	0	5.2356	9.00901	9.00901	10.4167	5	1	0	0	0	0	1	0	0	0	0	2	1	0
NORTE	13	AMAZONAS	AM	1301654	1301654	130165	444	130165 Guajará	444	1	GUAJARÁ	33	6	1	0	5	2	2	1	3	3	2	6	2	2.74725	0	13.8889	6.07903	5.61798	2.99401	10.5634	9.20245	6.82594	20.4778	10.5263	17	3	0	0	1	2	0	1	3	2	2	3	0	0
NORTE	13	AMAZONAS	AM	1301803	1301803	130180	444	130180 Ipixuna	444	1	IPIXUNA	16	9	1	0	0	0	0	1	1	1	1	1	1	2.63158	0	0	0	0	2.26757	2.57069	2.44499	2.42131	2.42131	2.65957	0	0	0	0	0	0	0	0	0	0	0	0	0	0
NORTE	13	AMAZONAS	AM	1302108	1302108	130210	333	130210 Japurá	333	1	JAPURÁ	7	1	0	0	0	1	0	1	0	0	2	2	0	0	0	0	7.69231	0	5.91716	0	0	13.245	13.245	0	4	0	0	0	0	0	0	0	0	1	0	1	2	0
NORTE	13	AMAZONAS	AM	1302306	1302306	130230	333	130230 Jutaí	333	1	JUTAÍ	20	0	0	0	1	2	1	0	1	1	9	5	0	0	0	1.66389	3.17965	1.58479	0	1.65563	1.51745	13.8889	7.71605	9.28793	5	3	0	0	0	1	0	0	0	0	0	0	1	0
NORTE	13	AMAZONAS	AM	1302405	1302405	130240	555	130240 Lábrea	555	1	LÁBREA	58	5	0	2	3	1	2	4	3	8	16	10	4	0	2.98063	4.39883	1.37363	2.7972	6.0698	4.60123	10.7962	20.5392	12.837	13.4529	10	0	0	0	1	0	0	0	1	1	7	0	0	0
NORTE	13	AMAZONAS	AM	1303007	1303007	130300	111	130300 Nhamundá	111	1	NHAMUNDÁ	4	1	0	0	0	0	0	0	0	1	2	0	0	0	0	0	0	0	0	0	2.7933	6.36943	0	0	2	0	0	0	0	0	0	0	0	1	1	0	0	0
NORTE	13	AMAZONAS	AM	1303601	1303601	130360	222	130360 Santa Isabel do Rio Negro	222	1	SANTA ISABEL DO RIO NEGRO	15	1	1	0	0	0	0	0	0	2	4	4	3	3.22581	0	0	0	0	0	0	5.40541	10.7527	10.7527	12.4224	6	0	0	1	0	0	0	0	0	1	2	1	1	0
NORTE	13	AMAZONAS	AM	1303700	1303700	130370	333	130370 Santo Antônio do Içá	333	1	SANTO ANTÔNIO DO IÇÁ	35	2	1	3	5	0	3	5	6	5	2	3	0	1.91205	4.79233	8.29187	0	4.60123	6.96379	8.65801	6.90608	2.84091	4.26136	2.58732	0	0	0	0	0	0	0	0	0	0	0	0	0	0
NORTE	13	AMAZONAS	AM	1303809	1303809	130380	333	130380 São Gabriel da Cachoeira	333	1	SÃO GABRIEL DA CACHOEIRA	28	3	0	0	0	1	2	3	2	5	7	5	0	0	0	0	0.874891	1.5949	2.67857	1.59363	4.11862	5.70497	4.07498	4.17827	18	4	0	0	1	1	2	2	4	1	3	0	0	0
NORTE	13	AMAZONAS	AM	1303908	1303908	130390	333	130390 São Paulo de Olivença	333	1	SÃO PAULO DE OLIVENÇA	49	2	4	5	2	4	5	4	8	2	7	5	1	5.10856	5.65611	2.08551	4.37637	5.06586	5.31208	9.18485	2.002	7.48663	5.34759	3.13808	4	1	0	0	0	0	1	0	1	0	0	1	0	0
NORTE	13	AMAZONAS	AM	1304062	1304062	130406	333	130406 Tabatinga	333	1	TABATINGA	178	19	5	1	4	3	4	25	34	18	35	26	4	3.60231	0.620347	2.45098	1.853	2.1978	15.4799	19.3953	10.582	20.7715	15.4303	13.5593	23	6	0	3	1	2	1	3	3	2	2	0	0	0
NORTE	13	AMAZONAS	AM	1304237	1304237	130423	333	130423 Tonantins	333	1	TONANTINS	6	0	0	0	0	0	0	0	1	1	3	1	0	0	0	0	0	0	0	2.75482	2.18341	6.89655	2.29885	0	6	5	0	0	0	0	0	0	0	0	1	0	0	0
NORTE	13	AMAZONAS	AM	1304302	1304302	130430	111	130430 Urucará	111	1	URUCARÁ	10	2	1	0	0	1	0	2	1	0	0	2	1	3.26797	0	0	3.31126	0	7.35294	3.77358	0	0	7.66284	3.14465	3	0	0	0	2	0	0	0	1	0	0	0	0	0
NORTE	14	RORAIMA	RR	1400027	1400027	140002	222	140002 Amajari	222	1	AMAJARI	12	0	0	0	3	0	0	0	0	0	5	3	1	0	0	9.74026	0	0	0	0	0	11.5473	6.92841	2.24215	6	1	0	0	2	1	0	0	0	0	0	1	1	0
NORTE	14	RORAIMA	RR	1400050	1400050	140005	222	140005 Alto Alegre	222	1	ALTO ALEGRE	29	6	2	0	0	1	0	1	1	3	2	11	2	3.47222	0	0	1.66389	0	1.81818	1.6129	5.70342	2.7137	14.9254	5.62588	12	3	3	0	0	2	0	0	0	1	0	1	2	5.20833
NORTE	14	RORAIMA	RR	1400100	1400100	140010	222	140010 Boa Vista	222	1	BOA VISTA	983	81	14	16	53	69	53	86	101	62	155	203	90	2.31826	2.55877	8.33595	10.8661	7.84604	12.7995	14.9652	8.80307	18.9881	24.8683	25.7386	371	102	35	21	32	33	12	8	11	16	49	41	11	5.79566
NORTE	14	RORAIMA	RR	1400159	1400159	140015	111	140015 Bonfim	111	1	BONFIM	18	4	0	1	0	2	0	0	0	5	2	1	3	0	3.4965	0	6.11621	0	0	0	13.2626	5.11509	2.55754	8.51064	11	2	3	1	1	2	0	0	0	0	0	0	2	12.4481
NORTE	14	RORAIMA	RR	1400175	1400175	140017	222	140017 Cantá	222	1	CANTÁ	27	2	1	1	0	1	3	1	3	1	6	6	2	3.59712	3.26797	0	2.98507	8.28729	3.0581	9.52381	2.84091	17.8042	17.8042	18.1818	17	4	3	1	0	0	0	1	1	0	1	5	1	10.7914
NORTE	14	RORAIMA	RR	1400209	1400209	140020	111	140020 Caracaraí	111	1	CARACARAÍ	68	2	1	0	5	1	10	6	10	3	4	14	12	2.73224	0	11.7647	2.35849	25.4453	14.4928	26.2467	7.37101	9.85222	34.4828	58.427	29	2	3	0	3	1	1	2	2	4	3	6	2	8.19672
NORTE	14	RORAIMA	RR	1400233	1400233	140023	111	140023 Caroebe	111	1	CAROEBE	16	1	2	1	0	0	0	2	4	1	2	0	3	11.9048	6.89655	0	0	0	14.3885	27.5862	5.46448	11.0497	0	29.4118	4	0	0	0	0	0	0	1	2	0	0	0	1	0
NORTE	14	RORAIMA	RR	1400282	1400282	140028	222	140028 Iracema	222	1	IRACEMA	12	4	0	0	0	2	1	0	0	1	2	1	1	0	0	0	13.6054	6.41026	0	0	6.49351	14.4928	7.24638	16.2162	5	2	0	0	0	2	1	0	0	0	0	0	0	0
NORTE	14	RORAIMA	RR	1400308	1400308	140030	222	140030 Mucajaí	222	1	MUCAJAÍ	37	8	0	0	1	1	0	3	4	3	4	10	3	0	0	3.7037	2.849	0	8.79765	12.987	9.70874	12.3077	30.7692	32.2581	17	3	1	0	0	2	2	1	1	1	0	5	1	3.21543
NORTE	14	RORAIMA	RR	1400407	1400407	140040	111	140040 Normandia	111	1	NORMANDIA	10	1	0	0	0	0	1	0	2	0	3	2	1	0	0	0	0	2.65957	0	4.6729	0	6.47948	4.31965	8.17996	5	1	0	0	0	0	0	1	1	0	0	1	1	0
NORTE	14	RORAIMA	RR	1400456	1400456	140045	222	140045 Pacaraima	222	1	PACARAIMA	20	0	0	0	0	1	0	1	1	4	3	7	3	0	0	0	2.849	0	2.77008	2.80112	10.5263	7.0922	16.5485	32.3741	9	1	1	1	0	1	0	0	2	2	0	1	0	3.77358
NORTE	14	RORAIMA	RR	1400472	1400472	140047	111	140047 Rorainópolis	111	1	RORAINÓPOLIS	43	1	1	1	1	1	1	0	7	2	6	13	9	2.73224	2.57732	2.36967	2.36967	2.26244	0	12.9151	3.5524	9.55414	20.7006	33.5097	15	1	1	2	0	1	1	0	1	1	4	3	0	2.73224
NORTE	14	RORAIMA	RR	1400506	1400506	140050	111	140050 São João da Baliza	111	1	SÃO JOÃO DA BALIZA	7	1	0	0	1	0	1	0	0	0	0	2	2	0	0	8.62069	0	8.54701	0	0	0	0	16.8067	15.2672	5	2	0	0	1	0	0	0	0	0	0	2	0	0
NORTE	14	RORAIMA	RR	1400605	1400605	140060	111	140060 São Luiz	111	1	SÃO LUIZ	7	0	0	1	0	0	0	0	0	1	0	4	1	0	11.236	0	0	0	0	0	9.43396	0	46.5116	56.0748	2	1	0	1	0	0	0	0	0	0	0	0	0	0
NORTE	14	RORAIMA	RR	1400704	1400704	140070	111	140070 Uiramutã	111	1	UIRAMUTÃ	9	0	1	0	2	0	0	0	0	1	1	4	0	4	0	4.62963	0	0	0	0	2.24719	1.94932	7.79727	6.49351	4	0	0	0	1	0	0	0	1	0	1	1	0	0
NORTE	15	PARÁ	PA	1500404	1500404	150040	111	150040 Alenquer	111	1	ALENQUER	121	15	3	9	13	9	6	7	4	18	13	13	11	2.61097	7.31113	11.4236	7.9929	5.29568	6.17829	3.87973	15.9011	10.9244	10.9244	15.9129	44	16	2	9	4	2	3	0	0	2	3	2	1	1.74064
NORTE	15	PARÁ	PA	1500503	1500503	150050	111	150050 Almeirim	111	1	ALMEIRIM	25	5	3	8	0	2	0	4	0	0	0	3	0	4.14938	10.582	0	2.65252	0	5.01882	0	0	0	3.84615	1.2837	7	3	0	0	0	0	0	0	0	0	1	0	3	0
NORTE	15	PARÁ	PA	1503002	1503002	150300	111	150300 Faro	111	1	FARO	5	1	1	0	0	0	1	0	0	0	0	2	0	6.66667	0	0	0	5.74713	0	0	0	0	14.0845	0	1	1	0	0	0	0	0	0	0	0	0	0	0	0
NORTE	15	PARÁ	PA	1505106	1505106	150510	111	150510 Óbidos	111	1	ÓBIDOS	131	16	9	11	10	5	5	5	14	18	22	9	7	8.78906	10.5163	9.99001	5.04541	4.77099	5.08647	14.2132	17.6644	21.5898	8.83219	11.9048	61	3	2	3	2	3	1	0	6	14	13	8	6	1.95312
NORTE	15	PARÁ	PA	1505304	1505304	150530	111	150530 Oriximiná	111	1	ORIXIMINÁ	195	30	8	10	23	22	16	9	12	26	20	13	6	5.34759	7.64526	17.9267	16.4671	10.7962	6.44238	8.57756	18.5317	12.9282	8.40336	10.3226	164	73	2	8	17	18	5	9	6	10	8	5	3	1.3369
NORTE	16	AMAPÁ	AP	1600055	1600055	160005	111	160005 Serra do Navio	111	1	SERRA DO NAVIO	14	1	0	2	1	1	0	1	1	3	3	0	1	0	28.5714	12.987	11.236	0	15.873	14.9254	50	39.4737	0	21.7391	5	2	0	1	0	1	0	0	0	1	0	0	0	0
NORTE	16	AMAPÁ	AP	1600105	1600105	160010	111	160010 Amapá	111	1	AMAPÁ	34	1	5	2	4	4	1	2	3	1	4	6	1	34.7222	12.9032	27.027	25.974	7.0922	12.4224	22.5564	7.0922	21.2766	31.9149	11.8343	11	3	1	3	1	0	0	0	0	0	2	1	0	6.94444
NORTE	16	AMAPÁ	AP	1600154	1600154	160015	111	160015 Pedra Branca do Amapari	111	1	PEDRA BRANCA DO AMAPARI	17	2	0	1	0	2	1	1	0	3	2	4	1	0	5.31915	0	7.06714	3.64964	4.09836	0	11.0294	6.60066	13.2013	32.1543	10	4	0	1	0	2	0	0	0	0	1	1	1	0
NORTE	16	AMAPÁ	AP	1600204	1600204	160020	111	160020 Calçoene	111	1	CALÇOENE	42	2	2	4	1	3	0	4	6	5	8	4	3	9.21659	20.9424	5.55556	15.3846	0	20.202	34.0909	23.8095	35.8744	17.9372	18.6916	14	4	1	2	0	0	0	1	1	2	0	1	2	4.60829
NORTE	16	AMAPÁ	AP	1600238	1600238	160023	111	160023 Ferreira Gomes	111	1	FERREIRA GOMES	22	2	0	1	0	2	2	2	0	3	4	5	1	0	9.17431	0	10.3627	10.6952	10.4167	0	18.2927	23.8095	29.7619	11.9048	16	8	0	0	0	1	0	1	0	1	1	4	0	0
NORTE	16	AMAPÁ	AP	1600279	1600279	160027	111	160027 Laranjal do Jari	111	1	LARANJAL DO JARI	122	27	3	3	2	10	4	4	9	12	19	22	7	3.24324	3.47625	2.23964	11.274	4.01606	4.33369	11.4943	14.7601	22.8916	26.506	30.9278	25	10	0	0	0	1	0	1	3	4	4	1	1	0
NORTE	16	AMAPÁ	AP	1600501	1600501	160050	111	160050 Oiapoque	111	1	OIAPOQUE	41	4	4	1	0	4	6	4	4	2	10	2	0	9.50119	2.05761	0	8	11.3422	8.52878	7.15564	3.59066	17.331	3.4662	1.67785	10	4	0	0	0	1	1	0	1	0	2	1	0	0
NORTE	16	AMAPÁ	AP	1600550	1600550	160055	111	160055 Pracuúba	111	1	PRACUÚBA	4	1	0	0	0	0	1	1	0	1	0	0	0	0	0	0	0	13.8889	11.9048	0	12.5	0	0	0	1	1	0	0	0	0	0	0	0	0	0	0	0	0
SUL	41	PARANÁ	PR	4100459	4100459	410045	777	410045 Altamira do Paraná	777	1	ALTAMIRA DO PARANÁ	4	0	0	0	0	0	0	0	0	1	0	2	1	0	0	0	0	0	0	0	14.0845	0	47.619	20.4082	2	0	0	0	0	0	0	1	0	0	0	0	1	0
SUL	41	PARANÁ	PR	4100509	4100509	410050	666	410050 Altônia	666	1	ALTÔNIA	24	2	0	1	0	1	2	2	1	8	6	1	0	0	3.81679	0	3.38983	7.8125	7.46269	3.7594	32.6531	21.0526	3.50877	4.36681	5	0	0	0	0	0	1	1	0	3	0	0	0	0
SUL	41	PARANÁ	PR	4100707	4100707	410070	666	410070 Alto Piquiri	666	1	ALTO PIQUIRI	17	1	0	1	2	6	1	0	0	2	4	0	0	0	7.5188	15.625	44.7761	6.71141	0	0	15.0376	27.5862	0	0	3	0	0	1	1	1	0	0	0	0	0	0	0	0
SUL	41	PARANÁ	PR	4101002	4101002	410100	777	410100 Ampére	777	1	AMPÉRE	31	3	0	0	1	0	1	2	7	5	2	7	3	0	0	4.01606	0	3.58423	8.26446	27.3438	18.797	6.89655	24.1379	10.4895	6	0	0	0	0	0	0	0	0	0	3	3	0	0
SUL	41	PARANÁ	PR	4101051	4101051	410105	666	410105 Anahy	666	1	ANAHY	4	0	0	0	0	1	0	1	1	1	0	0	0	0	0	0	30.303	0	32.2581	23.8095	34.4828	0	0	0	0	0	0	0	0	0	0	0	0	0	0	0	0	0
SUL	41	PARANÁ	PR	4102000	4102000	410200	666	410200 Assis Chateaubriand	666	1	ASSIS CHATEAUBRIAND	64	2	2	0	4	3	1	3	15	14	9	11	0	5.14139	0	10.0503	8.08625	2.51889	7.109	33.7079	29.7872	19.4805	23.8095	14.6751	11	2	2	1	2	3	0	0	1	0	0	0	0	5.14139
SUL	41	PARANÁ	PR	4102604	4102604	410260	777	410260 Barracão	777	1	BARRACÃO	25	5	0	0	0	6	0	2	2	1	4	2	3	0	0	0	43.7956	0	13.0719	13.6986	6.71141	24.2424	12.1212	36.8098	6	2	0	0	0	2	0	0	0	1	0	1	0	0
SUL	41	PARANÁ	PR	4102752	4102752	410275	777	410275 Bela Vista da Caroba	777	1	BELA VISTA DA CAROBA	5	0	0	0	0	0	2	0	0	2	0	1	0	0	0	0	0	57.1429	0	0	41.6667	0	29.4118	0	1	0	0	0	0	0	1	0	0	0	0	0	0	0
SUL	41	PARANÁ	PR	4103008	4103008	410300	666	410300 Boa Esperança	666	1	BOA ESPERANÇA	1	0	0	0	0	0	0	0	0	1	0	0	0	0	0	0	0	0	0	0	15.625	0	0	0	0	0	0	0	0	0	0	0	0	0	0	0	0	0
SUL	41	PARANÁ	PR	4103024	4103024	410302	777	410302 Boa Esperança do Iguaçu	777	1	BOA ESPERANÇA DO IGUAÇU	5	2	0	2	0	0	0	0	0	0	1	0	0	0	46.5116	0	0	0	0	0	0	27.7778	0	0	0	0	0	0	0	0	0	0	0	0	0	0	0	0
SUL	41	PARANÁ	PR	4103057	4103057	410305	777	410305 Boa Vista da Aparecida	777	1	BOA VISTA DA APARECIDA	18	1	0	0	0	0	0	3	3	3	4	2	2	0	0	0	0	0	26.087	29.703	24.3902	37.037	18.5185	18.3486	3	2	0	0	0	0	0	0	1	0	0	0	0	0
SUL	41	PARANÁ	PR	4103156	4103156	410315	777	410315 Bom Jesus do Sul	777	1	BOM JESUS DO SUL	7	0	0	0	0	0	1	0	1	0	0	5	0	0	0	0	0	17.5439	0	23.8095	0	0	98.0392	0	3	0	0	0	0	0	1	0	0	0	0	2	0	0
SUL	41	PARANÁ	PR	4103222	4103222	410322	777	410322 Bom Sucesso do Sul	777	1	BOM SUCESSO DO SUL	4	0	0	0	0	1	0	0	0	0	1	2	0	0	0	0	22.7273	0	0	0	0	25.641	51.2821	27.027	0	0	0	0	0	0	0	0	0	0	0	0	0	0
SUL	41	PARANÁ	PR	4103354	4103354	410335	666	410335 Braganey	666	1	BRAGANEY	8	1	0	0	0	0	0	0	2	1	2	2	0	0	0	0	0	0	0	27.3973	15.625	32.2581	32.2581	0	3	1	0	0	0	0	0	0	1	0	0	1	0	0
SUL	41	PARANÁ	PR	4103370	4103370	410337	666	410337 Brasilândia do Sul	666	1	BRASILÂNDIA DO SUL	12	1	0	0	0	0	1	0	1	3	3	3	0	0	0	0	0	20.8333	0	22.7273	55.5556	57.6923	57.6923	37.7358	1	1	0	0	0	0	0	0	0	0	0	0	0	0
SUL	41	PARANÁ	PR	4103453	4103453	410345	666	410345 Cafelândia	666	1	CAFELÂNDIA	31	0	0	0	0	2	0	1	8	2	6	7	5	0	0	0	8.26446	0	3.08642	30.7692	6.66667	21.2014	24.735	35.503	6	1	0	0	1	1	0	0	1	0	0	2	0	0
SUL	41	PARANÁ	PR	4103479	4103479	410347	666	410347 Cafezal do Sul	666	1	CAFEZAL DO SUL	5	0	0	0	0	0	0	0	1	1	0	3	0	0	0	0	0	0	0	25	19.6078	0	52.6316	0	1	0	0	0	0	0	0	0	0	0	1	0	0	0
SUL	41	PARANÁ	PR	4103909	4103909	410390	666	410390 Campina da Lagoa	666	1	CAMPINA DA LAGOA	22	1	0	1	1	1	4	3	0	1	4	6	0	0	4.85437	4.54545	4.6729	17.3913	14.4231	0	4.52489	17.3913	26.087	0	1	1	0	0	0	0	0	0	0	0	0	0	0	0
SUL	41	PARANÁ	PR	4104055	4104055	410405	777	410405 Campo Bonito	777	1	CAMPO BONITO	9	0	0	0	0	1	0	1	1	3	2	1	0	0	0	0	17.2414	0	20.8333	17.2414	47.619	42.5532	21.2766	0	2	0	0	0	1	0	0	0	0	0	1	0	0	0
SUL	41	PARANÁ	PR	4104428	4104428	410442	777	410442 Candói	777	1	CANDÓI	24	0	0	0	0	1	0	1	2	4	6	7	3	0	0	0	4.54545	0	3.98406	8.3682	14.3369	24.1935	28.2258	21.3675	3	0	0	0	0	0	0	0	0	2	1	0	0	0
SUL	41	PARANÁ	PR	4104501	4104501	410450	777	410450 Capanema	777	1	CAPANEMA	18	1	0	0	0	2	1	0	0	2	5	5	2	0	0	0	8.65801	4.71698	0	0	8	18.0505	18.0505	8	6	3	0	0	0	0	0	0	0	0	0	1	2	0
SUL	41	PARANÁ	PR	4104600	4104600	410460	777	410460 Capitão Leônidas Marques	777	1	CAPITÃO LEÔNIDAS MARQUES	26	1	1	2	3	1	1	3	0	2	2	6	4	5.29101	9.80392	13.9535	5.55556	4.73934	13.8889	0	8.19672	8.88889	26.6667	28.9256	7	5	0	0	0	0	0	0	0	1	0	1	0	0
SUL	41	PARANÁ	PR	4104808	4104808	410480	666	410480 Cascavel	666	1	CASCAVEL	789	57	8	27	40	46	64	83	85	97	124	139	19	1.81571	6.17566	9.01917	9.90099	13.0612	17.4077	18.0659	19.8811	25.1317	28.1719	21.3093	228	87	2	6	13	8	6	20	13	17	17	26	13	0.453926
SUL	41	PARANÁ	PR	4105003	4105003	410500	777	410500 Catanduvas	777	1	CATANDUVAS	20	0	0	0	0	0	2	3	4	3	1	5	2	0	0	0	0	14.7059	23.8095	35.0877	26.087	7.8125	39.0625	17.6991	3	0	0	0	0	0	0	0	1	1	1	0	0	0
SUL	41	PARANÁ	PR	4105300	4105300	410530	666	410530 Céu Azul	666	1	CÉU AZUL	17	2	0	0	0	2	2	1	1	3	4	2	0	0	0	0	15.3846	14.3885	7.69231	6.94444	23.0769	28.9855	14.4928	7.75194	4	1	0	0	0	0	0	0	1	1	0	1	0	0
SUL	41	PARANÁ	PR	4105409	4105409	410540	777	410540 Chopinzinho	777	1	CHOPINZINHO	20	1	1	0	0	1	2	0	1	2	4	8	0	3.52113	0	0	3.89105	7.43494	0	3.63636	6.94444	14.7601	29.5203	6.30915	7	0	0	0	0	0	0	0	1	2	1	2	1	0
SUL	41	PARANÁ	PR	4105607	4105607	410560	666	410560 Cidade Gaúcha	666	1	CIDADE GAÚCHA	12	3	0	0	0	0	0	2	0	0	4	3	0	0	0	0	0	0	11.1732	0	0	24.5399	18.4049	0	2	0	0	0	0	0	1	0	0	0	0	0	1	0
SUL	41	PARANÁ	PR	4105706	4105706	410570	777	410570 Clevelândia	777	1	CLEVELÂNDIA	64	2	0	0	0	2	7	2	5	11	16	13	6	0	0	0	7.04225	23.9726	7.35294	19.0114	47.8261	60.8365	49.4297	49.2424	26	3	0	0	1	2	0	1	3	2	11	3	0	0
SUL	41	PARANÁ	PR	4106308	4106308	410630	666	410630 Corbélia	666	1	CORBÉLIA	23	5	0	1	3	1	0	3	2	2	3	3	0	0	4.83092	14.0187	5.20833	0	12.1457	7.69231	7.7821	14.1509	14.1509	4.71698	5	0	0	0	2	0	0	0	0	0	2	1	0	0
SUL	41	PARANÁ	PR	4106456	4106456	410645	777	410645 Coronel Domingos Soares	777	1	CORONEL DOMINGOS SOARES	17	1	1	0	0	0	0	2	2	2	8	0	1	7.24638	0	0	0	0	17.8571	22.7273	18.8679	71.4286	0	72.2892	3	1	0	0	0	0	0	0	0	1	1	0	0	0
SUL	41	PARANÁ	PR	4106506	4106506	410650	777	410650 Coronel Vivida	777	1	CORONEL VIVIDA	50	4	0	0	1	3	3	4	6	13	8	7	1	0	0	3.33333	9.23077	9.52381	12.4224	17.0455	39.039	25.974	22.7273	18.5185	13	0	0	0	0	2	1	0	0	3	4	3	0	0
SUL	41	PARANÁ	PR	4106571	4106571	410657	777	410657 Cruzeiro do Iguaçu	777	1	CRUZEIRO DO IGUAÇU	5	0	0	0	0	0	0	2	0	2	1	0	0	0	0	0	0	0	42.5532	0	31.746	21.7391	0	0	0	0	0	0	0	0	0	0	0	0	0	0	0	0
SUL	41	PARANÁ	PR	4106605	4106605	410660	666	410660 Cruzeiro do Oeste	666	1	CRUZEIRO DO OESTE	22	1	0	0	0	0	0	3	4	1	7	5	1	0	0	0	0	0	9.55414	14.0845	3.42466	25.1799	17.9856	6.64452	6	3	0	0	0	0	0	0	0	2	0	1	0	0
SUL	41	PARANÁ	PR	4107124	4107124	410712	777	410712 Diamante do Sul	777	1	DIAMANTE DO SUL	6	1	0	0	1	0	2	0	1	1	0	0	0	0	0	18.8679	0	40.8163	0	21.2766	18.8679	0	0	0	1	0	0	0	0	0	1	0	0	0	0	0	0	0
SUL	41	PARANÁ	PR	4107157	4107157	410715	666	410715 Diamante D'Oeste	666	1	DIAMANTE D'OESTE	17	0	0	1	0	2	2	1	2	1	5	3	0	0	13.8889	0	25.641	26.3158	14.0845	31.25	13.1579	78.125	46.875	0	1	0	0	0	0	0	1	0	0	0	0	0	0	0
SUL	41	PARANÁ	PR	4107207	4107207	410720	777	410720 Dois Vizinhos	777	1	DOIS VIZINHOS	62	0	0	1	0	0	4	3	8	22	11	9	4	0	1.88324	0	0	6.74536	4.97512	12.6783	35.2564	17.8571	14.6104	17.4051	12	0	0	1	0	0	1	0	3	2	3	2	0	0
SUL	41	PARANÁ	PR	4107256	4107256	410725	666	410725 Douradina	666	1	DOURADINA	9	1	0	0	1	1	1	1	0	1	1	2	0	0	0	8.69565	7.04225	8.69565	7.14286	0	7.87402	7.29927	14.5985	0	2	1	0	0	0	0	0	1	0	0	0	0	0	0
SUL	41	PARANÁ	PR	4107405	4107405	410740	777	410740 Enéas Marques	777	1	ENÉAS MARQUES	5	0	0	0	0	0	1	1	1	0	2	0	0	0	0	0	0	13.3333	13.3333	14.9254	0	27.027	0	0	1	0	0	0	0	0	1	0	0	0	0	0	0	0
SUL	41	PARANÁ	PR	4107520	4107520	410752	666	410752 Esperança Nova	666	1	ESPERANÇA NOVA	4	0	0	0	0	0	0	1	0	1	1	1	0	0	0	0	0	0	43.4783	0	45.4545	43.4783	43.4783	0	0	0	0	0	0	0	0	0	0	0	0	0	0	0
SUL	41	PARANÁ	PR	4107538	4107538	410753	666	410753 Entre Rios do Oeste	666	1	ENTRE RIOS DO OESTE	5	0	0	0	0	0	1	0	0	1	1	2	0	0	0	0	0	19.6078	0	0	18.1818	14.2857	28.5714	17.8571	1	0	0	0	0	0	0	0	0	0	0	1	0	0
SUL	41	PARANÁ	PR	4107546	4107546	410754	777	410754 Espigão Alto do Iguaçu	777	1	ESPIGÃO ALTO DO IGUAÇU	8	1	0	0	0	0	0	0	1	0	2	1	3	0	0	0	0	0	0	14.4928	0	28.9855	14.4928	47.619	2	0	0	0	1	0	0	0	0	0	1	0	0	0
SUL	41	PARANÁ	PR	4107850	4107850	410785	777	410785 Flor da Serra do Sul	777	1	FLOR DA SERRA DO SUL	14	0	0	0	0	0	0	0	0	3	5	6	0	0	0	0	0	0	0	0	40.5405	63.2911	75.9494	0	6	0	0	0	0	0	0	0	0	2	2	2	0	0
SUL	41	PARANÁ	PR	4108205	4108205	410820	666	410820 Formosa do Oeste	666	1	FORMOSA DO OESTE	8	0	0	0	0	0	0	1	2	2	2	1	0	0	0	0	0	0	10.7527	24.6914	18.3486	23.8095	11.9048	0	3	0	0	0	0	0	0	1	1	0	1	0	0	0
SUL	41	PARANÁ	PR	4108304	4108304	410830	666	410830 Foz do Iguaçu	666	1	FOZ DO IGUAÇU	543	6	2	1	10	19	30	39	59	79	118	117	63	0.46436	0.231911	2.27687	4.33295	6.66519	9.01317	14.0543	17.9505	26.6848	26.4586	29.3918	325	20	0	1	4	7	9	15	21	41	52	91	64	0
SUL	41	PARANÁ	PR	4108320	4108320	410832	666	410832 Francisco Alves	666	1	FRANCISCO ALVES	4	0	0	0	0	1	1	0	0	0	0	0	2	0	0	0	10.5263	10.3093	0	0	0	0	0	20.202	1	0	0	0	0	0	1	0	0	0	0	0	0	0
SUL	41	PARANÁ	PR	4108403	4108403	410840	777	410840 Francisco Beltrão	777	1	FRANCISCO BELTRÃO	128	3	1	1	1	2	7	14	12	18	29	26	14	0.831947	0.841043	0.846024	1.67785	5.71429	11.1821	9.22367	13.7091	21.8868	19.6226	17.0623	35	1	0	0	0	1	0	4	3	7	9	8	2	0
SUL	41	PARANÁ	PR	4108601	4108601	410860	666	410860 Goioerê	666	1	GOIOERÊ	29	0	1	1	1	0	0	3	6	7	3	7	0	2.74725	2.93255	3.21543	0	0	8.24176	16.0858	18.2768	8.0429	18.7668	0	1	1	0	0	0	0	0	0	0	0	0	0	0	0
SUL	41	PARANÁ	PR	4108809	4108809	410880	666	410880 Guaíra	666	1	GUAÍRA	84	3	0	8	3	5	6	11	8	7	16	9	8	0	14.9813	5.88235	10.5932	12.7932	20.1097	17.0576	14.1129	28.8288	16.2162	18	9	0	0	2	2	1	1	1	2	0	0	0	0	0
SUL	41	PARANÁ	PR	4109302	4109302	410930	777	410930 Guaraniaçu	777	1	GUARANIAÇU	12	1	0	0	0	0	0	1	3	1	1	4	1	0	0	0	0	0	4.6729	15.1515	4.7619	4.92611	19.7044	24.3902	5	1	0	0	0	0	0	0	0	1	1	1	1	0
SUL	41	PARANÁ	PR	4109658	4109658	410965	777	410965 Honório Serpa	777	1	HONÓRIO SERPA	11	0	0	0	1	0	1	1	2	2	2	1	1	0	0	12.8205	0	12.0482	13.3333	25.641	36.3636	31.25	15.625	15.3846	5	0	0	0	0	0	0	0	1	2	1	1	0	0
SUL	41	PARANÁ	PR	4109757	4109757	410975	777	410975 Ibema	777	1	IBEMA	15	0	0	1	2	1	1	2	2	0	1	2	3	0	9.90099	18.5185	8.54701	10.2041	18.1818	20.202	0	7.57576	15.1515	87.9121	3	2	0	0	0	0	0	0	0	0	0	1	0	0
SUL	41	PARANÁ	PR	4109906	4109906	410990	666	410990 Icaraíma	666	1	ICARAÍMA	15	0	0	0	0	0	2	0	4	2	2	4	1	0	0	0	0	19.0476	0	33.0579	17.5439	15.873	31.746	13.7931	2	1	0	0	0	0	0	1	0	0	0	0	0	0
SUL	41	PARANÁ	PR	4110052	4110052	411005	666	411005 Iguatu	666	1	IGUATU	2	0	0	0	0	0	0	1	0	0	1	0	0	0	0	0	0	0	37.037	0	0	55.5556	0	0	0	0	0	0	0	0	0	0	0	0	0	0	0	0
SUL	41	PARANÁ	PR	4110607	4110607	411060	666	411060 Iporã	666	1	IPORÃ	13	0	1	0	0	0	0	1	1	2	4	4	0	5.37634	0	0	0	0	4.85437	4.92611	10.3627	17.094	17.094	0	3	0	0	0	0	0	0	0	0	0	1	2	0	0
SUL	41	PARANÁ	PR	4110656	4110656	411065	666	411065 Iracema do Oeste	666	1	IRACEMA DO OESTE	3	0	0	2	0	0	0	0	0	0	0	0	1	0	80	0	0	0	0	0	0	0	0	38.4615	0	0	0	0	0	0	0	0	0	0	0	0	0	0
SUL	41	PARANÁ	PR	4110953	4110953	411095	666	411095 Itaipulândia	666	1	ITAIPULÂNDIA	13	0	2	1	0	0	1	0	0	3	2	3	1	14.9254	7.29927	0	0	6.84932	0	0	15.4639	12.7389	19.1083	24.0964	1	0	0	0	0	1	0	0	0	0	0	0	0	0
SUL	41	PARANÁ	PR	4111209	4111209	411120	777	411120 Itapejara d'Oeste	777	1	ITAPEJARA D'OESTE	31	0	0	0	0	1	1	2	1	5	13	8	0	0	0	0	8.62069	6.84932	12.5786	6.53595	26.455	76.9231	47.3373	22.3464	4	0	0	0	0	0	1	0	0	1	1	0	1	0
SUL	41	PARANÁ	PR	4111555	4111555	411155	666	411155 Ivaté	666	1	IVATÉ	1	0	0	0	0	0	0	0	0	0	1	0	0	0	0	0	0	0	0	0	0	11.1111	0	0	3	1	0	0	0	0	0	0	1	1	0	0	0	0
SUL	41	PARANÁ	PR	4112207	4112207	411220	666	411220 Janiópolis	666	1	JANIÓPOLIS	4	0	0	0	0	0	0	1	1	0	0	2	0	0	0	0	0	0	14.0845	11.6279	0	0	27.7778	21.2766	0	0	0	0	0	0	0	0	0	0	0	0	0	0
SUL	41	PARANÁ	PR	4112751	4112751	411275	666	411275 Jesuítas	666	1	JESUÍTAS	2	1	0	0	0	0	0	0	0	0	0	0	1	0	0	0	0	0	0	0	0	0	0	10.2041	1	0	0	0	0	0	0	0	0	0	0	0	1	0
SUL	41	PARANÁ	PR	4112959	4112959	411295	666	411295 Juranda	666	1	JURANDA	7	0	1	0	0	0	0	0	1	2	1	2	0	10.4167	0	0	0	0	0	10	20.8333	9.70874	19.4175	0	2	0	0	0	0	0	0	0	0	2	0	0	0	0
SUL	41	PARANÁ	PR	4113254	4113254	411325	777	411325 Laranjal	777	1	LARANJAL	4	0	0	0	0	0	1	0	1	0	0	2	0	0	0	0	0	11.4943	0	12.5	0	0	28.169	23.5294	0	0	0	0	0	0	0	0	0	0	0	0	0	0
SUL	41	PARANÁ	PR	4113304	4113304	411330	777	411330 Laranjeiras do Sul	777	1	LARANJEIRAS DO SUL	39	2	0	1	2	0	4	3	4	5	9	9	0	0	2.03666	4.08163	0	7.47664	5.28169	8.56531	10.4167	16.8224	16.8224	13.6719	1	1	0	0	0	0	0	0	0	0	0	0	0	0
SUL	41	PARANÁ	PR	4113452	4113452	411345	777	411345 Lindoeste	777	1	LINDOESTE	7	0	0	1	0	0	2	1	1	1	1	0	0	0	14.0845	0	0	27.3973	14.9254	12.8205	14.0845	13.3333	0	0	3	2	0	0	0	0	0	0	1	0	0	0	0	0
SUL	41	PARANÁ	PR	4114351	4114351	411435	777	411435 Manfrinópolis	777	1	MANFRINÓPOLIS	2	0	0	0	0	0	0	0	0	1	0	0	1	0	0	0	0	0	0	0	27.7778	0	0	68.9655	0	0	0	0	0	0	0	0	0	0	0	0	0	0
SUL	41	PARANÁ	PR	4114401	4114401	411440	777	411440 Mangueirinha	777	1	MANGUEIRINHA	33	3	0	0	0	2	3	3	3	6	7	5	1	0	0	0	8.03213	11.1111	9.6463	11.8577	24.1935	27.7778	19.8413	18.1159	17	1	0	0	0	0	2	1	3	3	4	2	1	0
SUL	41	PARANÁ	PR	4114609	4114609	411460	666	411460 Marechal Cândido Rondon	666	1	MARECHAL CÂNDIDO RONDON	51	7	3	4	4	2	0	1	4	15	4	7	0	5.11945	6.34921	7.07965	3.125	0	1.51515	5.85652	19.7889	5.25624	9.19842	9.29615	7	1	0	0	0	1	0	0	0	3	1	1	0	0
SUL	41	PARANÁ	PR	4114708	4114708	411470	666	411470 Maria Helena	666	1	MARIA HELENA	1	0	0	0	0	0	1	0	0	0	0	0	0	0	0	0	0	11.6279	0	0	0	0	0	0	0	0	0	0	0	0	0	0	0	0	0	0	0	0
SUL	41	PARANÁ	PR	4115101	4115101	411510	666	411510 Mariluz	666	1	MARILUZ	16	0	0	0	2	1	1	1	3	5	0	3	0	0	0	13.3333	6.99301	6.28931	5.46448	22.3881	34.0136	0	20.1342	0	3	0	0	0	0	0	1	0	0	2	0	0	0	0
SUL	41	PARANÁ	PR	4115309	4115309	411530	777	411530 Mariópolis	777	1	MARIÓPOLIS	21	2	1	0	0	2	0	2	3	2	7	2	0	11.6279	0	0	25	0	22.2222	38.961	22.4719	78.6517	22.4719	0	6	1	0	0	0	0	0	0	0	2	2	0	1	0
SUL	41	PARANÁ	PR	4115358	4115358	411535	666	411535 Maripá	666	1	MARIPÁ	7	0	0	0	0	0	0	0	0	3	0	1	3	0	0	0	0	0	0	0	36.5854	0	12.0482	54.9451	0	0	0	0	0	0	0	0	0	0	0	0	0	0
SUL	41	PARANÁ	PR	4115408	4115408	411540	777	411540 Marmeleiro	777	1	MARMELEIRO	15	0	0	1	0	0	1	2	0	2	3	1	5	0	6.21118	0	0	5.71429	9.43396	0	9.47867	15.4639	5.15464	41.8848	3	0	0	0	0	0	0	0	0	0	2	0	1	0
SUL	41	PARANÁ	PR	4115606	4115606	411560	666	411560 Matelândia	666	1	MATELÂNDIA	33	1	0	3	4	1	2	3	2	5	3	4	5	0	13.0435	15.9363	4.09836	7.93651	11.811	8.03213	17.8571	11.811	15.748	41.9847	9	2	0	1	2	0	0	0	0	0	2	1	1	0
SUL	41	PARANÁ	PR	4115804	4115804	411580	666	411580 Medianeira	666	1	MEDIANEIRA	67	0	0	2	3	2	3	7	9	9	15	16	1	0	3.38409	5.03356	2.96296	4.36681	9.64187	13.2353	11.7188	20.2429	21.5924	2.43013	5	0	0	0	1	0	0	0	0	0	0	4	0	0
SUL	41	PARANÁ	PR	4115853	4115853	411585	666	411585 Mercedes	666	1	MERCEDES	8	2	0	0	0	0	2	1	1	1	1	0	0	0	0	0	0	31.25	15.873	12.8205	12.987	15.873	0	0	1	1	0	0	0	0	0	0	0	0	0	0	0	0
SUL	41	PARANÁ	PR	4116059	4116059	411605	666	411605 Missal	666	1	MISSAL	10	0	0	1	0	0	1	3	0	0	2	3	0	0	7.40741	0	0	7.0922	21.8978	0	0	15.1515	22.7273	6.57895	0	0	0	0	0	0	0	0	0	0	0	0	0	0
SUL	41	PARANÁ	PR	4116109	4116109	411610	666	411610 Moreira Sales	666	1	MOREIRA SALES	25	1	0	0	0	0	5	3	1	7	3	3	2	0	0	0	0	37.037	16.9492	7.29927	44.3038	20.4082	20.4082	36.7647	2	0	0	0	0	0	2	0	0	0	0	0	0	0
SUL	41	PARANÁ	PR	4116703	4116703	411670	666	411670 Nova Aurora	666	1	NOVA AURORA	14	1	0	0	0	0	1	0	0	2	1	7	2	0	0	0	0	6.0241	0	0	14.0845	6.09756	42.6829	35.7143	1	0	0	0	0	0	0	0	0	0	0	1	0	0
SUL	41	PARANÁ	PR	4116950	4116950	411695	777	411695 Nova Esperança do Sudoeste	777	1	NOVA ESPERANÇA DO SUDOESTE	2	0	0	1	0	0	0	0	0	0	1	0	0	0	13.8889	0	0	0	0	0	0	13.6986	0	13.1579	1	0	0	0	0	0	0	0	0	0	0	1	0	0
SUL	41	PARANÁ	PR	4117057	4117057	411705	777	411705 Nova Laranjeiras	777	1	NOVA LARANJEIRAS	47	0	0	0	0	0	2	16	6	5	5	12	1	0	0	0	0	10.989	100	37.7358	34.4828	28.2486	67.7966	39.1061	3	0	0	0	0	0	0	1	0	0	0	2	0	0
SUL	41	PARANÁ	PR	4117206	4117206	411720	666	411720 Nova Olímpia	666	1	NOVA OLÍMPIA	5	0	0	0	1	1	0	0	1	0	2	0	0	0	0	13.3333	12.8205	0	0	13.1579	0	27.027	0	0	1	0	0	0	0	0	0	0	1	0	0	0	0	0
SUL	41	PARANÁ	PR	4117222	4117222	411722	666	411722 Nova Santa Rosa	666	1	NOVA SANTA ROSA	6	0	0	0	0	1	0	0	0	3	2	0	0	0	0	0	11.1111	0	0	0	23.4375	16.6667	0	27.7778	0	0	0	0	0	0	0	0	0	0	0	0	0	0
SUL	41	PARANÁ	PR	4117255	4117255	411725	777	411725 Nova Prata do Iguaçu	777	1	NOVA PRATA DO IGUAÇU	8	1	0	0	0	0	1	1	2	1	2	0	0	0	0	0	0	6.80272	7.75194	16.8067	8.54701	13.6054	0	0	0	0	0	0	0	0	0	0	0	0	0	0	0	0
SUL	41	PARANÁ	PR	4117453	4117453	411745	666	411745 Ouro Verde do Oeste	666	1	OURO VERDE DO OESTE	17	3	0	0	0	2	2	0	1	1	1	4	3	0	0	0	25.641	29.4118	0	13.8889	11.3636	12.1951	48.7805	60.9756	2	1	0	0	0	0	0	0	0	0	0	1	0	0
SUL	41	PARANÁ	PR	4117602	4117602	411760	777	411760 Palmas	777	1	PALMAS	348	43	21	23	14	17	14	26	25	51	45	51	18	25.2101	28.607	15.9635	19.0583	16.3934	31.6687	28.0899	60.7143	51.4874	58.3524	41.5225	133	10	1	6	14	15	9	11	5	25	26	11	0	1.20048
SUL	41	PARANÁ	PR	4117909	4117909	411790	666	411790 Palotina	666	1	PALOTINA	68	10	1	5	1	1	1	13	5	10	6	11	4	2.40964	11.3895	2.48756	2.35849	2.08768	25	11.0375	19.802	11.3208	20.7547	18.4843	12	0	0	0	0	0	2	4	1	4	0	0	1	0
SUL	41	PARANÁ	PR	4118451	4118451	411845	666	411845 Pato Bragado	666	1	PATO BRAGADO	7	1	2	0	0	0	0	0	0	1	1	2	0	35.7143	0	0	0	0	0	0	13.8889	12.3457	24.6914	27.3973	0	0	0	0	0	0	0	0	0	0	0	0	0	0
SUL	41	PARANÁ	PR	4118501	4118501	411850	777	411850 Pato Branco	777	1	PATO BRANCO	276	36	7	3	4	10	10	19	17	32	69	51	18	6.53595	2.71003	3.42466	8.54701	7.70416	14.2857	13.0769	26.3591	53.3643	39.4432	44.3764	51	0	1	0	0	3	3	5	6	5	18	10	0	0.933707
SUL	41	PARANÁ	PR	4118857	4118857	411885	666	411885 Perobal	666	1	PEROBAL	14	0	1	1	2	3	1	2	0	0	1	2	1	12.6582	12.987	27.3973	38.961	10.989	19.6078	0	0	9.00901	18.018	9.34579	1	0	1	0	0	0	0	0	0	0	0	0	0	12.6582
SUL	41	PARANÁ	PR	4118907	4118907	411890	666	411890 Pérola	666	1	PÉROLA	11	1	0	0	0	0	0	4	3	1	0	1	1	0	0	0	0	0	26.6667	20.979	6.49351	0	5.78035	6.32911	1	0	0	0	0	0	0	0	1	0	0	0	0	0
SUL	41	PARANÁ	PR	4119004	4119004	411900	777	411900 Pérola d'Oeste	777	1	PÉROLA D'OESTE	1	0	0	0	0	0	0	0	0	0	1	0	0	0	0	0	0	0	0	0	0	12.3457	0	11.7647	0	0	0	0	0	0	0	0	0	0	0	0	0	0
SUL	41	PARANÁ	PR	4119251	4119251	411925	777	411925 Pinhal de São Bento	777	1	PINHAL DE SÃO BENTO	3	1	0	0	0	0	0	0	0	1	1	0	0	0	0	0	0	0	0	0	29.4118	33.3333	0	40	0	0	0	0	0	0	0	0	0	0	0	0	0	0
SUL	41	PARANÁ	PR	4119806	4119806	411980	777	411980 Planalto	777	1	PLANALTO	6	0	0	0	0	0	0	0	0	2	2	2	0	0	0	0	0	0	0	0	14.2857	12.8205	12.8205	18.8679	2	0	0	0	0	0	0	0	0	0	0	2	0	0
SUL	41	PARANÁ	PR	4120150	4120150	412015	777	412015 Porto Barreiro	777	1	PORTO BARREIRO	3	0	0	0	0	0	1	0	0	1	1	0	0	0	0	0	0	22.2222	0	0	24.3902	30.303	0	0	0	0	0	0	0	0	0	0	0	0	0	0	0	0
SUL	41	PARANÁ	PR	4120358	4120358	412035	777	412035 Pranchita	777	1	PRANCHITA	6	0	0	1	0	0	0	0	1	1	2	1	0	0	13.6986	0	0	0	0	15.3846	10.4167	25	12.5	0	0	0	0	0	0	0	0	0	0	0	0	0	0	0
SUL	41	PARANÁ	PR	4120655	4120655	412065	666	412065 Quarto Centenário	666	1	QUARTO CENTENÁRIO	6	1	0	0	0	0	0	1	0	2	0	1	1	0	0	0	0	0	17.2414	0	36.3636	0	18.5185	18.1818	0	0	0	0	0	0	0	0	0	0	0	0	0	0
SUL	41	PARANÁ	PR	4120853	4120853	412085	666	412085 Quatro Pontes	666	1	QUATRO PONTES	3	1	1	0	0	0	0	0	0	0	0	0	1	31.25	0	0	0	0	0	0	0	0	0	19.6078	0	0	0	0	0	0	0	0	0	0	0	0	0	0
SUL	41	PARANÁ	PR	4120903	4120903	412090	777	412090 Quedas do Iguaçu	777	1	QUEDAS DO IGUAÇU	86	7	1	3	0	1	7	6	5	12	15	19	10	2.27273	5.9761	0	2.24215	16.129	12.1704	10.7759	23.7154	30.426	38.5396	54.0541	9	3	0	0	0	0	0	2	0	0	2	2	0	0
SUL	41	PARANÁ	PR	4121000	4121000	412100	666	412100 Querência do Norte	666	1	QUERÊNCIA DO NORTE	14	2	2	0	1	0	0	0	1	3	1	3	1	11.2994	0	5.61798	0	0	0	5.55556	17.5439	5.71429	17.1429	18.5185	5	0	1	0	0	0	1	0	0	0	1	2	0	5.64972
SUL	41	PARANÁ	PR	4121257	4121257	412125	666	412125 Ramilândia	666	1	RAMILÂNDIA	6	1	0	0	1	0	0	0	0	0	2	2	0	0	0	27.027	0	0	0	0	0	31.25	31.25	38.961	0	0	0	0	0	0	0	0	0	0	0	0	0	0
SUL	41	PARANÁ	PR	4121356	4121356	412135	666	412135 Rancho Alegre D'Oeste	666	1	RANCHO ALEGRE D'OESTE	6	0	0	0	0	0	0	2	2	1	0	0	1	0	0	0	0	0	62.5	117.647	23.8095	0	0	62.5	2	0	0	0	0	0	0	0	2	0	0	0	0	0
SUL	41	PARANÁ	PR	4121406	4121406	412140	777	412140 Realeza	777	1	REALEZA	45	2	0	0	1	0	0	8	4	5	8	8	9	0	0	4.54545	0	0	33.6134	16.6667	23.8095	36.5297	36.5297	70.7547	7	2	0	0	1	0	0	1	0	1	1	1	0	0
SUL	41	PARANÁ	PR	4121604	4121604	412160	777	412160 Renascença	777	1	RENASCENÇA	9	0	0	0	0	0	0	0	0	2	1	4	2	0	0	0	0	0	0	0	22.9885	10.3093	41.2371	20.6186	2	0	0	0	0	0	0	0	0	0	0	1	1	0
SUL	41	PARANÁ	PR	4122156	4122156	412215	777	412215 Rio Bonito do Iguaçu	777	1	RIO BONITO DO IGUAÇU	16	0	0	2	0	0	1	1	3	3	0	5	1	0	10.101	0	0	4.04858	4.40529	11.583	12.2449	0	22.0264	4.20168	0	0	0	0	0	0	0	0	0	0	0	0	0	0
SUL	41	PARANÁ	PR	4122602	4122602	412260	666	412260 Rondon	666	1	RONDON	11	0	0	0	0	1	1	1	2	1	4	1	0	0	0	0	7.63359	6.84932	8.06452	17.094	7.40741	36.036	9.00901	0	2	1	0	0	0	0	0	0	0	0	1	0	0	0
SUL	41	PARANÁ	PR	4122800	4122800	412280	777	412280 Salgado Filho	777	1	SALGADO FILHO	6	0	0	0	0	0	0	0	0	1	1	4	0	0	0	0	0	0	0	0	15.3846	19.6078	78.4314	20	1	0	0	0	0	0	0	0	0	0	0	0	1	0
SUL	41	PARANÁ	PR	4123006	4123006	412300	777	412300 Salto do Lontra	777	1	SALTO DO LONTRA	18	0	1	0	1	1	2	1	0	3	4	3	2	6.0241	0	6.17284	4.92611	10.101	5.74713	0	14.218	21.2766	15.9574	10.6383	2	0	1	0	0	0	1	0	0	0	0	0	0	6.0241
SUL	41	PARANÁ	PR	4123303	4123303	412330	666	412330 Santa Cruz de Monte Castelo	666	1	SANTA CRUZ DE MONTE CASTELO	12	4	1	0	2	1	0	0	1	0	1	2	0	9.25926	0	20.6186	9.61538	0	0	9.34579	0	8.33333	16.6667	0	2	0	0	0	0	0	0	0	1	0	0	1	0	0
SUL	41	PARANÁ	PR	4123501	4123501	412350	666	412350 Santa Helena	666	1	SANTA HELENA	46	1	3	1	0	4	9	1	1	7	5	10	4	10.1695	3.19489	0	12.2699	26.4706	3.30033	3.04878	18.617	12.8866	25.7732	29.1545	2	0	0	0	0	0	2	0	0	0	0	0	0	0
SUL	41	PARANÁ	PR	4123709	4123709	412370	666	412370 Santa Isabel do Ivaí	666	1	SANTA ISABEL DO IVAÍ	17	4	2	1	0	1	0	1	4	0	3	1	0	20.202	9.09091	0	8.47458	0	9.43396	33.0579	0	28.3019	9.43396	0	5	1	3	0	0	0	0	0	0	0	1	0	0	30.303
SUL	41	PARANÁ	PR	4123808	4123808	412380	777	412380 Santa Izabel do Oeste	777	1	SANTA IZABEL DO OESTE	29	0	0	0	0	0	0	3	3	10	4	8	1	0	0	0	0	0	17.4419	18.0723	62.5	28.5714	57.1429	6.25	2	0	0	0	0	0	0	1	0	0	1	0	0	0
SUL	41	PARANÁ	PR	4123824	4123824	412382	777	412382 Santa Lúcia	777	1	SANTA LÚCIA	5	1	1	1	0	0	0	0	0	2	0	0	0	14.4928	18.5185	0	0	0	0	0	44.4444	0	0	0	2	0	2	0	0	0	0	0	0	0	0	0	0	28.9855
SUL	41	PARANÁ	PR	4123956	4123956	412395	666	412395 Santa Mônica	666	1	SANTA MÔNICA	2	0	0	1	0	0	0	1	0	0	0	0	0	0	22.7273	0	0	0	23.8095	0	0	0	0	0	1	0	0	0	1	0	0	0	0	0	0	0	0	0
SUL	41	PARANÁ	PR	4124020	4124020	412402	666	412402 Santa Tereza do Oeste	666	1	SANTA TEREZA DO OESTE	27	0	0	0	2	1	1	1	3	6	7	5	1	0	0	12.1212	6.41026	5.46448	5.02513	15.625	30	34.4828	24.6305	16.6667	7	2	0	0	1	2	0	1	0	0	0	0	1	0
SUL	41	PARANÁ	PR	4124053	4124053	412405	777	412405 Santa Terezinha de Itaipu	777	1	SANTA TEREZINHA DE ITAIPU	43	1	1	0	2	5	3	3	2	12	7	5	2	3.5461	0	6.75676	16.7785	9.6463	9.52381	6.62252	31.4136	23.4899	16.7785	29.1545	7	0	0	0	0	0	0	0	0	2	3	2	0	0
SUL	41	PARANÁ	PR	4124400	4124400	412440	777	412440 Santo Antônio do Sudoeste	777	1	SANTO ANTÔNIO DO SUDOESTE	21	0	2	0	0	0	2	4	1	5	3	1	3	6.68896	0	0	0	7.63359	13.6519	3.69004	16.3399	11.3208	3.77358	10.9489	5	0	0	0	0	0	0	1	0	2	1	1	0	0
SUL	41	PARANÁ	PR	4124806	4124806	412480	777	412480 São João	777	1	SÃO JOÃO	19	0	0	1	0	0	0	3	4	1	4	3	3	0	9.52381	0	0	0	22.2222	28.169	6.84932	30.0752	22.5564	32.4675	3	0	0	0	0	0	0	0	0	0	3	0	0	0
SUL	41	PARANÁ	PR	4125209	4125209	412520	777	412520 São Jorge d'Oeste	777	1	SÃO JORGE D'OESTE	13	0	0	0	0	0	1	1	4	3	3	0	1	0	0	0	0	7.14286	8.06452	30.5344	26.7857	24.5902	0	7.93651	2	0	0	0	0	0	1	0	1	0	0	0	0	0
SUL	41	PARANÁ	PR	4125357	4125357	412535	666	412535 São Jorge do Patrocínio	666	1	SÃO JORGE DO PATROCÍNIO	3	0	0	0	0	1	1	1	0	0	0	0	0	0	0	0	13.1579	11.4943	12.6582	0	0	0	0	0	1	0	0	0	0	0	0	0	0	1	0	0	0	0
SUL	41	PARANÁ	PR	4125456	4125456	412545	666	412545 São José das Palmeiras	666	1	SÃO JOSÉ DAS PALMEIRAS	2	0	0	0	0	0	0	1	1	0	0	0	0	0	0	0	0	0	16.9492	19.2308	0	0	0	0	2	1	0	0	0	0	0	0	0	1	0	0	0	0
SUL	41	PARANÁ	PR	4125704	4125704	412570	777	412570 São Miguel do Iguaçu	777	1	SÃO MIGUEL DO IGUAÇU	25	2	0	1	0	1	1	2	2	5	5	6	0	0	3.15457	0	2.6178	2.33645	4.61894	4.57666	12.1359	11.6009	13.9211	18.6047	3	1	0	1	0	0	0	0	0	0	0	1	0	0
SUL	41	PARANÁ	PR	4125753	4125753	412575	666	412575 São Pedro do Iguaçu	666	1	SÃO PEDRO DO IGUAÇU	11	0	0	0	0	2	1	2	4	0	0	2	0	0	0	0	25.641	13.3333	33.3333	51.2821	0	0	22.4719	0	2	0	0	0	0	1	0	0	1	0	0	0	0	0
SUL	41	PARANÁ	PR	4126272	4126272	412627	777	412627 Saudade do Iguaçu	777	1	SAUDADE DO IGUAÇU	10	1	0	0	0	0	0	1	0	4	3	1	0	0	0	0	0	0	13.5135	0	40	30.9278	10.3093	0	3	0	0	0	0	0	0	1	0	0	2	0	0	0
SUL	41	PARANÁ	PR	4126355	4126355	412635	777	412635 Serranópolis do Iguaçu	777	1	SERRANÓPOLIS DO IGUAÇU	1	0	0	0	0	0	0	0	0	0	0	0	1	0	0	0	0	0	0	0	0	0	0	16.129	2	0	0	0	0	0	0	0	0	0	0	2	0	0
SUL	41	PARANÁ	PR	4126652	4126652	412665	777	412665 Sulina	777	1	SULINA	1	0	0	0	0	0	0	0	0	1	0	0	0	0	0	0	0	0	0	0	26.3158	0	0	32.2581	0	0	0	0	0	0	0	0	0	0	0	0	0	0
SUL	41	PARANÁ	PR	4126801	4126801	412680	666	412680 Tapejara	666	1	TAPEJARA	25	0	3	4	3	1	2	3	3	2	2	2	0	14.5631	17.4672	13.2159	4.44444	8.51064	12.766	15.4639	9.70874	9.52381	9.52381	13.8889	6	1	1	2	0	1	0	0	0	0	0	0	1	4.85437
SUL	41	PARANÁ	PR	4126900	4126900	412690	666	412690 Tapira	666	1	TAPIRA	3	0	0	1	0	1	0	0	0	1	0	0	0	0	18.5185	0	15.3846	0	0	0	16.6667	0	0	0	1	0	0	0	0	0	0	0	0	0	1	0	0	0
SUL	41	PARANÁ	PR	4127403	4127403	412740	666	412740 Terra Roxa	666	1	TERRA ROXA	44	3	0	0	0	2	6	5	5	8	7	4	4	0	0	0	9.56938	25.974	20.4918	22.4215	31.746	26.616	15.2091	23.166	0	0	0	0	0	0	0	0	0	0	0	0	0	0
SUL	41	PARANÁ	PR	4127700	4127700	412770	666	412770 Toledo	666	1	TOLEDO	366	16	6	6	10	23	21	23	38	54	64	72	33	3.544	3.4188	5.48246	12.1116	10.5263	11.2469	18.4825	24.9769	31.4651	35.3982	33.8001	39	14	0	0	2	5	6	2	3	4	1	2	0	0
SUL	41	PARANÁ	PR	4127858	4127858	412785	777	412785 Três Barras do Paraná	777	1	TRÊS BARRAS DO PARANÁ	11	2	0	0	0	0	1	0	3	0	2	2	1	0	0	0	0	5.88235	0	17.8571	0	11.1111	11.1111	16.9492	4	4	0	0	0	0	0	0	0	0	0	0	0	0
SUL	41	PARANÁ	PR	4127908	4127908	412790	666	412790 Tuneiras do Oeste	666	1	TUNEIRAS DO OESTE	3	0	0	0	0	0	0	0	1	0	1	1	0	0	0	0	0	0	0	10.2041	0	8.62069	8.62069	0	2	0	0	0	0	0	1	0	1	0	0	0	0	0
SUL	41	PARANÁ	PR	4127957	4127957	412795	666	412795 Tupãssi	666	1	TUPÃSSI	15	1	1	3	0	0	1	2	1	3	2	1	0	11.4943	33.3333	0	0	12.3457	22.7273	12.3457	32.967	21.978	10.989	10.989	2	0	0	0	0	0	0	1	1	0	0	0	0	0
SUL	41	PARANÁ	PR	4128005	4128005	412800	666	412800 Ubiratã	666	1	UBIRATÃ	59	8	0	1	2	1	5	6	11	9	8	4	4	0	3.61011	6.45161	4.20168	18.315	20.6186	38.5965	28.5714	27.1186	13.5593	22.5806	5	1	0	0	0	0	1	0	1	2	0	0	0	0
SUL	41	PARANÁ	PR	4128104	4128104	412810	666	412810 Umuarama	666	1	UMUARAMA	126	2	3	0	5	7	6	9	15	17	16	40	6	2.16294	0	3.62056	5.06879	3.80952	6.02813	10.1971	10.8488	10.2894	25.7235	8.07453	19	3	0	2	1	0	0	0	0	2	0	9	2	0
SUL	41	PARANÁ	PR	4128559	4128559	412855	666	412855 Vera Cruz do Oeste	666	1	VERA CRUZ DO OESTE	33	1	0	0	0	3	4	2	5	4	4	7	3	0	0	0	27.2727	35.3982	18.5185	46.729	37.037	40.404	70.7071	37.3832	16	4	0	0	0	1	3	2	3	1	1	1	0	0
SUL	41	PARANÁ	PR	4128609	4128609	412860	777	412860 Verê	777	1	VERÊ	11	2	0	0	0	0	0	2	0	2	3	2	0	0	0	0	0	0	25.974	0	17.5439	28.5714	19.0476	0	1	0	0	0	0	0	0	0	0	0	0	1	0	0
SUL	41	PARANÁ	PR	4128625	4128625	412862	666	412862 Alto Paraíso	666	1	ALTO PARAÍSO	2	0	0	0	0	0	0	0	0	0	1	1	0	0	0	0	0	0	0	0	0	19.2308	19.2308	17.2414	1	0	0	0	0	0	0	0	0	0	0	1	0	0
SUL	41	PARANÁ	PR	4128708	4128708	412870	777	412870 Vitorino	777	1	VITORINO	12	0	0	0	0	0	0	0	3	5	2	1	1	0	0	0	0	0	0	23.4375	38.1679	16.8067	8.40336	42.0168	3	1	0	0	0	0	0	0	1	1	0	0	0	0
SUL	41	PARANÁ	PR	4128807	4128807	412880	666	412880 Xambrê	666	1	XAMBRÊ	5	0	0	0	0	0	0	2	1	0	1	1	0	0	0	0	0	0	24.0964	15.3846	0	12.8205	12.8205	0	2	0	0	0	0	0	0	1	0	0	0	1	0	0
SUL	42	SANTA CATARINA	SC	4200101	4200101	420010	777	420010 Abelardo Luz	777	1	ABELARDO LUZ	65	5	2	0	1	0	2	11	6	13	14	9	2	7.57576	0	3.71747	0	6.68896	37.931	19.1083	46.9314	46.8227	30.1003	24.5614	21	0	0	0	0	0	0	4	1	2	6	7	1	0
SUL	42	SANTA CATARINA	SC	4200507	4200507	420050	777	420050 Águas de Chapecó	777	1	ÁGUAS DE CHAPECÓ	3	0	0	0	0	0	0	0	0	0	2	1	0	0	0	0	0	0	0	0	0	26.3158	13.1579	32.6087	4	0	0	0	0	1	0	0	0	0	1	1	1	0
SUL	42	SANTA CATARINA	SC	4200556	4200556	420055	777	420055 Águas Frias	777	1	ÁGUAS FRIAS	3	0	0	0	0	0	1	0	0	1	1	0	0	0	0	0	0	35.7143	0	0	35.7143	25	0	0	1	0	0	0	0	0	0	0	1	0	0	0	0	0
SUL	42	SANTA CATARINA	SC	4200804	4200804	420080	777	420080 Anchieta	777	1	ANCHIETA	1	0	0	0	0	0	0	0	0	0	0	0	1	0	0	0	0	0	0	0	0	0	0	17.2414	0	0	0	0	0	0	0	0	0	0	0	0	0	0
SUL	42	SANTA CATARINA	SC	4201273	4201273	420127	777	420127 Arabutã	777	1	ARABUTÃ	0	0	0	0	0	0	0	0	0	0	0	0	0	0	0	0	0	0	0	0	0	0	0	0	2	0	0	0	0	0	0	1	0	0	0	0	1	0
SUL	42	SANTA CATARINA	SC	4201653	4201653	420165	777	420165 Arvoredo	777	1	ARVOREDO	2	0	0	0	0	1	0	0	0	0	1	0	0	0	0	0	41.6667	0	0	0	0	66.6667	0	0	1	0	0	0	0	0	0	0	0	0	1	0	0	0
SUL	42	SANTA CATARINA	SC	4202081	4202081	420208	777	420208 Bandeirante	777	1	BANDEIRANTE	3	0	1	0	0	0	0	0	0	0	0	2	0	43.4783	0	0	0	0	0	0	0	0	48.7805	0	0	0	0	0	0	0	0	0	0	0	0	0	0	0
SUL	42	SANTA CATARINA	SC	4202099	4202099	420209	777	420209 Barra Bonita	777	1	BARRA BONITA	1	0	0	0	0	0	0	0	0	0	0	1	0	0	0	0	0	0	0	0	0	0	100	0	0	0	0	0	0	0	0	0	0	0	0	0	0	0
SUL	42	SANTA CATARINA	SC	4202156	4202156	420215	777	420215 Belmonte	777	1	BELMONTE	2	0	0	0	0	0	0	0	0	0	1	0	1	0	0	0	0	0	0	0	0	35.7143	0	60.6061	0	0	0	0	0	0	0	0	0	0	0	0	0	0
SUL	42	SANTA CATARINA	SC	4202537	4202537	420253	777	420253 Bom Jesus	777	1	BOM JESUS	10	0	0	0	1	1	0	1	3	4	0	0	0	0	0	20.8333	29.4118	0	27.7778	88.2353	133.333	0	0	0	5	0	0	0	1	0	0	0	0	4	0	0	0	0
SUL	42	SANTA CATARINA	SC	4202578	4202578	420257	777	420257 Bom Jesus do Oeste	777	1	BOM JESUS DO OESTE	0	0	0	0	0	0	0	0	0	0	0	0	0	0	0	0	0	0	0	0	0	0	0	0	0	0	0	0	0	0	0	0	0	0	0	0	0	0
SUL	42	SANTA CATARINA	SC	4203105	4203105	420310	777	420310 Caibi	777	1	CAIBI	1	1	0	0	0	0	0	0	0	0	0	0	0	0	0	0	0	0	0	0	0	0	0	0	1	0	0	0	0	0	0	0	0	1	0	0	0	0
SUL	42	SANTA CATARINA	SC	4203501	4203501	420350	777	420350 Campo Erê	777	1	CAMPO ERÊ	20	0	1	1	1	2	0	1	3	1	3	3	4	7.69231	8.13008	7.35294	14.3885	0	6.13497	18.9873	7.14286	19.7368	19.7368	41.6667	7	0	0	0	0	1	0	1	3	1	1	0	0	0
SUL	42	SANTA CATARINA	SC	4204103	4204103	420410	777	420410 Caxambu do Sul	777	1	CAXAMBU DO SUL	2	0	0	0	0	0	0	1	0	1	0	0	0	0	0	0	0	0	14.2857	0	17.5439	0	0	0	3	0	0	0	0	0	0	1	1	0	1	0	0	0
SUL	42	SANTA CATARINA	SC	4204202	4204202	420420	777	420420 Chapecó	777	1	CHAPECÓ	882	44	3	3	18	25	50	83	103	138	182	162	71	1.04639	1.05522	5.98802	7.85423	15.2765	24.0649	31.0803	39.2491	50.1931	44.6773	48.1269	176	7	0	1	3	11	14	40	35	30	13	12	10	0
SUL	42	SANTA CATARINA	SC	4204301	4204301	420430	777	420430 Concórdia	777	1	CONCÓRDIA	99	3	2	1	6	6	7	20	10	15	15	9	5	2.07254	1.04384	6.54308	6.74916	6.93756	18.9573	9.66184	13.2743	14.111	8.4666	9.0009	60	12	1	1	3	2	4	10	5	7	8	5	2	1.03627
SUL	42	SANTA CATARINA	SC	4204350	4204350	420435	777	420435 Cordilheira Alta	777	1	CORDILHEIRA ALTA	8	0	0	0	0	1	1	1	2	0	2	1	0	0	0	0	23.8095	20	24.3902	37.037	0	29.4118	14.7059	16.3934	2	0	0	0	0	0	0	0	1	1	0	0	0	0
SUL	42	SANTA CATARINA	SC	4204400	4204400	420440	777	420440 Coronel Freitas	777	1	CORONEL FREITAS	8	1	0	0	0	0	1	0	0	6	0	0	0	0	0	0	0	8.92857	0	0	55.0459	0	0	0	4	0	0	0	0	0	0	0	0	3	1	0	0	0
SUL	42	SANTA CATARINA	SC	4204459	4204459	420445	777	420445 Coronel Martins	777	1	CORONEL MARTINS	0	0	0	0	0	0	0	0	0	0	0	0	0	0	0	0	0	0	0	0	0	0	0	0	1	1	0	0	0	0	0	0	0	0	0	0	0	0
SUL	42	SANTA CATARINA	SC	4204707	4204707	420470	777	420470 Cunha Porã	777	1	CUNHA PORÃ	2	0	0	0	1	0	0	1	0	0	0	0	0	0	0	10.6383	0	0	7.24638	0	0	0	0	0	0	0	0	0	0	0	0	0	0	0	0	0	0	0
SUL	42	SANTA CATARINA	SC	4204756	4204756	420475	777	420475 Cunhataí	777	1	CUNHATAÍ	0	0	0	0	0	0	0	0	0	0	0	0	0	0	0	0	0	0	0	0	0	0	0	0	0	0	0	0	0	0	0	0	0	0	0	0	0	0
SUL	42	SANTA CATARINA	SC	4204905	4204905	420490	777	420490 Descanso	777	1	DESCANSO	3	0	0	0	0	0	0	0	0	2	1	0	0	0	0	0	0	0	0	0	19.802	9.00901	0	10.4167	1	0	0	0	0	0	0	0	0	0	1	0	0	0
SUL	42	SANTA CATARINA	SC	4205001	4205001	420500	777	420500 Dionísio Cerqueira	777	1	DIONÍSIO CERQUEIRA	24	4	4	2	0	1	2	0	1	0	4	5	1	17.3913	8.54701	0	4.14938	7.72201	0	4.16667	0	16	20	16.6667	13	5	0	1	0	0	1	0	1	0	1	4	0	0
SUL	42	SANTA CATARINA	SC	4205175	4205175	420517	777	420517 Entre Rios	777	1	ENTRE RIOS	9	0	0	0	0	0	1	0	2	1	2	3	0	0	0	0	0	15.873	0	40	16.3934	36.3636	54.5455	34.4828	4	0	0	0	0	0	0	0	0	2	0	1	1	0
SUL	42	SANTA CATARINA	SC	4205308	4205308	420530	777	420530 Faxinal dos Guedes	777	1	FAXINAL DOS GUEDES	13	2	1	0	0	0	0	1	2	2	3	2	0	6.25	0	0	0	0	7.69231	13.6986	12.1951	18.1818	12.1212	12.4224	4	0	0	0	0	0	0	0	0	0	4	0	0	0
SUL	42	SANTA CATARINA	SC	4205357	4205357	420535	777	420535 Flor do Sertão	777	1	FLOR DO SERTÃO	1	0	0	0	0	0	0	0	0	1	0	0	0	0	0	0	0	0	0	0	66.6667	0	0	0	0	0	0	0	0	0	0	0	0	0	0	0	0	0
SUL	42	SANTA CATARINA	SC	4205431	4205431	420543	777	420543 Formosa do Sul	777	1	FORMOSA DO SUL	0	0	0	0	0	0	0	0	0	0	0	0	0	0	0	0	0	0	0	0	0	0	0	0	0	0	0	0	0	0	0	0	0	0	0	0	0	0
SUL	42	SANTA CATARINA	SC	4205605	4205605	420560	777	420560 Galvão	777	1	GALVÃO	1	0	0	0	0	0	0	0	0	1	0	0	0	0	0	0	0	0	0	0	19.6078	0	0	0	0	0	0	0	0	0	0	0	0	0	0	0	0	0
SUL	42	SANTA CATARINA	SC	4206405	4206405	420640	777	420640 Guaraciaba	777	1	GUARACIABA	6	2	0	0	0	0	0	0	0	0	1	3	0	0	0	0	0	0	0	0	0	8.62069	25.8621	0	4	0	0	0	0	0	0	0	0	0	2	2	0	0
SUL	42	SANTA CATARINA	SC	4206603	4206603	420660	777	420660 Guarujá do Sul	777	1	GUARUJÁ DO SUL	2	0	0	0	0	0	0	0	1	0	0	1	0	0	0	0	0	0	0	17.5439	0	0	16.9492	0	0	0	0	0	0	0	0	0	0	0	0	0	0	0
SUL	42	SANTA CATARINA	SC	4206652	4206652	420665	777	420665 Guatambú	777	1	GUATAMBÚ	15	0	0	0	0	0	1	2	2	4	2	2	2	0	0	0	0	10.989	22.4719	20.6186	33.8983	18.5185	18.5185	28.3019	6	1	0	0	0	0	0	1	0	3	1	0	0	0
SUL	42	SANTA CATARINA	SC	4207650	4207650	420765	777	420765 Iporã do Oeste	777	1	IPORÃ DO OESTE	6	0	0	0	0	0	1	0	1	1	1	2	0	0	0	0	0	8.40336	0	11.1111	9.25926	9.43396	18.8679	0	3	0	0	0	0	0	0	0	1	0	2	0	0	0
SUL	42	SANTA CATARINA	SC	4207684	4207684	420768	777	420768 Ipuaçu	777	1	IPUAÇU	23	1	0	0	0	1	0	6	5	4	4	1	1	0	0	0	7.75194	0	31.9149	30.303	22.3464	26.1438	6.53595	15.3846	21	1	0	1	0	0	0	2	6	4	3	3	1	0
SUL	42	SANTA CATARINA	SC	4207700	4207700	420770	777	420770 Ipumirim	777	1	IPUMIRIM	7	0	0	0	0	0	0	0	1	4	0	1	1	0	0	0	0	0	0	13.8889	35.7143	0	11.6279	20.8333	2	0	0	0	0	1	0	0	1	0	0	0	0	0
SUL	42	SANTA CATARINA	SC	4207759	4207759	420775	777	420775 Iraceminha	777	1	IRACEMINHA	0	0	0	0	0	0	0	0	0	0	0	0	0	0	0	0	0	0	0	0	0	0	0	0	0	0	0	0	0	0	0	0	0	0	0	0	0	0
SUL	42	SANTA CATARINA	SC	4207858	4207858	420785	777	420785 Irati	777	1	IRATI	0	0	0	0	0	0	0	0	0	0	0	0	0	0	0	0	0	0	0	0	0	0	0	0	0	0	0	0	0	0	0	0	0	0	0	0	0	0
SUL	42	SANTA CATARINA	SC	4208005	4208005	420800	777	420800 Itá	777	1	ITÁ	6	0	1	0	0	1	1	1	0	0	1	1	0	12.0482	0	0	17.2414	17.2414	14.2857	0	0	18.1818	18.1818	0	3	0	1	0	0	0	0	1	0	0	0	0	1	12.0482
SUL	42	SANTA CATARINA	SC	4208401	4208401	420840	777	420840 Itapiranga	777	1	ITAPIRANGA	4	0	0	0	0	1	0	0	2	0	1	0	0	0	0	0	5.58659	0	0	9.61538	0	4.58716	0	0	0	0	0	0	0	0	0	0	0	0	0	0	0	0
SUL	42	SANTA CATARINA	SC	4208955	4208955	420895	777	420895 Jardinópolis	777	1	JARDINÓPOLIS	0	0	0	0	0	0	0	0	0	0	0	0	0	0	0	0	0	0	0	0	0	0	0	0	0	0	0	0	0	0	0	0	0	0	0	0	0	0
SUL	42	SANTA CATARINA	SC	4209177	4209177	420917	777	420917 Jupiá	777	1	JUPIÁ	2	0	0	0	0	0	0	0	0	0	1	0	1	0	0	0	0	0	0	0	0	35.7143	0	29.4118	1	0	0	0	0	0	0	0	0	0	1	0	0	0
SUL	42	SANTA CATARINA	SC	4209458	4209458	420945	777	420945 Lajeado Grande	777	1	LAJEADO GRANDE	3	0	0	0	0	0	0	0	3	0	0	0	0	0	0	0	0	0	0	150	0	0	0	0	1	0	0	0	0	0	0	0	0	0	0	1	0	0
SUL	42	SANTA CATARINA	SC	4210506	4210506	421050	777	421050 Maravilha	777	1	MARAVILHA	17	3	0	0	1	0	0	0	2	3	3	2	3	0	0	3.1746	0	0	0	5.52486	8.33333	7.44417	4.96278	13.4771	2	1	0	0	0	0	0	0	0	1	0	0	0	0
SUL	42	SANTA CATARINA	SC	4210555	4210555	421055	777	421055 Marema	777	1	MAREMA	3	1	0	0	0	0	0	0	0	1	0	1	0	0	0	0	0	0	0	0	58.8235	0	62.5	0	2	0	1	0	0	0	0	0	0	0	1	0	0	58.8235
SUL	42	SANTA CATARINA	SC	4210902	4210902	421090	777	421090 Modelo	777	1	MODELO	0	0	0	0	0	0	0	0	0	0	0	0	0	0	0	0	0	0	0	0	0	0	0	0	1	0	0	0	0	0	0	0	0	1	0	0	0	0
SUL	42	SANTA CATARINA	SC	4211009	4211009	421100	777	421100 Mondaí	777	1	MONDAÍ	1	0	0	0	0	0	0	0	0	0	0	1	0	0	0	0	0	0	0	0	0	0	8.19672	0	0	0	0	0	0	0	0	0	0	0	0	0	0	0
SUL	42	SANTA CATARINA	SC	4211405	4211405	421140	777	421140 Nova Erechim	777	1	NOVA ERECHIM	7	0	0	0	0	0	0	0	0	3	4	0	0	0	0	0	0	0	0	0	50.8475	86.9565	0	13.5135	4	0	0	0	0	0	0	0	0	2	1	1	0	0
SUL	42	SANTA CATARINA	SC	4211454	4211454	421145	777	421145 Nova Itaberaba	777	1	NOVA ITABERABA	6	1	0	0	0	0	0	0	2	0	1	2	0	0	0	0	0	0	0	64.5161	0	18.8679	37.7358	17.2414	1	0	0	0	0	0	0	0	1	0	0	0	0	0
SUL	42	SANTA CATARINA	SC	4211652	4211652	421165	777	421165 Novo Horizonte	777	1	NOVO HORIZONTE	2	0	0	0	0	0	0	0	0	0	0	2	0	0	0	0	0	0	0	0	0	0	80	0	0	0	0	0	0	0	0	0	0	0	0	0	0	0
SUL	42	SANTA CATARINA	SC	4211850	4211850	421185	777	421185 Ouro Verde	777	1	OURO VERDE	0	0	0	0	0	0	0	0	0	0	0	0	0	0	0	0	0	0	0	0	0	0	0	0	1	0	0	0	0	0	0	0	0	0	0	0	1	0
SUL	42	SANTA CATARINA	SC	4211876	4211876	421187	777	421187 Paial	777	1	PAIAL	5	0	0	0	0	0	2	0	1	1	1	0	0	0	0	0	0	105.263	0	50	41.6667	40	0	0	2	0	0	0	0	0	1	0	0	0	1	0	0	0
SUL	42	SANTA CATARINA	SC	4212007	4212007	421200	777	421200 Palma Sola	777	1	PALMA SOLA	12	0	0	1	0	0	0	1	4	2	1	2	1	0	9.25926	0	0	0	8.62069	31.25	20.6186	10.101	20.202	8.47458	5	0	0	0	1	0	0	0	4	0	0	0	0	0
SUL	42	SANTA CATARINA	SC	4212106	4212106	421210	777	421210 Palmitos	777	1	PALMITOS	4	3	0	0	0	0	1	0	0	0	0	0	0	0	0	0	0	5.64972	0	0	0	0	0	0	1	0	1	0	0	0	0	0	0	0	0	0	0	5.05051
SUL	42	SANTA CATARINA	SC	4212239	4212239	421223	777	421223 Paraíso	777	1	PARAÍSO	0	0	0	0	0	0	0	0	0	0	0	0	0	0	0	0	0	0	0	0	0	0	0	0	0	0	0	0	0	0	0	0	0	0	0	0	0	0
SUL	42	SANTA CATARINA	SC	4212908	4212908	421290	777	421290 Pinhalzinho	777	1	PINHALZINHO	24	0	0	0	0	2	1	5	3	4	5	3	1	0	0	0	7.5188	3.7594	18.5874	9.90099	12.9032	15.1976	9.11854	9.43396	5	0	0	0	0	0	0	4	0	0	1	0	0	0
SUL	42	SANTA CATARINA	SC	4213153	4213153	421315	777	421315 Planalto Alegre	777	1	PLANALTO ALEGRE	2	1	0	0	0	0	0	0	0	0	1	0	0	0	0	0	0	0	0	0	0	32.2581	0	0	1	1	0	0	0	0	0	0	0	0	0	0	0	0
SUL	42	SANTA CATARINA	SC	4213401	4213401	421340	777	421340 Ponte Serrada	777	1	PONTE SERRADA	32	0	0	0	0	0	0	6	4	6	6	7	3	0	0	0	0	0	37.5	26.8456	34.8837	33.8983	39.548	33.7838	19	2	0	0	0	0	0	1	5	3	4	2	2	0
SUL	42	SANTA CATARINA	SC	4214151	4214151	421415	777	421415 Princesa	777	1	PRINCESA	2	0	0	0	0	0	0	0	1	0	1	0	0	0	0	0	0	0	0	30.303	0	27.7778	0	0	1	0	0	0	0	0	0	0	0	0	1	0	0	0
SUL	42	SANTA CATARINA	SC	4214201	4214201	421420	777	421420 Quilombo	777	1	QUILOMBO	4	0	0	0	0	0	0	1	1	0	1	0	1	0	0	0	0	0	8.92857	7.29927	0	6.80272	0	7.87402	4	2	0	0	0	0	0	1	0	1	0	0	0	0
SUL	42	SANTA CATARINA	SC	4215075	4215075	421507	777	421507 Riqueza	777	1	RIQUEZA	3	0	0	0	2	0	0	1	0	0	0	0	0	0	0	37.7358	0	0	16.6667	0	0	0	0	0	1	0	0	0	0	0	0	1	0	0	0	0	0	0
SUL	42	SANTA CATARINA	SC	4215208	4215208	421520	777	421520 Romelândia	777	1	ROMELÂNDIA	1	0	0	0	0	0	0	0	0	1	0	0	0	0	0	0	0	0	0	0	21.2766	0	0	0	0	0	0	0	0	0	0	0	0	0	0	0	0	0
SUL	42	SANTA CATARINA	SC	4215356	4215356	421535	777	421535 Saltinho	777	1	SALTINHO	4	0	0	0	0	0	0	0	0	1	1	2	0	0	0	0	0	0	0	0	21.7391	33.3333	66.6667	0	1	0	0	0	0	0	0	0	0	0	1	0	0	0
SUL	42	SANTA CATARINA	SC	4215554	4215554	421555	777	421555 Santa Helena	777	1	SANTA HELENA	2	0	0	0	0	0	0	0	0	0	1	1	0	0	0	0	0	0	0	0	0	29.4118	29.4118	0	2	0	0	0	0	0	0	0	0	1	0	1	0	0
SUL	42	SANTA CATARINA	SC	4215687	4215687	421568	777	421568 Santa Terezinha do Progresso	777	1	SANTA TEREZINHA DO PROGRESSO	1	0	0	0	0	0	0	0	1	0	0	0	0	0	0	0	0	0	0	29.4118	0	0	0	0	1	0	0	0	0	0	0	0	0	1	0	0	0	0
SUL	42	SANTA CATARINA	SC	4215695	4215695	421569	777	421569 Santiago do Sul	777	1	SANTIAGO DO SUL	0	0	0	0	0	0	0	0	0	0	0	0	0	0	0	0	0	0	0	0	0	0	0	0	0	0	0	0	0	0	0	0	0	0	0	0	0	0
SUL	42	SANTA CATARINA	SC	4215752	4215752	421575	777	421575 São Bernardino	777	1	SÃO BERNARDINO	2	0	0	0	0	0	0	0	0	1	0	1	0	0	0	0	0	0	0	0	38.4615	0	22.2222	0	0	0	0	0	0	0	0	0	0	0	0	0	0	0
SUL	42	SANTA CATARINA	SC	4216008	4216008	421600	777	421600 São Carlos	777	1	SÃO CARLOS	12	1	0	0	0	0	0	2	1	2	4	2	0	0	0	0	0	0	18.018	8.33333	13.6986	29.8507	14.9254	13.3333	2	0	0	0	0	0	0	0	0	0	0	2	0	0
SUL	42	SANTA CATARINA	SC	4216107	4216107	421610	777	421610 São Domingos	777	1	SÃO DOMINGOS	17	0	0	0	0	0	1	0	1	3	6	5	1	0	0	0	0	8.54701	0	9.61538	25.8621	50	41.6667	7.63359	9	1	0	0	0	0	0	0	1	1	3	2	1	0
SUL	42	SANTA CATARINA	SC	4216255	4216255	421625	777	421625 São João do Oeste	777	1	SÃO JOÃO DO OESTE	0	0	0	0	0	0	0	0	0	0	0	0	0	0	0	0	0	0	0	0	0	0	0	0	1	0	0	0	0	0	0	0	1	0	0	0	0	0
SUL	42	SANTA CATARINA	SC	4216701	4216701	421670	777	421670 São José do Cedro	777	1	SÃO JOSÉ DO CEDRO	10	1	1	0	0	1	0	0	1	1	4	1	0	6.41026	0	0	6.13497	0	0	5.55556	5.78035	21.0526	5.26316	11.3636	3	0	0	0	0	0	0	0	0	2	1	0	0	0
SUL	42	SANTA CATARINA	SC	4216909	4216909	421690	777	421690 São Lourenço do Oeste	777	1	SÃO LOURENÇO DO OESTE	16	0	3	2	0	0	0	0	2	1	4	4	0	8.92857	6.32911	0	0	0	0	6.64452	3.22581	11.5942	11.5942	0	2	0	0	0	0	0	0	0	0	0	2	0	0	0
SUL	42	SANTA CATARINA	SC	4217154	4217154	421715	777	421715 São Miguel da Boa Vista	777	1	SÃO MIGUEL DA BOA VISTA	0	0	0	0	0	0	0	0	0	0	0	0	0	0	0	0	0	0	0	0	0	0	0	0	0	0	0	0	0	0	0	0	0	0	0	0	0	0
SUL	42	SANTA CATARINA	SC	4217204	4217204	421720	777	421720 São Miguel do Oeste	777	1	SÃO MIGUEL DO OESTE	24	1	0	0	0	1	3	2	3	1	8	1	4	0	0	0	2.12766	5.66038	3.4965	5.46448	1.7452	14.1593	1.76991	10.5263	14	1	0	0	0	1	0	2	2	1	4	2	1	0
SUL	42	SANTA CATARINA	SC	4217303	4217303	421730	777	421730 Saudades	777	1	SAUDADES	4	0	0	0	0	0	0	0	1	0	0	2	1	0	0	0	0	0	0	7.87402	0	0	14.8148	9.09091	0	0	0	0	0	0	0	0	0	0	0	0	0	0
SUL	42	SANTA CATARINA	SC	4217501	4217501	421750	777	421750 Seara	777	1	SEARA	8	1	0	1	0	1	1	1	1	0	2	0	0	0	4.90196	0	5.10204	4.62963	4.92611	4.69484	0	8.16327	0	0	1	0	0	0	0	0	0	1	0	0	0	0	0	0
SUL	42	SANTA CATARINA	SC	4217550	4217550	421755	777	421755 Serra Alta	777	1	SERRA ALTA	1	0	0	0	0	0	0	0	0	1	0	0	0	0	0	0	0	0	0	0	26.3158	0	0	0	1	0	0	0	0	0	0	0	0	0	1	0	0	0
SUL	42	SANTA CATARINA	SC	4217758	4217758	421775	777	421775 Sul Brasil	777	1	SUL BRASIL	2	0	0	0	0	0	0	0	1	0	1	0	0	0	0	0	0	0	0	25.641	0	31.25	0	41.6667	0	0	0	0	0	0	0	0	0	0	0	0	0	0
SUL	42	SANTA CATARINA	SC	4217956	4217956	421795	777	421795 Tigrinhos	777	1	TIGRINHOS	1	0	0	0	0	0	0	0	0	1	0	0	0	0	0	0	0	0	0	0	34.4828	0	0	0	0	0	0	0	0	0	0	0	0	0	0	0	0	0
SUL	42	SANTA CATARINA	SC	4218756	4218756	421875	777	421875 Tunápolis	777	1	TUNÁPOLIS	1	0	0	0	0	0	0	0	0	0	0	1	0	0	0	0	0	0	0	0	0	0	20	0	1	0	0	0	0	0	0	0	0	0	0	1	0	0
SUL	42	SANTA CATARINA	SC	4218855	4218855	421885	777	421885 União do Oeste	777	1	UNIÃO DO OESTE	3	0	0	0	0	1	0	0	0	1	1	0	0	0	0	0	27.027	0	0	0	27.027	33.3333	0	0	2	0	0	0	0	0	0	0	0	1	0	1	0	0
SUL	42	SANTA CATARINA	SC	4219101	4219101	421910	777	421910 Vargeão	777	1	VARGEÃO	3	0	0	0	0	0	0	1	1	0	0	0	1	0	0	0	0	0	16.9492	22.2222	0	0	0	14.4928	1	0	0	0	0	0	0	0	1	0	0	0	0	0
SUL	42	SANTA CATARINA	SC	4219507	4219507	421950	777	421950 Xanxerê	777	1	XANXERÊ	151	10	4	3	9	5	5	10	15	27	31	24	8	6.68896	4.86224	15.025	7.69231	8.03859	13.6426	22.0264	38.2979	42.4077	32.8317	17.5439	107	9	3	4	2	2	5	5	11	17	20	21	8	5.01672
SUL	42	SANTA CATARINA	SC	4219606	4219606	421960	777	421960 Xavantina	777	1	XAVANTINA	3	0	0	0	0	0	0	0	0	3	0	0	0	0	0	0	0	0	0	0	83.3333	0	0	0	2	0	0	0	0	0	0	0	1	1	0	0	0	0
SUL	42	SANTA CATARINA	SC	4219705	4219705	421970	777	421970 Xaxim	777	1	XAXIM	84	2	0	0	0	3	3	8	13	19	20	13	3	0	0	0	8.40336	8.13008	19.2308	28.7611	44.289	36.8324	23.9411	19.0678	24	2	0	0	0	0	2	1	3	4	9	3	0	0
SUL	43	RIO GRANDE DO SUL	RS	4300034	4300034	430003	888	430003 Aceguá	888	1	ACEGUÁ	8	1	0	0	0	0	0	0	0	3	1	0	3	0	0	0	0	0	0	0	57.6923	14.0845	0	53.5714	1	0	0	0	0	0	0	0	0	0	1	0	0	0
SUL	43	RIO GRANDE DO SUL	RS	4300208	4300208	430020	777	430020 Ajuricaba	777	1	AJURICABA	8	0	0	0	0	0	0	1	3	1	3	0	0	0	0	0	0	0	14.7059	38.4615	16.6667	34.0909	0	50.8475	1	0	0	0	0	0	0	0	0	0	1	0	0	0
SUL	43	RIO GRANDE DO SUL	RS	4300307	4300307	430030	777	430030 Alecrim	777	1	ALECRIM	3	2	0	0	0	0	0	0	0	0	0	0	1	0	0	0	0	0	0	0	0	0	0	40.8163	1	1	0	0	0	0	0	0	0	0	0	0	0	0
SUL	43	RIO GRANDE DO SUL	RS	4300406	4300406	430040	888	430040 Alegrete	888	1	ALEGRETE	175	2	3	10	2	1	11	18	24	26	41	30	7	3.20171	10.846	2.29621	1.06952	11.8919	18.8679	27.972	29.2793	43.8972	32.1199	20.5314	46	4	0	1	0	0	2	4	9	5	6	11	4	0
SUL	43	RIO GRANDE DO SUL	RS	4300455	4300455	430045	777	430045 Alegria	777	1	ALEGRIA	0	0	0	0	0	0	0	0	0	0	0	0	0	0	0	0	0	0	0	0	0	0	0	0	0	0	0	0	0	0	0	0	0	0	0	0	0	0
SUL	43	RIO GRANDE DO SUL	RS	4300471	4300471	430047	777	430047 Almirante Tamandaré do Sul	777	1	ALMIRANTE TAMANDARÉ DO SUL	0	0	0	0	0	0	0	0	0	0	0	0	0	0	0	0	0	0	0	0	0	0	0	0	0	0	0	0	0	0	0	0	0	0	0	0	0	0
SUL	43	RIO GRANDE DO SUL	RS	4300505	4300505	430050	777	430050 Alpestre	777	1	ALPESTRE	7	4	0	0	1	0	0	1	0	0	0	1	0	0	0	14.2857	0	0	14.0845	0	0	0	13.6986	0	1	0	0	0	0	0	0	0	0	0	0	1	0	0
SUL	43	RIO GRANDE DO SUL	RS	4300646	4300646	430064	777	430064 Ametista do Sul	777	1	AMETISTA DO SUL	3	0	0	0	0	0	0	0	0	0	1	1	1	0	0	0	0	0	0	0	0	12.1951	12.1951	47.619	1	0	0	0	0	0	0	0	0	0	0	0	1	0
SUL	43	RIO GRANDE DO SUL	RS	4300901	4300901	430090	777	430090 Aratiba	777	1	ARATIBA	5	0	0	0	1	0	0	0	1	1	1	1	0	0	0	20	0	0	0	21.7391	19.6078	20	20	0	1	0	0	0	0	0	0	0	0	0	1	0	0	0
SUL	43	RIO GRANDE DO SUL	RS	4301073	4301073	430107	888	430107 Arroio do Padre	888	1	ARROIO DO PADRE	0	0	0	0	0	0	0	0	0	0	0	0	0	0	0	0	0	0	0	0	0	0	0	0	0	0	0	0	0	0	0	0	0	0	0	0	0	0
SUL	43	RIO GRANDE DO SUL	RS	4301305	4301305	430130	888	430130 Arroio Grande	888	1	ARROIO GRANDE	28	1	0	0	0	0	0	3	3	7	11	1	2	0	0	0	0	0	12.931	13.6986	31.8182	48.4581	4.40529	10.6383	14	3	0	0	0	0	0	0	1	1	6	1	2	0
SUL	43	RIO GRANDE DO SUL	RS	4301503	4301503	430150	777	430150 Augusto Pestana	777	1	AUGUSTO PESTANA	2	0	0	0	0	0	0	0	0	1	0	1	0	0	0	0	0	0	0	0	13.1579	0	11.1111	0	0	0	0	0	0	0	0	0	0	0	0	0	0	0
SUL	43	RIO GRANDE DO SUL	RS	4301602	4301602	430160	888	430160 Bagé	888	1	BAGÉ	502	78	20	12	8	10	43	51	55	68	64	75	18	12.945	7.47198	5.07614	6.31313	27.027	31.5789	33.9716	41.3625	40.2263	47.1402	28.043	46	10	0	1	0	0	2	5	2	8	8	9	1	0
SUL	43	RIO GRANDE DO SUL	RS	4301701	4301701	430170	777	430170 Barão de Cotegipe	777	1	BARÃO DE COTEGIPE	12	0	0	0	0	0	0	1	4	2	2	2	1	0	0	0	0	0	13.6986	38.4615	32.2581	28.169	28.169	26.3158	6	0	0	0	0	0	0	0	0	3	1	1	1	0
SUL	43	RIO GRANDE DO SUL	RS	4301859	4301859	430185	777	430185 Barra do Guarita	777	1	BARRA DO GUARITA	0	0	0	0	0	0	0	0	0	0	0	0	0	0	0	0	0	0	0	0	0	0	0	0	0	0	0	0	0	0	0	0	0	0	0	0	0	0
SUL	43	RIO GRANDE DO SUL	RS	4301875	4301875	430187	777	430187 Barra do Quaraí	777	1	BARRA DO QUARAÍ	3	0	0	0	0	1	0	0	1	1	0	0	0	0	0	0	25	0	0	20.8333	18.8679	0	0	25	1	0	0	0	0	0	0	0	1	0	0	0	0	0
SUL	43	RIO GRANDE DO SUL	RS	4301925	4301925	430192	777	430192 Barra do Rio Azul	777	1	BARRA DO RIO AZUL	0	0	0	0	0	0	0	0	0	0	0	0	0	0	0	0	0	0	0	0	0	0	0	0	0	0	0	0	0	0	0	0	0	0	0	0	0	0
SUL	43	RIO GRANDE DO SUL	RS	4301958	4301958	430195	777	430195 Barra Funda	777	1	BARRA FUNDA	1	0	0	0	0	0	0	0	0	0	0	1	0	0	0	0	0	0	0	0	0	0	27.7778	29.4118	0	0	0	0	0	0	0	0	0	0	0	0	0	0
SUL	43	RIO GRANDE DO SUL	RS	4302055	4302055	430205	777	430205 Benjamin Constant do Sul	777	1	BENJAMIN CONSTANT DO SUL	2	0	0	0	0	1	0	1	0	0	0	0	0	0	0	0	29.4118	0	28.5714	0	0	0	0	0	0	0	0	0	0	0	0	0	0	0	0	0	0	0
SUL	43	RIO GRANDE DO SUL	RS	4302154	4302154	430215	777	430215 Boa Vista das Missões	777	1	BOA VISTA DAS MISSÕES	0	0	0	0	0	0	0	0	0	0	0	0	0	0	0	0	0	0	0	0	0	0	0	0	1	0	0	0	0	0	0	0	0	0	0	1	0	0
SUL	43	RIO GRANDE DO SUL	RS	4302204	4302204	430220	777	430220 Boa Vista do Buricá	777	1	BOA VISTA DO BURICÁ	9	0	0	0	0	2	0	0	1	2	2	2	0	0	0	0	34.4828	0	0	15.3846	22.9885	22.2222	22.2222	0	1	0	0	0	0	0	0	0	1	0	0	0	0	0
SUL	43	RIO GRANDE DO SUL	RS	4302220	4302220	430222	777	430222 Boa Vista do Cadeado	777	1	BOA VISTA DO CADEADO	2	0	0	0	0	0	0	1	1	0	0	0	0	0	0	0	0	0	76.9231	47.619	0	0	0	0	0	0	0	0	0	0	0	0	0	0	0	0	0	0
SUL	43	RIO GRANDE DO SUL	RS	4302378	4302378	430237	777	430237 Bom Progresso	777	1	BOM PROGRESSO	1	0	0	0	0	0	0	0	0	0	1	0	0	0	0	0	0	0	0	0	0	55.5556	0	0	0	0	0	0	0	0	0	0	0	0	0	0	0	0
SUL	43	RIO GRANDE DO SUL	RS	4302501	4302501	430250	777	430250 Bossoroca	777	1	BOSSOROCA	2	1	0	0	0	0	0	1	0	0	0	0	0	0	0	0	0	0	17.5439	0	0	0	0	15.873	1	0	0	0	0	0	0	0	0	1	0	0	0	0
SUL	43	RIO GRANDE DO SUL	RS	4302584	4302584	430258	777	430258 Bozano	777	1	BOZANO	2	0	0	0	0	0	0	0	0	0	0	2	0	0	0	0	0	0	0	0	0	0	111.111	0	0	0	0	0	0	0	0	0	0	0	0	0	0	0
SUL	43	RIO GRANDE DO SUL	RS	4302600	4302600	430260	777	430260 Braga	777	1	BRAGA	4	0	0	0	0	0	0	1	0	0	1	2	0	0	0	0	0	0	23.8095	0	0	23.2558	46.5116	0	0	0	0	0	0	0	0	0	0	0	0	0	0	0
SUL	43	RIO GRANDE DO SUL	RS	4302808	4302808	430280	888	430280 Caçapava do Sul	888	1	CAÇAPAVA DO SUL	41	0	0	0	0	0	2	4	9	6	10	9	1	0	0	0	0	5.02513	10.2564	23.5602	16.3934	23.9808	21.5827	7.61421	3	0	0	0	0	0	0	1	2	0	0	0	0	0
SUL	43	RIO GRANDE DO SUL	RS	4302907	4302907	430290	888	430290 Cacequi	888	1	CACEQUI	12	0	2	1	0	0	1	0	2	4	1	1	0	16.129	6.62252	0	0	9.61538	0	17.094	40.8163	10.5263	10.5263	8.47458	5	0	1	0	0	0	1	0	0	2	0	0	1	8.06452
SUL	43	RIO GRANDE DO SUL	RS	4303301	4303301	430330	777	430330 Caibaté	777	1	CAIBATÉ	0	0	0	0	0	0	0	0	0	0	0	0	0	0	0	0	0	0	0	0	0	0	0	0	0	0	0	0	0	0	0	0	0	0	0	0	0	0
SUL	43	RIO GRANDE DO SUL	RS	4303400	4303400	430340	777	430340 Caiçara	777	1	CAIÇARA	0	0	0	0	0	0	0	0	0	0	0	0	0	0	0	0	0	0	0	0	0	0	0	0	0	0	0	0	0	0	0	0	0	0	0	0	0	0
SUL	43	RIO GRANDE DO SUL	RS	4303707	4303707	430370	777	430370 Campina das Missões	777	1	CAMPINA DAS MISSÕES	1	0	0	0	0	0	0	0	0	0	0	1	0	0	0	0	0	0	0	0	0	0	18.1818	0	2	0	0	0	0	0	0	0	0	0	0	2	0	0
SUL	43	RIO GRANDE DO SUL	RS	4303806	4303806	430380	777	430380 Campinas do Sul	777	1	CAMPINAS DO SUL	5	0	0	0	0	0	0	0	0	1	2	2	0	0	0	0	0	0	0	0	18.8679	34.4828	34.4828	17.2414	3	0	0	0	0	0	0	0	0	0	2	0	1	0
SUL	43	RIO GRANDE DO SUL	RS	4304002	4304002	430400	777	430400 Campo Novo	777	1	CAMPO NOVO	8	0	0	0	0	0	2	0	0	2	1	0	3	0	0	0	0	22.7273	0	0	23.5294	13.5135	0	46.1538	0	0	0	0	0	0	0	0	0	0	0	0	0	0
SUL	43	RIO GRANDE DO SUL	RS	4304309	4304309	430430	777	430430 Cândido Godói	777	1	CÂNDIDO GODÓI	6	1	0	0	1	0	0	0	0	1	2	1	0	0	0	21.2766	0	0	0	0	16.129	31.746	15.873	0	3	0	0	0	0	0	0	0	0	0	2	1	0	0
SUL	43	RIO GRANDE DO SUL	RS	4304358	4304358	430435	888	430435 Candiota	888	1	CANDIOTA	14	2	0	0	1	0	2	0	0	7	0	2	0	0	0	7.46269	0	15.0376	0	0	51.0949	0	13.4228	0	0	0	0	0	0	0	0	0	0	0	0	0	0	0
SUL	43	RIO GRANDE DO SUL	RS	4304507	4304507	430450	888	430450 Canguçu	888	1	CANGUÇU	38	1	0	0	0	1	2	3	8	5	7	8	3	0	0	0	1.79211	3.48432	5.42495	15.3257	8.54701	12.6582	14.4665	5.70342	3	0	0	2	0	0	0	0	0	0	0	1	0	0
SUL	43	RIO GRANDE DO SUL	RS	4304655	4304655	430465	777	430465 Capão do Cipó	777	1	CAPÃO DO CIPÓ	3	0	0	0	0	0	0	0	2	0	1	0	0	0	0	0	0	0	0	47.619	0	27.027	0	0	1	0	0	0	0	0	0	0	1	0	0	0	0	0
SUL	43	RIO GRANDE DO SUL	RS	4304663	4304663	430466	888	430466 Capão do Leão	888	1	CAPÃO DO LEÃO	54	0	0	0	0	2	1	4	12	14	8	11	2	0	0	0	6.34921	2.63158	11.2045	35.1906	36.8421	21.6216	29.7297	20.9974	36	8	0	0	0	1	1	4	6	8	3	2	3	0
SUL	43	RIO GRANDE DO SUL	RS	4304705	4304705	430470	777	430470 Carazinho	777	1	CARAZINHO	129	2	1	0	3	3	12	28	12	14	18	26	10	1.29534	0	3.64078	3.30761	13.7773	30.4017	14.4753	17.3482	22.7848	32.9114	24.0964	28	6	0	0	1	2	1	2	3	2	3	6	2	0
SUL	43	RIO GRANDE DO SUL	RS	4305009	4305009	430500	777	430500 Catuípe	777	1	CATUÍPE	11	0	0	0	0	0	1	0	3	2	3	2	0	0	0	0	0	10.989	0	34.8837	23.8095	33.3333	22.2222	12.5	3	0	0	0	1	0	0	0	1	0	0	1	0	0
SUL	43	RIO GRANDE DO SUL	RS	4305124	4305124	430512	888	430512 Cerrito	888	1	CERRITO	3	0	0	0	0	0	0	2	1	0	0	0	0	0	0	0	0	0	37.7358	25.641	0	0	0	0	1	0	0	0	0	0	0	1	0	0	0	0	0	0
SUL	43	RIO GRANDE DO SUL	RS	4305157	4305157	430515	777	430515 Cerro Grande	777	1	CERRO GRANDE	2	0	0	0	0	0	0	0	0	1	0	1	0	0	0	0	0	0	0	0	30.303	0	32.2581	0	0	0	0	0	0	0	0	0	0	0	0	0	0	0
SUL	43	RIO GRANDE DO SUL	RS	4305207	4305207	430520	777	430520 Cerro Largo	777	1	CERRO LARGO	6	0	0	0	0	0	0	1	0	2	2	0	1	0	0	0	0	0	7.14286	0	13.3333	12.0482	0	26.3158	4	0	0	0	1	0	0	0	0	2	1	0	0	0
SUL	43	RIO GRANDE DO SUL	RS	4305306	4305306	430530	777	430530 Chapada	777	1	CHAPADA	3	0	0	0	0	0	0	1	0	0	2	0	0	0	0	0	0	0	13.6986	0	0	20.4082	0	0	0	0	0	0	0	0	0	0	0	0	0	0	0	0
SUL	43	RIO GRANDE DO SUL	RS	4305405	4305405	430540	777	430540 Chiapetta	777	1	CHIAPETTA	4	0	0	0	1	0	0	0	0	3	0	0	0	0	0	18.8679	0	0	0	0	50.8475	0	0	23.8095	1	0	0	0	0	0	0	0	0	1	0	0	0	0
SUL	43	RIO GRANDE DO SUL	RS	4305439	4305439	430543	888	430543 Chuí	888	1	CHUÍ	0	0	0	0	0	0	0	0	0	0	0	0	0	0	0	0	0	0	0	0	0	0	0	0	0	0	0	0	0	0	0	0	0	0	0	0	0	0
SUL	43	RIO GRANDE DO SUL	RS	4305702	4305702	430570	777	430570 Condor	777	1	CONDOR	4	0	0	0	0	0	0	1	1	0	1	1	0	0	0	0	0	0	43.4783	12.0482	0	12.8205	12.8205	0	1	0	0	0	0	0	0	1	0	0	0	0	0	0
SUL	43	RIO GRANDE DO SUL	RS	4305801	4305801	430580	777	430580 Constantina	777	1	CONSTANTINA	7	2	0	1	0	0	0	3	1	0	0	0	0	0	7.29927	0	0	0	24.1935	8.84956	0	0	0	6.49351	6	2	0	0	0	0	0	0	4	0	0	0	0	0
SUL	43	RIO GRANDE DO SUL	RS	4305850	4305850	430585	777	430585 Coqueiros do Sul	777	1	COQUEIROS DO SUL	2	0	0	0	0	0	0	0	0	0	2	0	0	0	0	0	0	0	0	0	0	90.9091	0	0	1	0	0	0	0	0	0	0	0	0	0	1	0	0
SUL	43	RIO GRANDE DO SUL	RS	4305871	4305871	430587	777	430587 Coronel Barros	777	1	CORONEL BARROS	2	0	0	0	0	0	0	0	0	0	0	1	1	0	0	0	0	0	0	0	0	0	40	64.5161	0	0	0	0	0	0	0	0	0	0	0	0	0	0
SUL	43	RIO GRANDE DO SUL	RS	4305900	4305900	430590	777	430590 Coronel Bicaco	777	1	CORONEL BICACO	7	0	0	0	0	0	0	1	0	4	0	2	0	0	0	0	0	0	11.236	0	44.4444	0	19.0476	12.0482	1	0	0	0	0	0	0	0	0	0	0	1	0	0
SUL	43	RIO GRANDE DO SUL	RS	4306007	4306007	430600	777	430600 Crissiumal	777	1	CRISSIUMAL	2	0	0	0	0	1	0	0	0	1	0	0	0	0	0	0	8.47458	0	0	0	7.5188	0	0	0	4	3	1	0	0	0	0	0	0	0	0	0	0	8.54701
SUL	43	RIO GRANDE DO SUL	RS	4306072	4306072	430607	777	430607 Cristal do Sul	777	1	CRISTAL DO SUL	1	0	0	0	0	0	0	0	0	0	1	0	0	0	0	0	0	0	0	0	0	23.8095	0	33.3333	0	0	0	0	0	0	0	0	0	0	0	0	0	0
SUL	43	RIO GRANDE DO SUL	RS	4306106	4306106	430610	777	430610 Cruz Alta	777	1	CRUZ ALTA	145	4	2	1	2	1	2	37	29	31	17	14	5	2.15983	1.09051	2.18103	1.14679	2.20507	40.7041	34.0776	35.9629	19.9765	16.4512	24.9688	56	5	2	7	1	0	0	17	20	1	1	1	1	2.15983
SUL	43	RIO GRANDE DO SUL	RS	4306130	4306130	430613	777	430613 Cruzaltense	777	1	CRUZALTENSE	0	0	0	0	0	0	0	0	0	0	0	0	0	0	0	0	0	0	0	0	0	0	0	0	0	0	0	0	0	0	0	0	0	0	0	0	0	0
SUL	43	RIO GRANDE DO SUL	RS	4306320	4306320	430632	777	430632 Derrubadas	777	1	DERRUBADAS	0	0	0	0	0	0	0	0	0	0	0	0	0	0	0	0	0	0	0	0	0	0	0	0	0	0	0	0	0	0	0	0	0	0	0	0	0	0
SUL	43	RIO GRANDE DO SUL	RS	4306353	4306353	430635	777	430635 Dezesseis de Novembro	777	1	DEZESSEIS DE NOVEMBRO	2	0	0	1	0	0	1	0	0	0	0	0	0	0	35.7143	0	0	45.4545	0	0	0	0	0	0	0	0	0	0	0	0	0	0	0	0	0	0	0	0
SUL	43	RIO GRANDE DO SUL	RS	4306429	4306429	430642	777	430642 Dois Irmãos das Missões	777	1	DOIS IRMÃOS DAS MISSÕES	1	0	0	0	0	0	0	0	0	0	1	0	0	0	0	0	0	0	0	0	0	33.3333	0	0	1	0	0	0	0	0	0	0	0	0	0	0	1	0
SUL	43	RIO GRANDE DO SUL	RS	4306601	4306601	430660	888	430660 Dom Pedrito	888	1	DOM PEDRITO	119	10	5	0	5	3	5	15	15	15	23	16	7	10.1626	0	10.395	6.92841	10.7296	34.4037	33.86	36.1446	50.9978	35.4767	50.7246	17	12	0	0	0	0	0	0	2	0	2	1	0	0
SUL	43	RIO GRANDE DO SUL	RS	4306734	4306734	430673	777	430673 Doutor Maurício Cardoso	777	1	DOUTOR MAURÍCIO CARDOSO	2	0	0	0	0	0	0	0	1	0	0	0	1	0	0	0	0	0	0	25.641	0	0	0	54.0541	2	0	0	0	0	0	0	0	0	2	0	0	0	0
SUL	43	RIO GRANDE DO SUL	RS	4306908	4306908	430690	888	430690 Encruzilhada do Sul	888	1	ENCRUZILHADA DO SUL	47	4	0	1	3	2	2	1	1	6	11	10	6	0	3.16456	9.58466	7.29927	7.46269	3.69004	3.37838	21.2766	37.6712	34.2466	65.7439	13	4	0	1	1	1	0	0	0	0	3	1	2	0
SUL	43	RIO GRANDE DO SUL	RS	4306924	4306924	430692	777	430692 Engenho Velho	777	1	ENGENHO VELHO	0	0	0	0	0	0	0	0	0	0	0	0	0	0	0	0	0	0	0	0	0	0	0	0	1	1	0	0	0	0	0	0	0	0	0	0	0	0
SUL	43	RIO GRANDE DO SUL	RS	4306932	4306932	430693	777	430693 Entre-Ijuís	777	1	ENTRE-IJUÍS	6	0	0	0	0	0	0	1	2	0	1	1	1	0	0	0	0	0	8.33333	20	0	7.87402	7.87402	9.25926	1	0	0	0	0	0	0	1	0	0	0	0	0	0
SUL	43	RIO GRANDE DO SUL	RS	4306957	4306957	430695	777	430695 Entre Rios do Sul	777	1	ENTRE RIOS DO SUL	4	0	0	0	0	0	0	0	0	2	0	2	0	0	0	0	0	0	0	0	60.6061	0	62.5	0	1	0	0	0	0	0	1	0	0	0	0	0	0	0
SUL	43	RIO GRANDE DO SUL	RS	4307005	4307005	430700	777	430700 Erechim	777	1	ERECHIM	199	19	2	3	8	5	18	14	46	24	29	26	5	1.65975	2.31839	6.16333	3.76223	13.3038	9.64187	34.8221	17.9104	21.5134	19.2878	9.375	83	3	1	0	0	3	12	4	20	14	12	10	4	0.829876
SUL	43	RIO GRANDE DO SUL	RS	4307104	4307104	430710	888	430710 Herval	888	1	HERVAL	8	0	0	1	0	0	0	1	1	3	2	0	0	0	16.3934	0	0	0	17.5439	14.7059	42.8571	27.7778	0	0	3	0	0	0	0	0	0	0	0	1	2	0	0	0
SUL	43	RIO GRANDE DO SUL	RS	4307203	4307203	430720	777	430720 Erval Grande	777	1	ERVAL GRANDE	6	0	0	0	0	0	0	2	0	0	3	1	0	0	0	0	0	0	44.4444	0	0	60	20	15.873	4	0	0	0	0	0	0	1	0	0	0	3	0	0
SUL	43	RIO GRANDE DO SUL	RS	4307302	4307302	430730	777	430730 Erval Seco	777	1	ERVAL SECO	7	1	0	0	0	1	0	0	1	1	1	1	1	0	0	0	11.6279	0	0	10.989	12.3457	12.5	12.5	11.4943	1	0	0	0	0	0	0	0	0	0	0	1	0	0
SUL	43	RIO GRANDE DO SUL	RS	4307450	4307450	430745	777	430745 Esperança do Sul	777	1	ESPERANÇA DO SUL	2	0	0	0	0	0	0	0	1	1	0	0	0	0	0	0	0	0	0	37.037	27.7778	0	0	38.4615	0	0	0	0	0	0	0	0	0	0	0	0	0	0
SUL	43	RIO GRANDE DO SUL	RS	4307831	4307831	430783	777	430783 Eugênio de Castro	777	1	EUGÊNIO DE CASTRO	6	0	2	0	1	1	0	2	0	0	0	0	0	105.263	0	41.6667	40	0	76.9231	0	0	0	0	0	2	0	0	1	0	1	0	0	0	0	0	0	0	0
SUL	43	RIO GRANDE DO SUL	RS	4308052	4308052	430805	777	430805 Faxinalzinho	777	1	FAXINALZINHO	4	0	0	0	0	0	1	1	1	0	1	0	0	0	0	0	0	35.7143	26.3158	66.6667	0	35.7143	0	0	0	0	0	0	0	0	0	0	0	0	0	0	0	0
SUL	43	RIO GRANDE DO SUL	RS	4308508	4308508	430850	777	430850 Frederico Westphalen	777	1	FREDERICO WESTPHALEN	18	0	0	0	0	0	0	1	3	4	2	4	4	0	0	0	0	0	2.32558	7.55668	10.0503	4.28266	8.56531	8.69565	3	0	0	0	0	0	0	0	1	1	0	1	0	0
SUL	43	RIO GRANDE DO SUL	RS	4308656	4308656	430865	777	430865 Garruchos	777	1	GARRUCHOS	1	0	0	0	0	1	0	0	0	0	0	0	0	0	0	0	66.6667	0	0	0	0	0	0	0	0	0	0	0	0	0	0	0	0	0	0	0	0	0
SUL	43	RIO GRANDE DO SUL	RS	4309001	4309001	430900	777	430900 Giruá	777	1	GIRUÁ	42	0	2	1	0	0	4	5	4	5	9	10	2	9.52381	5.55556	0	0	20.7254	22.6244	20	26.3158	51.1364	56.8182	26.5957	17	0	1	0	0	0	0	2	0	2	5	5	2	4.7619
SUL	43	RIO GRANDE DO SUL	RS	4309126	4309126	430912	777	430912 Gramado dos Loureiros	777	1	GRAMADO DOS LOUREIROS	0	0	0	0	0	0	0	0	0	0	0	0	0	0	0	0	0	0	0	0	0	0	0	0	1	0	0	0	0	0	0	0	0	0	1	0	0	0
SUL	43	RIO GRANDE DO SUL	RS	4309506	4309506	430950	777	430950 Guarani das Missões	777	1	GUARANI DAS MISSÕES	9	3	0	0	0	0	0	1	4	1	0	0	0	0	0	0	0	0	13.5135	44.9438	12.8205	0	0	0	2	0	0	0	0	0	0	0	2	0	0	0	0	0
SUL	43	RIO GRANDE DO SUL	RS	4309605	4309605	430960	777	430960 Horizontina	777	1	HORIZONTINA	21	0	0	1	1	0	2	1	4	5	2	4	1	0	5.20833	5.40541	0	9.04977	3.92157	18.4332	18.7266	9.21659	18.4332	12.1457	5	1	0	0	0	0	1	0	1	1	1	0	0	0
SUL	43	RIO GRANDE DO SUL	RS	4309654	4309654	430965	888	430965 Hulha Negra	888	1	HULHA NEGRA	10	5	1	0	0	0	1	1	0	1	1	0	0	10.5263	0	0	0	12.8205	12.0482	0	10.8696	16.129	0	0	1	0	0	0	0	0	0	0	0	1	0	0	0	0
SUL	43	RIO GRANDE DO SUL	RS	4309704	4309704	430970	777	430970 Humaitá	777	1	HUMAITÁ	1	0	0	0	0	1	0	0	0	0	0	0	0	0	0	0	22.7273	0	0	0	0	0	0	0	0	0	0	0	0	0	0	0	0	0	0	0	0	0
SUL	43	RIO GRANDE DO SUL	RS	4310207	4310207	431020	777	431020 Ijuí	777	1	IJUÍ	254	8	8	7	20	7	13	24	35	43	45	33	11	8.1716	6.93756	18.7793	6.15114	11.7435	20.2874	28.9256	37.069	38.1679	27.9898	21.8631	56	5	4	1	3	6	2	7	11	8	6	3	0	4.0858
SUL	43	RIO GRANDE DO SUL	RS	4310405	4310405	431040	777	431040 Independência	777	1	INDEPENDÊNCIA	12	0	0	0	2	1	1	3	3	1	1	0	0	0	0	28.169	12.8205	12.8205	44.1176	42.8571	12.6582	13.5135	0	0	2	0	0	0	0	0	0	1	0	1	0	0	0	0
SUL	43	RIO GRANDE DO SUL	RS	4310413	4310413	431041	777	431041 Inhacorá	777	1	INHACORÁ	2	0	0	0	0	0	0	0	0	1	0	1	0	0	0	0	0	0	0	0	45.4545	0	37.037	0	0	0	0	0	0	0	0	0	0	0	0	0	0	0
SUL	43	RIO GRANDE DO SUL	RS	4310504	4310504	431050	777	431050 Iraí	777	1	IRAÍ	2	1	0	1	0	0	0	0	0	0	0	0	0	0	10.3093	0	0	0	0	0	0	0	0	0	1	0	0	0	0	0	0	1	0	0	0	0	0	0
SUL	43	RIO GRANDE DO SUL	RS	4310553	4310553	431055	777	431055 Itacurubi	777	1	ITACURUBI	4	0	1	0	0	0	0	0	3	0	0	0	0	28.5714	0	0	0	0	0	96.7742	0	0	0	43.4783	2	0	1	0	0	0	1	0	0	0	0	0	0	28.5714
SUL	43	RIO GRANDE DO SUL	RS	4310603	4310603	431060	777	431060 Itaqui	777	1	ITAQUI	50	0	0	0	3	1	5	3	8	4	9	13	4	0	0	5.37634	1.79856	9.43396	5.22648	14.2602	7.25953	15.9858	23.0906	8.17996	6	0	1	0	0	0	1	0	1	0	0	2	1	1.63666
SUL	43	RIO GRANDE DO SUL	RS	4310702	4310702	431070	777	431070 Itatiba do Sul	777	1	ITATIBA DO SUL	1	0	0	0	0	0	0	0	0	0	1	0	0	0	0	0	0	0	0	0	0	25.641	0	0	0	0	0	0	0	0	0	0	0	0	0	0	0	0
SUL	43	RIO GRANDE DO SUL	RS	4310850	4310850	431085	777	431085 Jaboticaba	777	1	JABOTICABA	4	0	1	0	0	0	0	1	1	0	1	0	0	27.027	0	0	0	0	20.4082	37.037	0	28.5714	0	0	1	0	1	0	0	0	0	0	0	0	0	0	0	27.027
SUL	43	RIO GRANDE DO SUL	RS	4310900	4310900	431090	777	431090 Jacutinga	777	1	JACUTINGA	2	0	0	0	0	0	1	1	0	0	0	0	0	0	0	0	0	30.303	41.6667	0	0	0	0	0	1	0	0	0	0	0	0	0	0	0	0	1	0	0
SUL	43	RIO GRANDE DO SUL	RS	4311007	4311007	431100	888	431100 Jaguarão	888	1	JAGUARÃO	50	0	0	0	0	0	1	1	4	2	12	22	8	0	0	0	0	2.86533	2.92398	12.987	6.15385	40.8163	74.8299	45.7516	12	0	0	0	0	0	0	0	1	0	3	4	4	0
SUL	43	RIO GRANDE DO SUL	RS	4311106	4311106	431110	777	431110 Jaguari	777	1	JAGUARI	2	0	0	0	0	0	1	0	0	1	0	0	0	0	0	0	0	12.0482	0	0	11.7647	0	0	0	2	0	0	0	0	0	0	1	0	1	0	0	0	0
SUL	43	RIO GRANDE DO SUL	RS	4311155	4311155	431115	777	431115 Jóia	777	1	JÓIA	5	0	0	0	0	1	1	0	0	1	1	0	1	0	0	0	10	11.4943	0	0	13.8889	11.1111	0	12.0482	0	0	0	0	0	0	0	0	0	0	0	0	0	0
SUL	43	RIO GRANDE DO SUL	RS	4311429	4311429	431142	777	431142 Lajeado do Bugre	777	1	LAJEADO DO BUGRE	1	0	0	0	0	0	0	0	1	0	0	0	0	0	0	0	0	0	0	33.3333	0	0	0	28.5714	1	0	0	0	0	0	0	0	1	0	0	0	0	0
SUL	43	RIO GRANDE DO SUL	RS	4311502	4311502	431150	888	431150 Lavras do Sul	888	1	LAVRAS DO SUL	10	1	0	0	0	0	0	0	1	2	4	2	0	0	0	0	0	0	0	14.9254	27.7778	64.5161	32.2581	0	5	2	0	0	0	0	0	0	0	1	1	1	0	0
SUL	43	RIO GRANDE DO SUL	RS	4311601	4311601	431160	777	431160 Liberato Salzano	777	1	LIBERATO SALZANO	5	0	0	0	1	0	0	0	0	0	3	0	1	0	0	20.4082	0	0	0	0	0	37.5	0	35.7143	2	1	0	0	0	0	0	0	0	0	0	1	0	0
SUL	43	RIO GRANDE DO SUL	RS	4311718	4311718	431171	777	431171 Maçambará	777	1	MAÇAMBARÁ	1	0	0	0	0	0	0	0	0	0	0	1	0	0	0	0	0	0	0	0	0	0	20.8333	17.5439	0	0	0	0	0	0	0	0	0	0	0	0	0	0
SUL	43	RIO GRANDE DO SUL	RS	4311759	4311759	431175	777	431175 Manoel Viana	777	1	MANOEL VIANA	9	0	0	0	0	0	0	1	1	0	3	3	1	0	0	0	0	0	13.3333	19.2308	0	41.6667	41.6667	46.1538	4	1	0	0	0	0	0	1	1	0	1	0	0	0
SUL	43	RIO GRANDE DO SUL	RS	4312179	4312179	431217	777	431217 Mato Queimado	777	1	MATO QUEIMADO	1	0	0	0	0	0	0	0	1	0	0	0	0	0	0	0	0	0	0	45.4545	0	0	0	0	0	0	0	0	0	0	0	0	0	0	0	0	0	0
SUL	43	RIO GRANDE DO SUL	RS	4312302	4312302	431230	777	431230 Miraguaí	777	1	MIRAGUAÍ	4	0	0	0	0	0	0	0	1	2	0	1	0	0	0	0	0	0	0	14.9254	34.4828	0	16.3934	0	0	0	0	0	0	0	0	0	0	0	0	0	0	0
SUL	43	RIO GRANDE DO SUL	RS	4312450	4312450	431245	888	431245 Morro Redondo	888	1	MORRO REDONDO	1	0	0	0	0	0	0	0	0	1	0	0	0	0	0	0	0	0	0	0	17.2414	0	0	0	2	0	0	0	0	0	0	0	0	1	1	0	0	0
SUL	43	RIO GRANDE DO SUL	RS	4312708	4312708	431270	777	431270 Nonoai	777	1	NONOAI	11	1	0	1	0	0	2	4	1	0	2	0	0	0	6.13497	0	0	11.4943	21.0526	5.52486	0	9.80392	0	0	3	2	0	1	0	0	0	0	0	0	0	0	0	0
SUL	43	RIO GRANDE DO SUL	RS	4312955	4312955	431295	777	431295 Nova Boa Vista	777	1	NOVA BOA VISTA	0	0	0	0	0	0	0	0	0	0	0	0	0	0	0	0	0	0	0	0	0	0	0	0	0	0	0	0	0	0	0	0	0	0	0	0	0	0
SUL	43	RIO GRANDE DO SUL	RS	4313011	4313011	431301	777	431301 Nova Candelária	777	1	NOVA CANDELÁRIA	0	0	0	0	0	0	0	0	0	0	0	0	0	0	0	0	0	0	0	0	0	0	0	0	0	0	0	0	0	0	0	0	0	0	0	0	0	0
SUL	43	RIO GRANDE DO SUL	RS	4313037	4313037	431303	777	431303 Nova Esperança do Sul	777	1	NOVA ESPERANÇA DO SUL	4	1	0	0	0	0	0	0	0	1	0	2	0	0	0	0	0	0	0	0	19.2308	0	40	0	1	1	0	0	0	0	0	0	0	0	0	0	0	0
SUL	43	RIO GRANDE DO SUL	RS	4313334	4313334	431333	777	431333 Nova Ramada	777	1	NOVA RAMADA	1	0	0	0	0	0	0	0	0	0	1	0	0	0	0	0	0	0	0	0	0	43.4783	0	0	0	0	0	0	0	0	0	0	0	0	0	0	0	0
SUL	43	RIO GRANDE DO SUL	RS	4313425	4313425	431342	777	431342 Novo Machado	777	1	NOVO MACHADO	2	0	0	0	0	0	0	0	0	1	0	1	0	0	0	0	0	0	0	0	38.4615	0	32.2581	0	0	0	0	0	0	0	0	0	0	0	0	0	0	0
SUL	43	RIO GRANDE DO SUL	RS	4313441	4313441	431344	777	431344 Novo Tiradentes	777	1	NOVO TIRADENTES	0	0	0	0	0	0	0	0	0	0	0	0	0	0	0	0	0	0	0	0	0	0	0	0	0	0	0	0	0	0	0	0	0	0	0	0	0	0
SUL	43	RIO GRANDE DO SUL	RS	4313466	4313466	431346	777	431346 Novo Xingu	777	1	NOVO XINGU	1	0	0	0	0	0	0	0	0	0	1	0	0	0	0	0	0	0	0	0	0	43.4783	0	0	0	0	0	0	0	0	0	0	0	0	0	0	0	0
SUL	43	RIO GRANDE DO SUL	RS	4313490	4313490	431349	777	431349 Novo Barreiro	777	1	NOVO BARREIRO	3	0	0	0	0	0	0	0	0	1	0	2	0	0	0	0	0	0	0	0	19.2308	0	45.4545	22.7273	2	0	0	0	0	0	0	0	0	0	0	2	0	0
SUL	43	RIO GRANDE DO SUL	RS	4313706	4313706	431370	777	431370 Palmeira das Missões	777	1	PALMEIRA DAS MISSÕES	61	5	0	1	0	0	0	5	11	13	5	16	5	0	2.21729	0	0	0	9.52381	22.7743	24.7148	10.1626	32.5203	22.1328	10	0	0	0	0	0	1	2	2	4	0	0	1	0
SUL	43	RIO GRANDE DO SUL	RS	4313805	4313805	431380	777	431380 Palmitinho	777	1	PALMITINHO	1	0	0	0	0	0	0	1	0	0	0	0	0	0	0	0	0	0	9.70874	0	0	0	0	0	1	0	0	0	0	0	0	1	0	0	0	0	0	0
SUL	43	RIO GRANDE DO SUL	RS	4313904	4313904	431390	777	431390 Panambi	777	1	PANAMBI	49	0	0	0	0	1	0	8	12	8	15	3	2	0	0	0	1.69205	0	13.3111	19.2926	12.3267	26.455	5.29101	5.27241	2	0	0	0	0	0	0	1	0	0	1	0	0	0
SUL	43	RIO GRANDE DO SUL	RS	4314134	4314134	431413	777	431413 Paulo Bento	777	1	PAULO BENTO	3	0	0	0	0	0	0	0	0	1	2	0	0	0	0	0	0	0	0	0	45.4545	133.333	0	0	1	0	0	0	0	0	0	0	0	1	0	0	0	0
SUL	43	RIO GRANDE DO SUL	RS	4314175	4314175	431417	888	431417 Pedras Altas	888	1	PEDRAS ALTAS	7	0	0	0	0	0	0	0	1	1	1	3	1	0	0	0	0	0	0	35.7143	52.6316	45.4545	136.364	50	2	0	0	0	0	0	0	0	0	0	0	1	1	0
SUL	43	RIO GRANDE DO SUL	RS	4314209	4314209	431420	888	431420 Pedro Osório	888	1	PEDRO OSÓRIO	9	0	0	0	0	0	0	2	3	2	0	2	0	0	0	0	0	0	21.978	31.5789	22.4719	0	27.7778	0	7	1	0	0	0	0	0	1	3	1	0	1	0	0
SUL	43	RIO GRANDE DO SUL	RS	4314308	4314308	431430	777	431430 Pejuçara	777	1	PEJUÇARA	2	0	0	0	0	0	0	0	1	1	0	0	0	0	0	0	0	0	0	34.4828	29.4118	0	0	0	1	0	0	0	0	0	0	0	0	0	1	0	0	0
SUL	43	RIO GRANDE DO SUL	RS	4314407	4314407	431440	888	431440 Pelotas	888	1	PELOTAS	815	7	3	3	2	10	57	114	141	178	132	132	36	0.766479	0.701919	0.468604	2.30044	13.0944	25.7453	33.1064	41.3185	31.2131	31.2131	28.3492	375	25	1	0	1	2	33	46	63	77	55	56	16	0.255493
SUL	43	RIO GRANDE DO SUL	RS	4314456	4314456	431445	777	431445 Pinhal	777	1	PINHAL	1	1	0	0	0	0	0	0	0	0	0	0	0	0	0	0	0	0	0	0	0	0	0	0	2	1	0	1	0	0	0	0	0	0	0	0	0	0
SUL	43	RIO GRANDE DO SUL	RS	4314498	4314498	431449	777	431449 Pinheirinho do Vale	777	1	PINHEIRINHO DO VALE	0	0	0	0	0	0	0	0	0	0	0	0	0	0	0	0	0	0	0	0	0	0	0	22.7273	0	0	0	0	0	0	0	0	0	0	0	0	0	0
SUL	43	RIO GRANDE DO SUL	RS	4314506	4314506	431450	888	431450 Pinheiro Machado	888	1	PINHEIRO MACHADO	23	0	1	0	1	2	3	0	2	6	0	3	5	7.69231	0	8.26446	18.8679	27.5229	0	17.6991	48.7805	0	29.703	80	6	0	0	0	0	0	0	0	0	4	0	0	2	0
SUL	43	RIO GRANDE DO SUL	RS	4314555	4314555	431455	777	431455 Pirapó	777	1	PIRAPÓ	0	0	0	0	0	0	0	0	0	0	0	0	0	0	0	0	0	0	0	0	0	0	0	0	0	0	0	0	0	0	0	0	0	0	0	0	0	0
SUL	43	RIO GRANDE DO SUL	RS	4314605	4314605	431460	888	431460 Piratini	888	1	PIRATINI	9	0	0	0	0	0	0	1	3	3	1	1	0	0	0	0	0	0	5.61798	16.5746	14.8515	5.71429	5.71429	20	4	0	0	0	0	0	0	0	1	0	2	1	0	0
SUL	43	RIO GRANDE DO SUL	RS	4314704	4314704	431470	777	431470 Planalto	777	1	PLANALTO	6	0	0	0	0	0	0	0	1	3	1	0	1	0	0	0	0	0	0	8.19672	20.2703	6.89655	0	28.5714	7	0	0	0	0	0	0	0	1	2	2	1	1	0
SUL	43	RIO GRANDE DO SUL	RS	4314779	4314779	431477	777	431477 Pontão	777	1	PONTÃO	8	2	0	0	0	0	0	1	1	1	1	2	0	0	0	0	0	0	20.4082	23.2558	25	22.2222	44.4444	0	7	1	1	0	0	0	0	0	1	0	2	2	0	23.2558
SUL	43	RIO GRANDE DO SUL	RS	4314787	4314787	431478	777	431478 Ponte Preta	777	1	PONTE PRETA	0	0	0	0	0	0	0	0	0	0	0	0	0	0	0	0	0	0	0	0	0	0	0	0	0	0	0	0	0	0	0	0	0	0	0	0	0	0
SUL	43	RIO GRANDE DO SUL	RS	4315008	4315008	431500	777	431500 Porto Lucena	777	1	PORTO LUCENA	4	0	0	0	0	0	0	1	0	0	1	2	0	0	0	0	0	0	27.7778	0	0	25	50	0	1	0	0	0	0	0	0	0	0	0	0	0	1	0
SUL	43	RIO GRANDE DO SUL	RS	4315057	4315057	431505	777	431505 Porto Mauá	777	1	PORTO MAUÁ	0	0	0	0	0	0	0	0	0	0	0	0	0	0	0	0	0	0	0	0	0	0	0	0	0	0	0	0	0	0	0	0	0	0	0	0	0	0
SUL	43	RIO GRANDE DO SUL	RS	4315073	4315073	431507	777	431507 Porto Vera Cruz	777	1	PORTO VERA CRUZ	4	0	0	0	0	0	0	2	0	0	1	0	1	0	0	0	0	0	142.857	0	0	76.9231	0	58.8235	0	0	0	0	0	0	0	0	0	0	0	0	0	0
SUL	43	RIO GRANDE DO SUL	RS	4315107	4315107	431510	777	431510 Porto Xavier	777	1	PORTO XAVIER	5	1	0	1	0	0	0	0	1	1	0	1	0	0	7.63359	0	0	0	0	8.69565	8.77193	0	8.62069	0	1	0	1	0	0	0	0	0	0	0	0	0	0	7.46269
SUL	43	RIO GRANDE DO SUL	RS	4315305	4315305	431530	888	431530 Quaraí	888	1	QUARAÍ	18	1	0	0	0	0	0	6	1	2	3	5	0	0	0	0	0	0	22.5564	3.73134	6.17284	10.989	18.315	3.90625	2	0	0	0	0	0	0	0	0	1	1	0	0	0
SUL	43	RIO GRANDE DO SUL	RS	4315313	4315313	431531	777	431531 Quatro Irmãos	777	1	QUATRO IRMÃOS	3	0	0	0	0	0	0	0	0	2	1	0	0	0	0	0	0	0	0	0	125	43.4783	0	52.6316	0	0	0	0	0	0	0	0	0	0	0	0	0	0
SUL	43	RIO GRANDE DO SUL	RS	4315404	4315404	431540	777	431540 Redentora	777	1	REDENTORA	15	0	1	0	0	0	3	1	1	4	2	2	1	5.61798	0	0	0	14.1509	4.90196	6.41026	21.7391	10.929	10.929	10.4167	1	1	0	0	0	0	0	0	0	0	0	0	0	0
SUL	43	RIO GRANDE DO SUL	RS	4315552	4315552	431555	777	431555 Rio dos Índios	777	1	RIO DOS ÍNDIOS	1	0	0	0	0	0	0	0	1	0	0	0	0	0	0	0	0	0	0	30.303	0	0	0	0	1	0	0	0	0	0	0	0	1	0	0	0	0	0
SUL	43	RIO GRANDE DO SUL	RS	4315602	4315602	431560	888	431560 Rio Grande	888	1	RIO GRANDE	931	10	0	10	42	55	62	98	120	142	152	186	54	0	3.76223	16.6534	19.8628	20.9459	32.0261	42.1348	51.3006	56.0886	68.6347	50.7735	431	15	1	9	23	27	33	33	57	66	71	69	27	0.394322
SUL	43	RIO GRANDE DO SUL	RS	4315909	4315909	431590	777	431590 Rodeio Bonito	777	1	RODEIO BONITO	4	1	0	0	0	0	0	0	1	0	1	1	0	0	0	0	0	0	0	13.1579	0	10.989	10.989	0	1	0	0	0	0	0	0	0	1	0	0	0	0	0
SUL	43	RIO GRANDE DO SUL	RS	4315958	4315958	431595	777	431595 Rolador	777	1	ROLADOR	1	0	0	0	0	0	1	0	0	0	0	0	0	0	0	0	0	55.5556	0	0	0	0	0	0	0	0	0	0	0	0	0	0	0	0	0	0	0	0
SUL	43	RIO GRANDE DO SUL	RS	4316105	4316105	431610	777	431610 Ronda Alta	777	1	RONDA ALTA	14	4	0	0	0	0	2	1	0	2	4	1	0	0	0	0	0	19.2308	8.84956	0	18.018	32.2581	8.06452	0	1	0	0	0	0	0	0	0	0	0	1	0	0	0
SUL	43	RIO GRANDE DO SUL	RS	4316204	4316204	431620	777	431620 Rondinha	777	1	RONDINHA	6	0	0	0	0	1	0	0	1	0	2	1	1	0	0	0	19.6078	0	0	22.7273	0	36.3636	18.1818	24.3902	0	0	0	0	0	0	0	0	0	0	0	0	0	0
SUL	43	RIO GRANDE DO SUL	RS	4316303	4316303	431630	777	431630 Roque Gonzales	777	1	ROQUE GONZALES	3	0	0	0	0	0	0	0	0	1	1	1	0	0	0	0	0	0	0	0	12.6582	17.2414	17.2414	14.9254	0	0	0	0	0	0	0	0	0	0	0	0	0	0
SUL	43	RIO GRANDE DO SUL	RS	4316402	4316402	431640	888	431640 Rosário do Sul	888	1	ROSÁRIO DO SUL	93	3	6	4	4	5	5	12	20	5	11	11	7	14.4578	9.07029	8.98876	11.8765	12.5	26.6075	44.5434	10.8225	22.1328	22.1328	41.2371	22	0	0	2	0	0	0	2	4	5	4	3	2	0
SUL	43	RIO GRANDE DO SUL	RS	4316428	4316428	431642	777	431642 Sagrada Família	777	1	SAGRADA FAMÍLIA	6	0	0	0	0	0	2	0	0	1	2	1	0	0	0	0	0	74.0741	0	0	41.6667	51.2821	25.641	0	1	1	0	0	0	0	0	0	0	0	0	0	0	0
SUL	43	RIO GRANDE DO SUL	RS	4316436	4316436	431643	777	431643 Saldanha Marinho	777	1	SALDANHA MARINHO	5	0	0	0	0	0	0	2	0	1	1	1	0	0	0	0	0	0	74.0741	0	41.6667	41.6667	41.6667	0	1	0	0	0	0	0	0	0	0	1	0	0	0	0
SUL	43	RIO GRANDE DO SUL	RS	4316477	4316477	431647	777	431647 Salvador das Missões	777	1	SALVADOR DAS MISSÕES	1	0	0	0	0	0	0	1	0	0	0	0	0	0	0	0	0	0	37.037	0	0	0	0	0	0	0	0	0	0	0	0	0	0	0	0	0	0	0
SUL	43	RIO GRANDE DO SUL	RS	4316709	4316709	431670	777	431670 Santa Bárbara do Sul	777	1	SANTA BÁRBARA DO SUL	8	0	0	0	1	1	2	0	0	0	3	1	0	0	0	10.8696	10.5263	17.2414	0	0	0	34.4828	11.4943	12.3457	3	0	0	0	0	1	0	1	0	0	1	0	0	0
SUL	43	RIO GRANDE DO SUL	RS	4316972	4316972	431697	888	431697 Santa Margarida do Sul	888	1	SANTA MARGARIDA DO SUL	2	0	0	0	0	0	0	0	1	0	0	1	0	0	0	0	0	0	0	43.4783	0	0	58.8235	0	1	0	0	0	0	0	0	0	0	0	0	1	0	0
SUL	43	RIO GRANDE DO SUL	RS	4317004	4317004	431700	888	431700 Santana da Boa Vista	888	1	SANTANA DA BOA VISTA	1	0	0	0	0	0	0	1	0	0	0	0	0	0	0	0	0	0	17.5439	0	0	0	0	0	0	0	0	0	0	0	0	0	0	0	0	0	0	0
SUL	43	RIO GRANDE DO SUL	RS	4317103	4317103	431710	888	431710 Sant'Ana do Livramento	888	1	SANT'ANA DO LIVRAMENTO	199	30	1	3	16	26	7	26	27	26	13	18	6	0.922509	2.76498	15.2672	24.7855	6.2167	21.7938	22.7082	23.6579	11.5658	16.0142	19.4444	76	30	1	6	6	14	3	5	5	4	1	1	0	0.922509
SUL	43	RIO GRANDE DO SUL	RS	4317202	4317202	431720	777	431720 Santa Rosa	777	1	SANTA ROSA	183	2	1	1	4	10	10	15	22	25	46	33	14	1.18203	1.13636	4.35256	10.8814	10.2775	14.8075	22.0441	24.3191	44.3587	31.8226	31.1321	70	1	0	0	0	3	1	4	9	15	18	18	1	0
SUL	43	RIO GRANDE DO SUL	RS	4317301	4317301	431730	888	431730 Santa Vitória do Palmar	888	1	SANTA VITÓRIA DO PALMAR	31	0	3	2	0	1	3	3	7	7	3	1	1	8.95522	5.57103	0	2.42131	7.5188	6.78733	17.4129	17.4564	7.55668	2.51889	8.02139	14	12	0	0	0	0	0	0	0	1	1	0	0	0
SUL	43	RIO GRANDE DO SUL	RS	4317400	4317400	431740	777	431740 Santiago	777	1	SANTIAGO	101	1	0	3	4	4	5	6	14	18	19	22	5	0	5.39568	7.27273	6.82594	9.07441	10.7143	22.3285	31.4685	32.0946	37.1622	23.5294	32	0	0	0	0	4	0	3	8	5	2	7	3	0
SUL	43	RIO GRANDE DO SUL	RS	4317509	4317509	431750	777	431750 Santo Ângelo	777	1	SANTO ÂNGELO	188	5	2	1	1	4	3	15	25	44	40	33	15	2.13904	1.001	1.01729	3.79507	2.94406	15.4162	24.2718	41.4313	38.61	31.8533	33.6976	63	11	1	0	2	5	1	7	10	10	11	3	2	1.06952
SUL	43	RIO GRANDE DO SUL	RS	4317707	4317707	431770	777	431770 Santo Antônio das Missões	777	1	SANTO ANTÔNIO DAS MISSÕES	15	0	1	0	0	0	1	4	1	3	2	2	1	8.19672	0	0	0	9.70874	41.2371	10.2041	27.5229	16.3934	16.3934	18.5185	3	2	0	0	0	0	0	0	0	0	0	1	0	0
SUL	43	RIO GRANDE DO SUL	RS	4317806	4317806	431780	777	431780 Santo Augusto	777	1	SANTO AUGUSTO	17	0	0	0	0	2	1	2	3	1	4	4	0	0	0	0	10.5263	5.05051	9.09091	15.3061	5.46448	23.1214	23.1214	5.88235	0	0	0	0	0	0	0	0	0	0	0	0	0	0
SUL	43	RIO GRANDE DO SUL	RS	4317905	4317905	431790	777	431790 Santo Cristo	777	1	SANTO CRISTO	5	1	0	0	0	1	0	1	2	0	0	0	0	0	0	0	6.89655	0	6.89655	15.625	0	0	0	11.6959	4	0	0	0	0	0	0	0	1	0	1	2	0	0
SUL	43	RIO GRANDE DO SUL	RS	4318002	4318002	431800	777	431800 São Borja	777	1	SÃO BORJA	146	6	3	0	0	6	9	16	30	25	20	19	12	3.77834	0	0	7.75194	12.2449	19.8511	37.1747	30.3767	26.2123	24.9017	30.7882	14	5	0	0	0	2	0	0	3	1	3	0	0	0
SUL	43	RIO GRANDE DO SUL	RS	4318101	4318101	431810	888	431810 São Francisco de Assis	888	1	SÃO FRANCISCO DE ASSIS	25	2	4	1	0	1	1	2	3	5	3	3	0	22.7273	5.20833	0	5.64972	4.65116	10.2041	17.2414	28.0899	19.8675	19.8675	11.4943	7	2	0	0	2	0	0	0	1	2	0	0	0	0
SUL	43	RIO GRANDE DO SUL	RS	4318309	4318309	431830	888	431830 São Gabriel	888	1	SÃO GABRIEL	221	44	5	9	6	1	3	32	31	25	33	24	8	6.68449	11.7647	7.59494	1.29199	3.92157	39.4089	37.2596	31.1721	41.5094	30.1887	29.0404	94	12	0	0	1	0	3	18	19	12	13	13	3	0
SUL	43	RIO GRANDE DO SUL	RS	4318457	4318457	431845	777	431845 São José das Missões	777	1	SÃO JOSÉ DAS MISSÕES	1	0	0	0	0	0	0	0	1	0	0	0	0	0	0	0	0	0	0	45.4545	0	0	0	0	1	0	0	0	0	0	0	0	0	0	0	0	1	0
SUL	43	RIO GRANDE DO SUL	RS	4318499	4318499	431849	777	431849 São José do Inhacorá	777	1	SÃO JOSÉ DO INHACORÁ	1	0	0	0	0	0	0	0	0	0	0	0	1	0	0	0	0	0	0	0	0	0	0	58.8235	0	0	0	0	0	0	0	0	0	0	0	0	0	0
SUL	43	RIO GRANDE DO SUL	RS	4318507	4318507	431850	888	431850 São José do Norte	888	1	SÃO JOSÉ DO NORTE	107	2	3	3	3	9	10	15	15	16	16	11	4	10.3448	10.6007	10.6383	34.6154	34.4828	49.505	48.0769	54.6075	61.0687	41.9847	29.5203	28	1	1	2	2	2	6	1	4	2	5	1	1	3.44828
SUL	43	RIO GRANDE DO SUL	RS	4318903	4318903	431890	777	431890 São Luiz Gonzaga	777	1	SÃO LUIZ GONZAGA	29	1	1	0	0	1	1	6	1	3	6	8	1	2.3753	0	0	2.35849	2.40385	12.1704	2.07039	6.88073	13.73	18.3066	13.4357	3	0	0	0	0	0	2	0	1	0	0	0	0	0
SUL	43	RIO GRANDE DO SUL	RS	4319109	4319109	431910	777	431910 São Martinho	777	1	SÃO MARTINHO	6	0	0	0	0	0	0	0	2	1	1	2	0	0	0	0	0	0	0	29.8507	18.5185	15.3846	30.7692	17.8571	1	1	0	0	0	0	0	0	0	0	0	0	0	0
SUL	43	RIO GRANDE DO SUL	RS	4319158	4319158	431915	777	431915 São Miguel das Missões	777	1	SÃO MIGUEL DAS MISSÕES	4	0	0	0	0	0	1	0	1	0	1	1	0	0	0	0	0	11.236	0	13.8889	0	13.8889	13.8889	13.6986	0	0	0	0	0	0	0	0	0	0	0	0	0	0
SUL	43	RIO GRANDE DO SUL	RS	4319208	4319208	431920	777	431920 São Nicolau	777	1	SÃO NICOLAU	3	0	1	0	0	0	0	0	1	0	1	0	0	15.1515	0	0	0	0	0	17.5439	0	21.7391	0	37.037	0	0	0	0	0	0	0	0	0	0	0	0	0	0
SUL	43	RIO GRANDE DO SUL	RS	4319307	4319307	431930	777	431930 São Paulo das Missões	777	1	SÃO PAULO DAS MISSÕES	1	0	0	0	0	0	0	0	0	0	1	0	0	0	0	0	0	0	0	0	0	18.1818	0	21.7391	2	0	0	0	0	0	0	0	0	0	1	0	1	0
SUL	43	RIO GRANDE DO SUL	RS	4319364	4319364	431936	777	431936 São Pedro das Missões	777	1	SÃO PEDRO DAS MISSÕES	3	0	0	0	0	0	0	0	0	2	0	1	0	0	0	0	0	0	0	0	80	0	52.6316	0	3	0	0	0	0	0	0	0	1	2	0	0	0	0
SUL	43	RIO GRANDE DO SUL	RS	4319372	4319372	431937	777	431937 São Pedro do Butiá	777	1	SÃO PEDRO DO BUTIÁ	3	1	0	0	0	0	0	0	0	0	1	1	0	0	0	0	0	0	0	0	0	40	40	0	0	0	0	0	0	0	0	0	0	0	0	0	0	0
SUL	43	RIO GRANDE DO SUL	RS	4319604	4319604	431960	888	431960 São Sepé	888	1	SÃO SEPÉ	67	0	0	0	1	3	6	8	9	19	6	12	3	0	0	4.13223	11.811	24.6914	30.6513	41.2844	73.3591	23.5294	47.0588	28.3401	29	0	0	1	0	1	5	4	3	7	4	4	0	0
SUL	43	RIO GRANDE DO SUL	RS	4319703	4319703	431970	777	431970 São Valentim	777	1	SÃO VALENTIM	4	0	0	0	0	0	0	0	1	2	0	1	0	0	0	0	0	0	0	25	64.5161	0	27.027	0	6	0	0	0	0	0	0	0	1	0	4	1	0	0
SUL	43	RIO GRANDE DO SUL	RS	4319737	4319737	431973	777	431973 São Valério do Sul	777	1	SÃO VALÉRIO DO SUL	3	1	0	0	0	0	0	0	1	1	0	0	0	0	0	0	0	0	0	27.7778	27.027	0	0	27.027	0	0	0	0	0	0	0	0	0	0	0	0	0	0
SUL	43	RIO GRANDE DO SUL	RS	4319802	4319802	431980	888	431980 São Vicente do Sul	888	1	SÃO VICENTE DO SUL	6	0	0	0	0	0	0	1	0	2	0	2	1	0	0	0	0	0	9.90099	0	21.7391	0	27.3973	37.9747	3	0	0	0	0	0	0	0	0	1	0	2	0	0
SUL	43	RIO GRANDE DO SUL	RS	4320107	4320107	432010	777	432010 Sarandi	777	1	SARANDI	59	1	1	0	1	1	8	9	5	8	16	8	1	3.71747	0	3.89105	3.90625	28.8809	28.8462	18.3824	25	51.7799	25.89	9.25926	16	1	0	0	0	0	0	4	3	1	2	3	2	0
SUL	43	RIO GRANDE DO SUL	RS	4320206	4320206	432020	777	432020 Seberi	777	1	SEBERI	4	0	0	0	0	0	0	0	0	0	2	2	0	0	0	0	0	0	0	0	0	11.6279	11.6279	5.43478	2	0	0	0	0	0	0	0	0	0	0	1	1	0
SUL	43	RIO GRANDE DO SUL	RS	4320230	4320230	432023	777	432023 Sede Nova	777	1	SEDE NOVA	0	0	0	0	0	0	0	0	0	0	0	0	0	0	0	0	0	0	0	0	0	0	0	0	0	0	0	0	0	0	0	0	0	0	0	0	0	0
SUL	43	RIO GRANDE DO SUL	RS	4320321	4320321	432032	777	432032 Senador Salgado Filho	777	1	SENADOR SALGADO FILHO	3	0	0	0	0	0	0	0	3	0	0	0	0	0	0	0	0	0	0	111.111	0	0	0	0	1	0	0	0	0	0	0	0	0	0	0	1	0	0
SUL	43	RIO GRANDE DO SUL	RS	4320503	4320503	432050	777	432050 Sertão	777	1	SERTÃO	9	0	0	0	0	1	1	2	1	1	1	2	0	0	0	0	16.6667	21.2766	40	18.5185	16.6667	16.6667	33.3333	16.3934	5	0	0	0	0	0	0	2	1	0	0	2	0	0
SUL	43	RIO GRANDE DO SUL	RS	4320578	4320578	432057	777	432057 Sete de Setembro	777	1	SETE DE SETEMBRO	0	0	0	0	0	0	0	0	0	0	0	0	0	0	0	0	0	0	0	0	0	0	0	0	0	0	0	0	0	0	0	0	0	0	0	0	0	0
SUL	43	RIO GRANDE DO SUL	RS	4321329	4321329	432132	777	432132 Taquaruçu do Sul	777	1	TAQUARUÇU DO SUL	0	0	0	0	0	0	0	0	0	0	0	0	0	0	0	0	0	0	0	0	0	0	0	0	0	0	0	0	0	0	0	0	0	0	0	0	0	0
SUL	43	RIO GRANDE DO SUL	RS	4321402	4321402	432140	777	432140 Tenente Portela	777	1	TENENTE PORTELA	8	0	0	0	0	0	1	3	2	0	0	1	1	0	0	0	0	5	11.9522	10.4167	0	0	4.54545	19.1388	4	1	0	0	0	0	0	0	1	1	1	0	0	0
SUL	43	RIO GRANDE DO SUL	RS	4321477	4321477	432147	777	432147 Tiradentes do Sul	777	1	TIRADENTES DO SUL	0	0	0	0	0	0	0	0	0	0	0	0	0	0	0	0	0	0	0	0	0	0	0	0	0	0	0	0	0	0	0	0	0	0	0	0	0	0
SUL	43	RIO GRANDE DO SUL	RS	4321808	4321808	432180	777	432180 Três de Maio	777	1	TRÊS DE MAIO	39	6	0	1	3	0	4	3	4	6	3	3	6	0	3.57143	11.5385	0	13.7931	11.194	13.5135	18.8088	10.101	10.101	30.1003	15	2	3	0	0	1	1	2	1	1	2	1	1	10.7914
SUL	43	RIO GRANDE DO SUL	RS	4321857	4321857	432185	777	432185 Três Palmeiras	777	1	TRÊS PALMEIRAS	7	0	0	0	0	0	1	1	3	2	0	0	0	0	0	0	0	17.5439	16.9492	57.6923	28.169	0	0	17.8571	0	0	0	0	0	0	0	0	0	0	0	0	0	0
SUL	43	RIO GRANDE DO SUL	RS	4321907	4321907	432190	777	432190 Três Passos	777	1	TRÊS PASSOS	4	0	0	0	0	0	0	0	0	0	0	1	3	0	0	0	0	0	0	0	0	0	3.14465	20.1342	0	0	0	0	0	0	0	0	0	0	0	0	0	0
SUL	43	RIO GRANDE DO SUL	RS	4321956	4321956	432195	777	432195 Trindade do Sul	777	1	TRINDADE DO SUL	0	0	0	0	0	0	0	0	0	0	0	0	0	0	0	0	0	0	0	0	0	0	0	0	1	0	0	1	0	0	0	0	0	0	0	0	0	0
SUL	43	RIO GRANDE DO SUL	RS	4322103	4322103	432210	777	432210 Tucunduva	777	1	TUCUNDUVA	8	0	1	0	0	1	1	1	1	1	1	1	0	21.7391	0	0	20.8333	19.2308	19.6078	23.2558	18.8679	17.2414	17.2414	45.4545	3	0	0	0	0	1	0	0	1	0	0	1	0	0
SUL	43	RIO GRANDE DO SUL	RS	4322202	4322202	432220	777	432220 Tupanciretã	777	1	TUPANCIRETÃ	47	0	0	0	0	4	0	2	10	12	14	3	2	0	0	0	14.7601	0	6.68896	37.594	49.3827	49.8221	10.6762	53.2787	9	0	0	1	1	4	0	1	1	0	1	0	0	0
SUL	43	RIO GRANDE DO SUL	RS	4322301	4322301	432230	777	432230 Tuparendi	777	1	TUPARENDI	4	0	0	0	0	0	0	1	0	0	0	3	0	0	0	0	0	0	15.1515	0	0	0	40	0	1	0	0	0	0	0	0	0	1	0	0	0	0	0
SUL	43	RIO GRANDE DO SUL	RS	4322343	4322343	432234	777	432234 Ubiretama	777	1	UBIRETAMA	0	0	0	0	0	0	0	0	0	0	0	0	0	0	0	0	0	0	0	0	0	0	0	0	0	0	0	0	0	0	0	0	0	0	0	0	0	0
SUL	43	RIO GRANDE DO SUL	RS	4322376	4322376	432237	777	432237 Unistalda	777	1	UNISTALDA	3	0	0	0	0	0	0	1	0	1	0	0	1	0	0	0	0	0	40	0	34.4828	0	0	35.7143	0	0	0	0	0	0	0	0	0	0	0	0	0	0
SUL	43	RIO GRANDE DO SUL	RS	4322400	4322400	432240	777	432240 Uruguaiana	777	1	URUGUAIANA	492	23	8	21	28	26	50	60	57	63	71	54	31	4.05063	10.6275	14.9413	13.6197	27.0124	30.7062	32.0225	35.1171	41.3512	31.4502	41.2072	165	14	3	7	5	4	14	14	21	27	18	17	21	1.51899
SUL	43	RIO GRANDE DO SUL	RS	4323101	4323101	432310	777	432310 Vicente Dutra	777	1	VICENTE DUTRA	8	0	0	0	0	0	0	0	1	2	1	4	0	0	0	0	0	0	0	15.1515	30.7692	14.9254	59.7015	15.1515	0	0	0	0	0	0	0	0	0	0	0	0	0	0
SUL	43	RIO GRANDE DO SUL	RS	4323457	4323457	432345	888	432345 Vila Nova do Sul	888	1	VILA NOVA DO SUL	4	0	2	1	0	0	0	0	0	0	0	1	0	40	26.3158	0	0	0	0	0	0	0	47.619	64.5161	2	0	1	0	0	0	0	0	0	0	0	1	0	20
SUL	43	RIO GRANDE DO SUL	RS	4323507	4323507	432350	777	432350 Vista Alegre	777	1	VISTA ALEGRE	0	0	0	0	0	0	0	0	0	0	0	0	0	0	0	0	0	0	0	0	0	0	0	0	0	0	0	0	0	0	0	0	0	0	0	0	0	0
SUL	43	RIO GRANDE DO SUL	RS	4323705	4323705	432370	777	432370 Vista Gaúcha	777	1	VISTA GAÚCHA	0	0	0	0	0	0	0	0	0	0	0	0	0	0	0	0	0	0	0	0	0	0	0	0	0	0	0	0	0	0	0	0	0	0	0	0	0	0
SUL	43	RIO GRANDE DO SUL	RS	4323754	4323754	432375	777	432375 Vitória das Missões	777	1	VITÓRIA DAS MISSÕES	3	0	0	0	0	0	0	1	1	0	0	1	0	0	0	0	0	0	25.641	43.4783	0	0	33.3333	0	0	0	0	0	0	0	0	0	0	0	0	0	0	0
CENTRO-OESTE	50	MATO GROSSO DO SUL	MS	5000609	5000609	500060	666	500060 Amambai	666	1	AMAMBAI	349	174	36	27	14	7	2	12	14	21	18	16	8	50.5618	36.7847	18.7416	9.94318	2.60756	18.5759	21.0843	32.5077	27.9503	24.8447	26.2726	109	76	7	6	3	4	0	3	3	1	1	3	2	9.83146
CENTRO-OESTE	50	MATO GROSSO DO SUL	MS	5000708	5000708	500070	666	500070 Anastácio	666	1	ANASTÁCIO	160	23	9	4	10	15	14	3	9	17	31	21	4	23.1959	8.49257	25.1889	40	31.8907	8.10811	24.2588	46.4481	86.351	58.4958	23.6407	36	9	1	0	2	3	2	3	5	0	5	6	0	2.57732
CENTRO-OESTE	50	MATO GROSSO DO SUL	MS	5000906	5000906	500090	666	500090 Antônio João	666	1	ANTÔNIO JOÃO	64	14	4	0	0	5	1	2	7	13	11	6	1	25.3165	0	0	28.5714	6.06061	13.6986	43.75	98.4848	68.75	37.5	18.4049	14	1	0	0	0	1	1	2	2	4	1	2	0	0
CENTRO-OESTE	50	MATO GROSSO DO SUL	MS	5001102	5001102	500110	666	500110 Aquidauana	666	1	AQUIDAUANA	379	109	17	16	20	31	31	35	24	20	28	37	11	21.3836	17.9574	26.2812	40.4172	40.9511	44.8143	33.2871	23.0415	36.2225	47.8655	29.1777	61	17	3	3	7	5	4	11	6	2	1	1	1	3.77358
CENTRO-OESTE	50	MATO GROSSO DO SUL	MS	5001243	5001243	500124	666	500124 Aral Moreira	666	1	ARAL MOREIRA	53	13	1	3	0	1	3	7	6	6	6	4	3	5.68182	20	0	5.81395	18.8679	47.2973	34.6821	36.1446	40.2685	26.8456	38.7097	24	5	1	1	0	4	3	3	1	1	4	1	0	5.68182
CENTRO-OESTE	50	MATO GROSSO DO SUL	MS	5002100	5002100	500210	666	500210 Bela Vista	666	1	BELA VISTA	184	40	11	14	8	11	9	11	15	25	7	23	10	24.1758	29.5983	20.4604	25.1716	19.6078	25.4042	35.8852	57.0776	17.7665	58.3756	37.4065	33	9	2	0	1	3	3	3	7	3	0	0	2	4.3956
CENTRO-OESTE	50	MATO GROSSO DO SUL	MS	5002159	5002159	500215	666	500215 Bodoquena	666	1	BODOQUENA	12	0	0	1	1	1	0	1	1	1	1	5	0	0	6.89655	10.2041	7.57576	0	9.25926	9.43396	7.35294	7.75194	38.7597	7.0922	2	0	0	0	1	0	0	0	1	0	0	0	0	0
CENTRO-OESTE	50	MATO GROSSO DO SUL	MS	5002209	5002209	500220	666	500220 Bonito	666	1	BONITO	93	12	1	1	2	6	8	5	12	16	14	13	3	2.98507	2.95858	6.07903	18.75	21.0526	13.4409	34.5821	41.8848	31.1804	28.9532	22.3464	25	2	0	0	1	4	5	2	0	3	2	2	4	0
CENTRO-OESTE	50	MATO GROSSO DO SUL	MS	5002407	5002407	500240	666	500240 Caarapó	666	1	CAARAPÓ	128	40	3	4	5	6	12	5	12	17	6	16	2	5.59701	7.46269	11.0375	11.9048	22.2635	9.17431	22.1402	31.3076	10.8499	28.9331	12.5899	32	4	2	0	2	4	3	1	5	3	4	4	0	3.73134
CENTRO-OESTE	50	MATO GROSSO DO SUL	MS	5002803	5002803	500280	666	500280 Caracol	666	1	CARACOL	40	4	3	2	2	9	6	1	5	3	2	3	0	41.0959	21.7391	21.978	116.883	68.1818	12.1951	70.4225	43.4783	24.6914	37.037	27.027	12	1	1	0	2	2	3	2	0	0	1	0	0	13.6986
CENTRO-OESTE	50	MATO GROSSO DO SUL	MS	5003157	5003157	500315	666	500315 Coronel Sapucaia	666	1	CORONEL SAPUCAIA	115	56	8	2	4	3	5	2	4	7	16	7	1	26.6667	6.47249	12.1951	8.13008	15.9744	7.75194	11.5274	21.3415	45.8453	20.0573	12.5	23	7	0	0	0	0	1	1	4	3	4	3	0	0
CENTRO-OESTE	50	MATO GROSSO DO SUL	MS	5003207	5003207	500320	555	500320 Corumbá	555	1	CORUMBÁ	430	161	24	13	13	20	55	54	20	30	11	24	5	12.22	6.51303	7.0922	10.0908	27.0669	27.2865	10.7817	15.8898	6.04396	13.1868	6.19021	30	9	0	0	0	3	2	3	4	0	3	4	2	0
CENTRO-OESTE	50	MATO GROSSO DO SUL	MS	5003454	5003454	500345	666	500345 Deodápolis	666	1	DEODÁPOLIS	16	1	0	0	0	0	0	1	3	1	6	4	0	0	0	0	0	0	5	20.5479	5.26316	39.2157	26.1438	12.0482	11	0	0	0	0	0	0	1	3	1	2	4	0	0
CENTRO-OESTE	50	MATO GROSSO DO SUL	MS	5003488	5003488	500348	666	500348 Dois Irmãos do Buriti	666	1	DOIS IRMÃOS DO BURITI	22	8	2	2	1	0	1	0	2	2	2	1	1	15.873	15.873	6.89655	0	7.57576	0	13.245	12.1951	15.1515	7.57576	14.4928	11	2	0	1	2	1	0	0	2	2	1	0	0	0
CENTRO-OESTE	50	MATO GROSSO DO SUL	MS	5003504	5003504	500350	666	500350 Douradina	666	1	DOURADINA	21	2	0	0	3	1	0	2	2	5	1	4	1	0	0	35.7143	12.0482	0	25.3165	26.3158	87.7193	15.625	62.5	14.9254	9	1	0	0	0	0	1	2	0	4	0	1	0	0
CENTRO-OESTE	50	MATO GROSSO DO SUL	MS	5003702	5003702	500370	666	500370 Dourados	666	1	DOURADOS	1300	168	54	33	28	28	58	76	125	177	229	234	90	18.1452	8.6072	7.57986	7.57986	15.3277	19.2162	32.1254	42.3546	56.0313	57.2547	52.7607	579	29	8	2	12	21	30	57	91	136	111	68	14	2.68817
CENTRO-OESTE	50	MATO GROSSO DO SUL	MS	5003751	5003751	500375	666	500375 Eldorado	666	1	ELDORADO	27	2	5	6	11	0	0	0	1	2	0	0	0	22.3214	32.0856	49.3274	0	0	0	5.02513	11.976	0	0	0	6	1	0	0	0	1	0	1	2	1	0	0	0	0
CENTRO-OESTE	50	MATO GROSSO DO SUL	MS	5003801	5003801	500380	666	500380 Fátima do Sul	666	1	FÁTIMA DO SUL	64	9	1	3	4	2	0	3	5	12	8	10	7	4.06504	12.3457	16.9492	7.54717	0	10.6762	17.2414	39.8671	25.2366	31.5457	36.9128	13	3	0	1	0	0	0	3	1	0	2	3	0	0
CENTRO-OESTE	50	MATO GROSSO DO SUL	MS	5004007	5004007	500400	666	500400 Glória de Dourados	666	1	GLÓRIA DE DOURADOS	6	3	0	1	0	0	0	0	0	0	1	1	0	0	7.93651	0	0	0	0	0	0	8.26446	8.26446	0	0	0	0	0	0	0	0	0	0	0	0	0	0	0
CENTRO-OESTE	50	MATO GROSSO DO SUL	MS	5004106	5004106	500410	666	500410 Guia Lopes da Laguna	666	1	GUIA LOPES DA LAGUNA	35	8	1	2	2	2	4	1	1	2	5	1	6	5.46448	9.21659	11.8343	14.1844	23.8095	7.46269	7.93651	15.748	36.4964	7.29927	68.1818	10	5	1	0	0	0	1	1	1	0	1	0	0	5.46448
CENTRO-OESTE	50	MATO GROSSO DO SUL	MS	5004304	5004304	500430	666	500430 Iguatemi	666	1	IGUATEMI	40	9	4	3	2	1	3	1	5	2	3	7	0	14.4928	12.1951	8.62069	4.23729	11.9048	4.23729	19.6078	8.29876	11.7647	27.451	12.2951	5	2	0	0	0	1	0	0	0	1	1	0	0	0
CENTRO-OESTE	50	MATO GROSSO DO SUL	MS	5004502	5004502	500450	666	500450 Itaporã	666	1	ITAPORÃ	38	0	1	0	1	6	0	2	2	5	10	8	3	5.71429	0	3.90625	24.3902	0	8.81057	8.09717	20.9205	47.1698	37.7358	40	5	0	0	0	0	1	1	1	1	0	0	1	0	0
CENTRO-OESTE	50	MATO GROSSO DO SUL	MS	5004601	5004601	500460	666	500460 Itaquiraí	666	1	ITAQUIRAÍ	43	1	1	4	2	1	5	9	2	6	4	4	4	3.92157	16.5289	8.77193	4.36681	18.4502	32.2581	7.87402	21.8182	14.5985	14.5985	21.978	11	1	0	0	0	0	1	0	0	4	2	3	0	0
CENTRO-OESTE	50	MATO GROSSO DO SUL	MS	5004809	5004809	500480	666	500480 Japorã	666	1	JAPORÃ	140	75	6	17	2	15	9	2	2	3	5	3	1	25.4237	85.8586	10.8696	76.1421	48.6486	9.7561	12.1212	16.4835	26.5957	15.9574	11.9048	30	15	1	1	0	3	4	2	0	1	2	1	0	4.23729
CENTRO-OESTE	50	MATO GROSSO DO SUL	MS	5005004	5005004	500500	666	500500 Jardim	666	1	JARDIM	140	50	8	7	7	9	5	7	6	13	15	6	7	18.9125	15.4185	17.5	22.2772	10.989	16.6667	14.9626	30.5882	35.6295	14.2518	51.2821	27	13	0	1	2	1	2	1	0	0	5	2	0	0
CENTRO-OESTE	50	MATO GROSSO DO SUL	MS	5005103	5005103	500510	666	500510 Jateí	666	1	JATEÍ	13	1	0	1	1	0	2	1	0	5	1	1	0	0	13.5135	20	0	43.4783	20.4082	0	138.889	14.9254	14.9254	37.7358	3	0	0	0	0	1	0	1	0	0	1	0	0	0
CENTRO-OESTE	50	MATO GROSSO DO SUL	MS	5005152	5005152	500515	666	500515 Juti	666	1	JUTI	38	5	1	1	0	0	1	4	5	10	4	5	2	11.4943	11.1111	0	0	8.62069	42.5532	43.4783	92.5926	39.2157	49.0196	66.0377	12	0	0	0	0	0	1	0	4	3	4	0	0	0
CENTRO-OESTE	50	MATO GROSSO DO SUL	MS	5005202	5005202	500520	555	500520 Ladário	555	1	LADÁRIO	81	36	0	4	2	2	6	6	4	4	6	5	6	0	9.63855	5.37634	5.37634	14.9254	16.3934	10.582	10	14.8515	12.3762	38.674	9	7	0	0	0	0	1	1	0	0	0	0	0	0
CENTRO-OESTE	50	MATO GROSSO DO SUL	MS	5005251	5005251	500525	666	500525 Laguna Carapã	666	1	LAGUNA CARAPÃ	34	14	4	3	0	3	5	1	0	0	2	1	1	35.0877	28.3019	0	23.8095	48.5437	7.5188	0	0	17.094	8.54701	27.5229	7	1	0	0	0	2	0	1	0	1	2	0	0	0
CENTRO-OESTE	50	MATO GROSSO DO SUL	MS	5005400	5005400	500540	666	500540 Maracaju	666	1	MARACAJU	224	24	15	8	5	9	26	11	26	36	29	18	17	25.5973	13.0506	7.76398	14.1066	36.4146	15.299	36.1613	45.512	37.2272	23.1065	25.4545	46	4	1	0	2	2	5	4	8	14	4	2	0	1.70648
CENTRO-OESTE	50	MATO GROSSO DO SUL	MS	5005608	5005608	500560	666	500560 Miranda	666	1	MIRANDA	50	9	2	0	6	2	2	2	7	4	10	6	0	3.72439	0	11.6054	4.21941	3.8835	4.13223	13.4875	7.36648	19.4932	11.6959	8.56531	8	2	0	0	1	0	1	1	1	0	1	0	1	0
CENTRO-OESTE	50	MATO GROSSO DO SUL	MS	5005681	5005681	500568	666	500568 Mundo Novo	666	1	MUNDO NOVO	63	22	2	7	4	1	5	1	1	6	8	5	1	9.38967	25.3623	14.7601	3.38983	16.8919	3.44828	3.19489	20.339	27.1186	16.9492	21.7391	9	5	0	0	0	0	1	0	0	0	2	1	0	0
CENTRO-OESTE	50	MATO GROSSO DO SUL	MS	5005707	5005707	500570	666	500570 Naviraí	666	1	NAVIRAÍ	223	48	6	10	10	6	10	7	20	25	34	30	17	6.77966	11.919	11.0988	6.92042	10.627	7.27651	20.8551	26.455	40.8163	36.0144	47.9452	27	0	1	2	1	0	3	1	3	0	3	7	6	1.12994
CENTRO-OESTE	50	MATO GROSSO DO SUL	MS	5005806	5005806	500580	666	500580 Nioaque	666	1	NIOAQUE	42	13	2	0	2	3	1	3	4	3	3	7	1	11.5607	0	11.6279	17.8571	5.15464	15.7068	24.8447	16.9492	17.7515	41.4201	5.46448	13	2	1	0	2	2	1	0	2	0	1	2	0	5.78035
CENTRO-OESTE	50	MATO GROSSO DO SUL	MS	5006002	5006002	500600	666	500600 Nova Alvorada do Sul	666	1	NOVA ALVORADA DO SUL	95	19	6	11	5	2	6	7	5	13	7	11	3	19.0476	35.3698	14.245	6.07903	16.5289	22.7273	16.5563	40.3727	19.6629	30.8989	17.2414	24	2	1	0	1	2	1	4	1	2	3	5	2	3.1746
CENTRO-OESTE	50	MATO GROSSO DO SUL	MS	5006259	5006259	500625	666	500625 Novo Horizonte do Sul	666	1	NOVO HORIZONTE DO SUL	15	1	0	1	0	0	2	2	3	2	1	2	1	0	14.0845	0	0	19.4175	23.2558	40.5405	25.641	12.1951	24.3902	56.338	4	0	0	1	1	0	0	0	0	1	0	1	0	0
CENTRO-OESTE	50	MATO GROSSO DO SUL	MS	5006358	5006358	500635	666	500635 Paranhos	666	1	PARANHOS	164	57	5	13	11	15	16	9	11	12	9	4	2	19.3798	36.9318	30.6407	42.8571	49.2308	30.6122	39.0071	42.4028	26.087	11.5942	22.1519	26	12	2	2	0	0	3	1	3	0	2	1	0	7.75194
CENTRO-OESTE	50	MATO GROSSO DO SUL	MS	5006606	5006606	500660	666	500660 Ponta Porã	666	1	PONTA PORÃ	643	129	39	28	30	42	53	66	65	46	78	49	18	21.0129	15.4953	16.7131	26.087	32.716	42.5258	41.5335	26.9637	48.5981	30.5296	20.1661	334	145	15	13	10	12	21	35	29	15	19	13	7	8.0819
CENTRO-OESTE	50	MATO GROSSO DO SUL	MS	5006903	5006903	500690	666	500690 Porto Murtinho	666	1	PORTO MURTINHO	138	30	11	9	8	9	6	7	11	18	13	13	3	41.5094	33.0882	28.4698	35.2941	23.4375	33.6538	50.4587	70.5882	53.719	53.719	18.6047	30	6	1	2	2	0	3	3	6	4	1	1	1	3.77358
CENTRO-OESTE	50	MATO GROSSO DO SUL	MS	5007208	5007208	500720	666	500720 Rio Brilhante	666	1	RIO BRILHANTE	107	20	3	2	1	4	7	19	10	14	17	7	3	5.39568	3.27332	1.56986	6.17284	9.92908	27.7778	15.5521	20	26.1137	10.7527	6.17284	16	3	0	0	0	3	2	1	2	4	0	0	1	0
CENTRO-OESTE	50	MATO GROSSO DO SUL	MS	5007703	5007703	500770	666	500770 Sete Quedas	666	1	SETE QUEDAS	26	16	2	1	0	1	2	1	0	0	1	2	0	11.5607	5.46448	0	6.53595	15.625	7.46269	0	0	6.28931	12.5786	0	8	1	0	0	0	1	1	2	1	1	1	0	0	0
CENTRO-OESTE	50	MATO GROSSO DO SUL	MS	5007901	5007901	500790	666	500790 Sidrolândia	666	1	SIDROLÂNDIA	245	31	9	14	10	9	14	34	29	22	30	26	17	13.0058	20.4082	15.2439	13.4128	20.0861	49.7804	44.0729	30.0136	41.5512	36.0111	45.134	60	2	0	2	2	2	9	13	8	7	6	5	4	0
CENTRO-OESTE	50	MATO GROSSO DO SUL	MS	5007950	5007950	500795	666	500795 Tacuru	666	1	TACURU	103	45	5	8	8	5	5	3	4	5	10	5	0	23.0415	35.5556	36.1991	22.2222	22.5225	12.987	22.2222	25.5102	50.7614	25.3807	5.40541	25	9	3	4	0	3	1	1	2	0	2	0	0	13.8249
CENTRO-OESTE	50	MATO GROSSO DO SUL	MS	5007976	5007976	500797	666	500797 Taquarussu	666	1	TAQUARUSSU	8	0	0	2	0	0	1	1	0	2	1	0	1	0	39.2157	0	0	19.6078	25.641	0	45.4545	29.4118	0	27.7778	0	0	0	0	0	0	0	0	0	0	0	0	0	0
CENTRO-OESTE	50	MATO GROSSO DO SUL	MS	5008404	5008404	500840	666	500840 Vicentina	666	1	VICENTINA	10	4	0	1	0	0	0	1	0	1	2	0	1	0	14.9254	0	0	0	13.8889	0	13.1579	28.169	0	25.641	3	0	0	0	1	0	0	1	0	0	1	0	0	0
CENTRO-OESTE	51	MATO GROSSO	MT	5101258	5101258	510125	555	510125 Araputanga	555	1	ARAPUTANGA	21	4	2	2	2	0	0	0	1	4	3	1	2	7.35294	7.38007	7.8125	0	0	0	4.16667	14.9813	12.1951	4.06504	15.5642	2	0	0	1	0	1	0	0	0	0	0	0	0	0
CENTRO-OESTE	51	MATO GROSSO	MT	5101605	5101605	510160	555	510160 Barão de Melgaço	555	1	BARÃO DE MELGAÇO	3	0	0	0	0	0	0	0	0	0	1	2	0	0	0	0	0	0	0	0	0	16.3934	32.7869	0	4	2	0	0	0	0	0	0	0	1	0	1	0	0
CENTRO-OESTE	51	MATO GROSSO	MT	5101704	5101704	510170	555	510170 Barra do Bugres	555	1	BARRA DO BUGRES	48	16	3	5	1	1	0	0	4	7	7	2	2	5.49451	9.00901	2.05339	1.7301	0	0	7.39372	13.2827	13.7525	3.92927	13.2827	14	11	1	0	0	0	0	0	1	1	0	0	0	1.8315
CENTRO-OESTE	51	MATO GROSSO	MT	5102504	5102504	510250	555	510250 Cáceres	555	1	CÁCERES	188	7	6	3	8	12	10	13	14	19	29	49	18	4.30725	1.95059	5.39084	7.94702	6.49351	8.31734	9.68188	12.1251	17.491	29.5537	24.0529	59	2	2	0	0	6	2	2	7	11	10	14	3	1.43575
CENTRO-OESTE	51	MATO GROSSO	MT	5102686	5102686	510268	555	510268 Campos de Júlio	555	1	CAMPOS DE JÚLIO	14	0	0	1	1	0	1	2	1	1	3	2	2	0	8.77193	10.101	0	7.46269	13.7931	8.13008	7.40741	20.979	13.986	15.873	3	0	0	1	0	0	0	1	0	0	0	1	0	0
CENTRO-OESTE	51	MATO GROSSO	MT	5103304	5103304	510330	555	510330 Comodoro	555	1	COMODORO	38	7	1	3	0	0	5	0	6	4	5	7	0	2.7248	8.57143	0	0	13.9665	0	15.3846	10.3093	13.4771	18.8679	0	5	0	0	0	0	0	0	1	1	0	2	1	0	0
CENTRO-OESTE	51	MATO GROSSO	MT	5103361	5103361	510336	555	510336 Conquista D'Oeste	555	1	CONQUISTA D'OESTE	2	2	0	0	0	0	0	0	0	0	0	0	0	0	0	0	0	0	0	0	0	0	0	0	1	0	0	0	0	0	0	0	0	1	0	0	0	0
CENTRO-OESTE	51	MATO GROSSO	MT	5103437	5103437	510343	555	510343 Curvelândia	555	1	CURVELÂNDIA	3	2	0	0	0	0	0	0	0	0	0	1	0	0	0	0	0	0	0	0	0	0	15.625	0	0	0	0	0	0	0	0	0	0	0	0	0	0	0
CENTRO-OESTE	51	MATO GROSSO	MT	5103809	5103809	510380	555	510380 Figueirópolis D'Oeste	555	1	FIGUEIRÓPOLIS D'OESTE	4	1	0	1	0	1	0	0	0	0	0	1	0	0	18.1818	0	22.2222	0	0	0	0	0	16.129	0	1	0	0	0	0	1	0	0	0	0	0	0	0	0
CENTRO-OESTE	51	MATO GROSSO	MT	5103957	5103957	510395	555	510395 Glória D'Oeste	555	1	GLÓRIA D'OESTE	4	3	0	0	0	0	0	0	0	0	0	1	0	0	0	0	0	0	0	0	0	0	28.5714	0	1	0	0	0	0	0	0	0	0	0	0	0	1	0
CENTRO-OESTE	51	MATO GROSSO	MT	5104500	5104500	510450	555	510450 Indiavaí	555	1	INDIAVAÍ	4	1	0	0	0	0	1	1	0	1	0	0	0	0	0	0	0	25.641	28.5714	0	27.027	0	0	0	2	1	0	0	0	0	0	0	0	0	0	1	0	0
CENTRO-OESTE	51	MATO GROSSO	MT	5105002	5105002	510500	555	510500 Jauru	555	1	JAURU	6	1	0	0	0	1	2	0	0	2	0	0	0	0	0	0	6.62252	16.8067	0	0	15.5039	0	0	0	0	0	0	0	0	0	0	0	0	0	0	0	0	0
CENTRO-OESTE	51	MATO GROSSO	MT	5105234	5105234	510523	555	510523 Lambari D'Oeste	555	1	LAMBARI D'OESTE	14	3	0	0	0	0	1	2	0	4	1	2	1	0	0	0	0	18.5185	34.4828	0	53.3333	10.4167	20.8333	26.6667	4	2	0	0	1	0	0	0	0	1	0	0	0	0
CENTRO-OESTE	51	MATO GROSSO	MT	5105507	5105507	510550	555	510550 Vila Bela da Santíssima Trindade	555	1	VILA BELA DA SANTÍSSIMA TRINDADE	7	0	0	2	0	0	1	1	1	0	0	2	0	0	9.85222	0	0	3.83142	3.861	3.861	0	0	7.63359	0	2	1	0	0	0	0	0	0	0	0	0	1	0	0
CENTRO-OESTE	51	MATO GROSSO	MT	5105622	5105622	510562	555	510562 Mirassol d'Oeste	555	1	MIRASSOL D'OESTE	26	1	1	2	2	5	0	2	1	4	4	2	2	2.73224	4.96278	4.69484	12.7877	0	4.42478	2.53165	9.80392	9.87654	4.93827	6.60793	9	1	0	0	1	2	0	1	2	0	0	2	0	0
CENTRO-OESTE	51	MATO GROSSO	MT	5106109	5106109	510610	555	510610 Nossa Senhora do Livramento	555	1	NOSSA SENHORA DO LIVRAMENTO	27	2	0	5	1	0	3	0	4	2	1	7	2	0	30.8642	7.5188	0	24.3902	0	31.25	14.4928	7.87402	55.1181	13.0719	7	1	0	0	0	0	4	0	0	0	1	1	0	0
CENTRO-OESTE	51	MATO GROSSO	MT	5106182	5106182	510618	555	510618 Nova Lacerda	555	1	NOVA LACERDA	1	0	0	0	0	0	0	0	0	1	0	0	0	0	0	0	0	0	0	0	10.6383	0	0	0	4	0	0	0	0	0	0	0	0	1	3	0	0	0
CENTRO-OESTE	51	MATO GROSSO	MT	5106505	5106505	510650	555	510650 Poconé	555	1	POCONÉ	65	12	13	6	4	2	4	3	3	8	4	3	3	24.4361	11.3422	10.2828	4.0404	7.60456	6.01202	6.72646	17.316	8.49257	6.36943	10.0806	37	6	3	1	0	2	1	1	3	9	6	5	0	5.6391
CENTRO-OESTE	51	MATO GROSSO	MT	5106752	5106752	510675	555	510675 Pontes e Lacerda	555	1	PONTES E LACERDA	115	4	1	6	13	10	16	3	9	17	13	16	7	1.35685	8.21918	16.3728	13.0719	19.1617	3.63196	12.0968	20.1183	15.0812	18.5615	23.8095	19	1	0	0	0	0	4	1	3	4	3	3	0	0
CENTRO-OESTE	51	MATO GROSSO	MT	5106828	5106828	510682	555	510682 Porto Esperidião	555	1	PORTO ESPERIDIÃO	18	0	0	1	1	3	1	0	0	1	5	5	1	0	5.84795	6.41026	16.129	5.55556	0	0	5	33.1126	33.1126	29.5858	5	0	0	0	0	0	0	0	0	0	2	3	0	0
CENTRO-OESTE	51	MATO GROSSO	MT	5106851	5106851	510685	555	510685 Porto Estrela	555	1	PORTO ESTRELA	1	1	0	0	0	0	0	0	0	0	0	0	0	0	0	0	0	0	0	0	0	0	0	0	1	1	0	0	0	0	0	0	0	0	0	0	0	0
CENTRO-OESTE	51	MATO GROSSO	MT	5107107	5107107	510710	555	510710 São José dos Quatro Marcos	555	1	SÃO JOSÉ DOS QUATRO MARCOS	7	1	0	0	0	0	1	0	2	1	2	0	0	0	0	0	0	3.81679	0	9.52381	3.77358	7.22022	0	8.58369	0	0	0	0	0	0	0	0	0	0	0	0	0	0
CENTRO-OESTE	51	MATO GROSSO	MT	5107156	5107156	510715	555	510715 Reserva do Cabaçal	555	1	RESERVA DO CABAÇAL	1	0	0	0	0	0	0	1	0	0	0	0	0	0	0	0	0	0	27.027	0	0	0	0	0	0	0	0	0	0	0	0	0	0	0	0	0	0	0
CENTRO-OESTE	51	MATO GROSSO	MT	5107206	5107206	510720	555	510720 Rio Branco	555	1	RIO BRANCO	2	0	0	1	0	0	0	0	0	1	0	0	0	0	16.3934	0	0	0	0	0	12.0482	0	0	0	0	0	0	0	0	0	0	0	0	0	0	0	0	0
CENTRO-OESTE	51	MATO GROSSO	MT	5107750	5107750	510775	555	510775 Salto do Céu	555	1	SALTO DO CÉU	4	1	0	0	0	0	0	1	0	1	0	1	0	0	0	0	0	0	17.5439	0	23.8095	0	18.5185	0	1	0	0	0	0	0	0	0	0	0	1	0	0	0
CENTRO-OESTE	51	MATO GROSSO	MT	5107875	5107875	510787	555	510787 Sapezal	555	1	SAPEZAL	32	5	4	6	4	2	1	1	0	3	4	2	0	11.6959	16.3934	10.1523	5.47945	2.26757	2.15517	0	5.6391	6.89655	3.44828	3.5524	8	0	1	1	1	0	0	1	1	0	2	1	0	2.92398
CENTRO-OESTE	51	MATO GROSSO	MT	5107958	5107958	510795	555	510795 Tangará da Serra	555	1	TANGARÁ DA SERRA	145	5	1	1	2	4	1	8	23	26	24	37	13	0.671592	0.732064	1.45879	2.7894	0.666223	5.0665	15.8293	16.4349	14.6879	22.6438	12.0551	22	2	0	0	1	3	0	1	6	1	1	4	3	0
CENTRO-OESTE	51	MATO GROSSO	MT	5108352	5108352	510835	555	510835 Vale de São Domingos	555	1	VALE DE SÃO DOMINGOS	3	0	0	0	0	0	0	1	0	0	0	2	0	0	0	0	0	0	27.7778	0	0	0	52.6316	0	1	0	0	0	0	0	0	1	0	0	0	0	0	0
[truncated: 335 more columns]

## Sheet: Figure 2-3
Syphilis Pregnan
	2010	2011	2012	2013	2014	2015	2016	2017	2018	2019	2020
North	2.79939	4.14928	5.28888	6.1708	8.06987	10.9445	13.1591	14.5665	21.3681	20.1257	20.3668
Central	8.73322	8.53859	8.04567	9.47699	12.7203	13.0716	16.4079	20.3568	22.6915	23.3757	21.731
South	2.52423	2.9899	4.41391	5.86256	8.96995	14.9931	18.9168	22.9848	25.4108	25.1093	22.2523
Brazilian border	4.20249	4.75922	5.58448	6.87425	9.70209	13.4736	16.8132	20.1622	23.6563	23.3238	21.6321
Brazil	3.5	4.7	5.7	7.2	8.9	10.9	13.4	17	21.5	20.8	21.6
Congenital Syphilis
	2010	2011	2012	2013	2014	2015	2016	2017	2018	2019	2020
North	1.803	1.84914	2.43244	3.39394	2.78271	2.24113	2.73494	3.21065	4.40602	3.59532	3.77609
Central	1.61726	1.55446	2.09008	3.47045	4.12491	5.72972	6.84792	7.57462	7.24747	5.41631	4.14446
South	0.600424	0.935863	1.36187	1.92644	2.5019	4.10645	5.76691	6.45285	6.65198	6.64724	5.22446
Brazilian border	1.16736	1.3349	1.8304	2.70613	2.99296	4.0443	5.26698	5.91159	6.21013	5.51172	4.57309
Brazil	2.4	3.3	4	4.8	5.5	6.5	7.4	8.5	9	8.2	7.7
																		2010-2020			2010-2018			Increment 2018-2020
																	Arches	rate(%)		IC95%	taxa(%)		IC95%	(%)
																	North	59.5631	*	(43.6;77.3)	72.8427	*	(64.8;81.3)	-0.0468631
																	Central	28.7735	*	(17.6;41.0)	34.7147	*	(20.4;50.7)	-0.0423269
																	South	67.1682	*	(32.1;111.5)	102.024	*	(76.9;130.7)	-0.124297
																	Brazilian border	48.0105	*	(27.8;71.4)	67.8735	*	(55.0;81.8)	-0.09
																	Brazil	53.3614	*	(39.5;68.6)	66.297	*	(63.5;69.1)	0.00465116
																	* p-valor < 0,05
																		2010-2020			2010-2018			Increment 2018-2020
																	Arches	taxa(%)		IC95%	taxa(%)		IC95%	(%)
																	North	18.2902	*	(7.4;30.2)	23.36	*	(5.4;44.4)	-0.14297
																	Central	26.2681		(-6.8;71.1)	62.6816	*	(38.3;91.4)	-0.42815
																	South	65.6956	*	(23.8;121.8)	103.322	*	(72.0;140.3)	-0.214602
																	Brazilian border	38.3965	*	(10.7;73.0)	66.7243	*	(51.3;83.7)	-0.26
																	Brazil	30.9524	*	(12.4;52.5)	45.7636	*	(33.9;58.7)	-0.144444
																	* p-valor < 0,05

## Sheet: Coverage in primary health care
NU_COMPETENCIA	CO_REGIAO	SG_REGIAO	NO_REGIAO	CO_UF_IBGE	SG_UF	CO_MUNICIPIO_IBGE	NO_UF_ACENTUADO	NO_MUNICIPIO_ACENTUADO	QT_EQUIPE_SF	QT_EQUIPE_AB_PARAMETRIZADA	QT_CH_MEDICO	QT_CH_ENFERMEIRO	QT_EQUIPE_AB_EQUIVALENTE_CH	QT_EQUIPE_SF_AB	NU_ANO_POPULACAO_CONSIDERADA	TP_ORIGEM_BASE_POPULACAO	QT_POPULACAO	QT_COBERTURA_SF	PC_COBERTURA_SF	QT_COBERTURA_AB	PC_COBERTURA_AB
201909	1	N	NORTE	11	RO	110001	RONDÔNIA	ALTA FLORESTA D'OESTE	6	0	0	1	0	6	2018	DOU	23167	20700	89.35	20700	89.35
201909	1	N	NORTE	11	RO	110002	RONDÔNIA	ARIQUEMES	18	0	0	1	0	18	2018	DOU	106168	62100	58.49	62100	58.49
201909	1	N	NORTE	11	RO	110003	RONDÔNIA	CABIXI	3	0	0	0	0	3	2018	DOU	5438	5438	100	5438	100
201909	1	N	NORTE	11	RO	110004	RONDÔNIA	CACOAL	17	0	5.5	3.1	3	20	2018	DOU	84813	58650	69.15	67950	80.12
201909	1	N	NORTE	11	RO	110005	RONDÔNIA	CEREJEIRAS	4	0	0	0	0	4	2018	DOU	16444	13800	83.92	13800	83.92
201909	1	N	NORTE	11	RO	110006	RONDÔNIA	COLORADO DO OESTE	5	0	0	3	0	5	2018	DOU	16227	16227	100	16227	100
201909	1	N	NORTE	11	RO	110007	RONDÔNIA	CORUMBIARA	3	0	0	1	0	3	2018	DOU	7567	7567	100	7567	100
201909	1	N	NORTE	11	RO	110008	RONDÔNIA	COSTA MARQUES	5	0	0	1	0	5	2018	DOU	17855	17250	96.61	17250	96.61
201909	1	N	NORTE	11	RO	110009	RONDÔNIA	ESPIGÃO D'OESTE	7	0	0.55	0.15	0	7	2018	DOU	32047	24150	75.36	24150	75.36
201909	1	N	NORTE	11	RO	110010	RONDÔNIA	GUAJARÁ-MIRIM	10	0	0.66	0	0	10	2018	DOU	45783	34500	75.36	34500	75.36
201909	1	N	NORTE	11	RO	110011	RONDÔNIA	JARU	17	0	1.33	4	1	18	2018	DOU	51933	51933	100	51933	100
201909	1	N	NORTE	11	RO	110012	RONDÔNIA	JI-PARANÁ	28	0	7.16	4.25	4	32	2018	DOU	127907	96600	75.52	109350	85.49
201909	1	N	NORTE	11	RO	110013	RONDÔNIA	MACHADINHO D'OESTE	7	0	0.66	1.25	0	7	2018	DOU	39097	24150	61.77	24150	61.77
201909	1	N	NORTE	11	RO	110014	RONDÔNIA	NOVA BRASILÂNDIA D'OESTE	5	0	0.66	2	0	5	2018	DOU	20459	17250	84.31	17250	84.31
201909	1	N	NORTE	11	RO	110015	RONDÔNIA	OURO PRETO DO OESTE	12	0	2.4	0	0	12	2018	DOU	36340	36340	100	36340	100
201909	1	N	NORTE	11	RO	110018	RONDÔNIA	PIMENTA BUENO	8	0	0	7.37	0	8	2018	DOU	36434	27600	75.75	27600	75.75
201909	1	N	NORTE	11	RO	110020	RONDÔNIA	PORTO VELHO	81	0	13.5	11.75	12	93	2018	DOU	519531	279450	53.79	314700	60.57
201909	1	N	NORTE	11	RO	110025	RONDÔNIA	PRESIDENTE MÉDICI	7	0	1.66	2.25	2	9	2018	DOU	19409	19409	100	19409	100
201909	1	N	NORTE	11	RO	110026	RONDÔNIA	RIO CRESPO	2	0	0	0	0	2	2018	DOU	3723	3723	100	3723	100
201909	1	N	NORTE	11	RO	110028	RONDÔNIA	ROLIM DE MOURA	14	0	1	4	1	15	2018	DOU	54702	48300	88.3	51300	93.78
201909	1	N	NORTE	11	RO	110029	RONDÔNIA	SANTA LUZIA D'OESTE	4	0	0	1	0	4	2018	DOU	6781	6781	100	6781	100
201909	1	N	NORTE	11	RO	110030	RONDÔNIA	VILHENA	23	0	0.16	5	0	23	2018	DOU	97448	79350	81.43	79350	81.43
201909	1	N	NORTE	11	RO	110032	RONDÔNIA	SÃO MIGUEL DO GUAPORÉ	4	0	1.25	4	1	5	2018	DOU	22931	13800	60.18	17550	76.53
201909	1	N	NORTE	11	RO	110033	RONDÔNIA	NOVA MAMORÉ	4	0	0	0	0	4	2018	DOU	29757	13800	46.38	13800	46.38
201909	1	N	NORTE	11	RO	110034	RONDÔNIA	ALVORADA D'OESTE	2	0	0.66	2	0	2	2018	DOU	14722	6900	46.87	6900	46.87
201909	1	N	NORTE	11	RO	110037	RONDÔNIA	ALTO ALEGRE DOS PARECIS	6	0	0	2	0	6	2018	DOU	13227	13227	100	13227	100
201909	1	N	NORTE	11	RO	110040	RONDÔNIA	ALTO PARAÍSO	5	0	0	0	0	5	2018	DOU	20999	17250	82.15	17250	82.15
201909	1	N	NORTE	11	RO	110045	RONDÔNIA	BURITIS	6	0	1	1	1	7	2018	DOU	38937	20700	53.16	23700	60.87
201909	1	N	NORTE	11	RO	110050	RONDÔNIA	NOVO HORIZONTE DO OESTE	3	0	0.66	0	0	3	2018	DOU	8751	8751	100	8751	100
201909	1	N	NORTE	11	RO	110060	RONDÔNIA	CACAULÂNDIA	2	0	0	0.75	0	2	2018	DOU	6190	6190	100	6190	100
201909	1	N	NORTE	11	RO	110070	RONDÔNIA	CAMPO NOVO DE RONDÔNIA	4	0	0	1	0	4	2018	DOU	14009	13800	98.51	13800	98.51
201909	1	N	NORTE	11	RO	110080	RONDÔNIA	CANDEIAS DO JAMARI	8	0	1	2.5	1	9	2018	DOU	25983	25983	100	25983	100
201909	1	N	NORTE	11	RO	110090	RONDÔNIA	CASTANHEIRAS	2	0	0	0	0	2	2018	DOU	3119	3119	100	3119	100
201909	1	N	NORTE	11	RO	110092	RONDÔNIA	CHUPINGUAIA	4	0	0	0	0	4	2018	DOU	10886	10886	100	10886	100
201909	1	N	NORTE	11	RO	110094	RONDÔNIA	CUJUBIM	3	0	0	3	0	3	2018	DOU	24226	10350	42.72	10350	42.72
201909	1	N	NORTE	11	RO	110100	RONDÔNIA	GOVERNADOR JORGE TEIXEIRA	4	0	0.66	0	0	4	2018	DOU	8095	8095	100	8095	100
201909	1	N	NORTE	11	RO	110110	RONDÔNIA	ITAPUÃ DO OESTE	2	0	0	2	0	2	2018	DOU	10272	6900	67.17	6900	67.17
201909	1	N	NORTE	11	RO	110120	RONDÔNIA	MINISTRO ANDREAZZA	2	0	0	2	0	2	2018	DOU	9762	6900	70.68	6900	70.68
201909	1	N	NORTE	11	RO	110130	RONDÔNIA	MIRANTE DA SERRA	3	0	0	0	0	3	2018	DOU	11080	10350	93.41	10350	93.41
201909	1	N	NORTE	11	RO	110140	RONDÔNIA	MONTE NEGRO	4	0	0	0	0	4	2018	DOU	15695	13800	87.93	13800	87.93
201909	1	N	NORTE	11	RO	110143	RONDÔNIA	NOVA UNIÃO	2	0	0	1	0	2	2018	DOU	7047	6900	97.91	6900	97.91
201909	1	N	NORTE	11	RO	110145	RONDÔNIA	PARECIS	2	0	0	0	0	2	2018	DOU	5947	5947	100	5947	100
201909	1	N	NORTE	11	RO	110146	RONDÔNIA	PIMENTEIRAS DO OESTE	1	0	0	0	0	1	2018	DOU	2191	2191	100	2191	100
201909	1	N	NORTE	11	RO	110147	RONDÔNIA	PRIMAVERA DE RONDÔNIA	1	0	0	1.5	0	1	2018	DOU	2939	2939	100	2939	100
201909	1	N	NORTE	11	RO	110148	RONDÔNIA	SÃO FELIPE D'OESTE	2	0	0	1	0	2	2018	DOU	5280	5280	100	5280	100
201909	1	N	NORTE	11	RO	110149	RONDÔNIA	SÃO FRANCISCO DO GUAPORÉ	8	0	0	5	0	8	2018	DOU	19842	19842	100	19842	100
201909	1	N	NORTE	11	RO	110150	RONDÔNIA	SERINGUEIRAS	4	0	0.03	0	0	4	2018	DOU	11860	11860	100	11860	100
201909	1	N	NORTE	11	RO	110155	RONDÔNIA	TEIXEIRÓPOLIS	2	0	0	1	0	2	2018	DOU	4384	4384	100	4384	100
201909	1	N	NORTE	11	RO	110160	RONDÔNIA	THEOBROMA	4	0	0	0	0	4	2018	DOU	10494	10494	100	10494	100
201909	1	N	NORTE	11	RO	110170	RONDÔNIA	URUPÁ	3	0	1	0	0	3	2018	DOU	11665	10350	88.73	10350	88.73
201909	1	N	NORTE	11	RO	110175	RONDÔNIA	VALE DO ANARI	2	0	0	0	0	2	2018	DOU	11028	6900	62.57	6900	62.57
201909	1	N	NORTE	11	RO	110180	RONDÔNIA	VALE DO PARAÍSO	3	0	0	0	0	3	2018	DOU	6998	6998	100	6998	100
201909	1	N	NORTE	12	AC	120001	ACRE	ACRELÂNDIA	5	0	0	1	0	5	2018	DOU	15020	15020	100	15020	100
201909	1	N	NORTE	12	AC	120005	ACRE	ASSIS BRASIL	3	0	0	0	0	3	2018	DOU	7300	7300	100	7300	100
201909	1	N	NORTE	12	AC	120010	ACRE	BRASILÉIA	9	0	0	0	0	9	2018	DOU	25848	25848	100	25848	100
201909	1	N	NORTE	12	AC	120013	ACRE	BUJARI	4	0	0	0	0	4	2018	DOU	10111	10111	100	10111	100
201909	1	N	NORTE	12	AC	120017	ACRE	CAPIXABA	4	0	0.33	2	0	4	2018	DOU	11456	11456	100	11456	100
201909	1	N	NORTE	12	AC	120020	ACRE	CRUZEIRO DO SUL	39	0	0	4.75	0	39	2018	DOU	87673	87673	100	87673	100
201909	1	N	NORTE	12	AC	120025	ACRE	EPITACIOLÂNDIA	6	0	0	1	0	6	2018	DOU	18122	18122	100	18122	100
201909	1	N	NORTE	12	AC	120030	ACRE	FEIJÓ	8	0	0	0	0	8	2018	DOU	34675	27600	79.6	27600	79.6
201909	1	N	NORTE	12	AC	120032	ACRE	JORDÃO	2	0	0	0	0	2	2018	DOU	8159	6900	84.57	6900	84.57
201909	1	N	NORTE	12	AC	120033	ACRE	MÂNCIO LIMA	7	0	1.33	2	1	8	2018	DOU	18638	18638	100	18638	100
201909	1	N	NORTE	12	AC	120034	ACRE	MANOEL URBANO	3	0	0	0	0	3	2018	DOU	9336	9336	100	9336	100
201909	1	N	NORTE	12	AC	120035	ACRE	MARECHAL THAUMATURGO	5	0	0	0	0	5	2018	DOU	18430	17250	93.6	17250	93.6
201909	1	N	NORTE	12	AC	120038	ACRE	PLÁCIDO DE CASTRO	8	0	0	0	0	8	2018	DOU	19565	19565	100	19565	100
201909	1	N	NORTE	12	AC	120039	ACRE	PORTO WALTER	4	0	0	0	0	4	2018	DOU	11720	11720	100	11720	100
201909	1	N	NORTE	12	AC	120040	ACRE	RIO BRANCO	60	4	18.7	37.5	19	83	2018	DOU	401155	207000	51.6	275100	68.58
201909	1	N	NORTE	12	AC	120042	ACRE	RODRIGUES ALVES	7	0	0	3	0	7	2018	DOU	18504	18504	100	18504	100
201909	1	N	NORTE	12	AC	120043	ACRE	SANTA ROSA DO PURUS	2	0	0	1	0	2	2018	DOU	6362	6362	100	6362	100
201909	1	N	NORTE	12	AC	120045	ACRE	SENADOR GUIOMARD	5	0	1.33	6	1	6	2018	DOU	22810	17250	75.62	21240	93.12
201909	1	N	NORTE	12	AC	120050	ACRE	SENA MADUREIRA	13	0	0	0	0	13	2018	DOU	45177	44850	99.28	44850	99.28
201909	1	N	NORTE	12	AC	120060	ACRE	TARAUACÁ	8	0	0.66	2	0	8	2018	DOU	41976	27600	65.75	27600	65.75
201909	1	N	NORTE	12	AC	120070	ACRE	XAPURI	6	0	0	0	0	6	2018	DOU	19048	19048	100	19048	100
201909	1	N	NORTE	12	AC	120080	ACRE	PORTO ACRE	4	0	0	0	0	4	2018	DOU	18180	13800	75.91	13800	75.91
201909	1	N	NORTE	13	AM	130002	AMAZONAS	ALVARÃES	4	0	1	3.05	1	5	2018	DOU	15860	13800	87.01	15860	100
201909	1	N	NORTE	13	AM	130006	AMAZONAS	AMATURÁ	3	0	0	0	0	3	2018	DOU	11332	10350	91.33	10350	91.33
201909	1	N	NORTE	13	AM	130008	AMAZONAS	ANAMÃ	4	0	0	1	0	4	2018	DOU	13269	13269	100	13269	100
201909	1	N	NORTE	13	AM	130010	AMAZONAS	ANORI	7	0	0	3	0	7	2018	DOU	20538	20538	100	20538	100
201909	1	N	NORTE	13	AM	130014	AMAZONAS	APUÍ	7	0	0	1	0	7	2018	DOU	21583	21583	100	21583	100
201909	1	N	NORTE	13	AM	130020	AMAZONAS	ATALAIA DO NORTE	6	0	0	4	0	6	2018	DOU	19438	19438	100	19438	100
201909	1	N	NORTE	13	AM	130030	AMAZONAS	AUTAZES	17	0	0	0	0	17	2018	DOU	38830	38830	100	38830	100
201909	1	N	NORTE	13	AM	130040	AMAZONAS	BARCELOS	7	0	1.2	3	1	8	2018	DOU	27364	24150	88.25	27364	100
201909	1	N	NORTE	13	AM	130050	AMAZONAS	BARREIRINHA	9	0	0	5.8	0	9	2018	DOU	31593	31050	98.28	31050	98.28
201909	1	N	NORTE	13	AM	130060	AMAZONAS	BENJAMIN CONSTANT	9	0	2	2.8	2	11	2018	DOU	42020	31050	73.89	37050	88.17
201909	1	N	NORTE	13	AM	130063	AMAZONAS	BERURI	3	0	0	5	0	3	2018	DOU	19258	10350	53.74	10350	53.74
201909	1	N	NORTE	13	AM	130068	AMAZONAS	BOA VISTA DO RAMOS	6	0	0.25	1	0	6	2018	DOU	18781	18781	100	18781	100
201909	1	N	NORTE	13	AM	130070	AMAZONAS	BOCA DO ACRE	8	0	1.33	1	1	9	2018	DOU	33976	27600	81.23	30600	90.06
201909	1	N	NORTE	13	AM	130080	AMAZONAS	BORBA	9	0	0	0	0	9	2018	DOU	40565	31050	76.54	31050	76.54
201909	1	N	NORTE	13	AM	130083	AMAZONAS	CAAPIRANGA	5	0	0	2	0	5	2018	DOU	12877	12877	100	12877	100
201909	1	N	NORTE	13	AM	130090	AMAZONAS	CANUTAMA	5	0	0	1.5	0	5	2018	DOU	15450	15450	100	15450	100
201909	1	N	NORTE	13	AM	130100	AMAZONAS	CARAUARI	6	0	2.66	2	2	8	2018	DOU	28076	20700	73.73	26700	95.1
201909	1	N	NORTE	13	AM	130110	AMAZONAS	CAREIRO	12	0	0	2	0	12	2018	DOU	37384	37384	100	37384	100
201909	1	N	NORTE	13	AM	130115	AMAZONAS	CAREIRO DA VÁRZEA	10	0	0	0	0	10	2018	DOU	29595	29595	100	29595	100
201909	1	N	NORTE	13	AM	130120	AMAZONAS	COARI	25	0	2.66	7.12	3	28	2018	DOU	84272	84272	100	84272	100
201909	1	N	NORTE	13	AM	130130	AMAZONAS	CODAJÁS	8	0	0	0	0	8	2018	DOU	28100	27600	98.22	27600	98.22
201909	1	N	NORTE	13	AM	130140	AMAZONAS	EIRUNEPÉ	9	0	0	2	0	9	2018	DOU	34840	31050	89.12	31050	89.12
201909	1	N	NORTE	13	AM	130150	AMAZONAS	ENVIRA	8	0	0.33	0	0	8	2018	DOU	19668	19668	100	19668	100
201909	1	N	NORTE	13	AM	130160	AMAZONAS	FONTE BOA	7	0	0	1	0	7	2018	DOU	18221	18221	100	18221	100
201909	1	N	NORTE	13	AM	130165	AMAZONAS	GUAJARÁ	5	0	0	0.8	0	5	2018	DOU	16416	16416	100	16416	100
201909	1	N	NORTE	13	AM	130170	AMAZONAS	HUMAITÁ	14	0	0.1	0	0	14	2018	DOU	54001	48300	89.44	48300	89.44
201909	1	N	NORTE	13	AM	130180	AMAZONAS	IPIXUNA	5	0	0.66	2.8	0	5	2018	DOU	28933	17250	59.62	17250	59.62
201909	1	N	NORTE	13	AM	130185	AMAZONAS	IRANDUBA	23	0	0.33	10.45	0	23	2018	DOU	47571	47571	100	47571	100
201909	1	N	NORTE	13	AM	130190	AMAZONAS	ITACOATIARA	28	0	12.8	8	8	36	2018	DOU	99955	96600	96.64	99955	100
201909	1	N	NORTE	13	AM	130195	AMAZONAS	ITAMARATI	3	0	0	1	0	3	2018	DOU	7888	7888	100	7888	100
201909	1	N	NORTE	13	AM	130200	AMAZONAS	ITAPIRANGA	4	0	0.33	1	0	4	2018	DOU	9064	9064	100	9064	100
201909	1	N	NORTE	13	AM	130210	AMAZONAS	JAPURÁ	4	0	0	0.8	0	4	2018	DOU	3265	3265	100	3265	100
201909	1	N	NORTE	13	AM	130220	AMAZONAS	JURUÁ	6	0	0.66	1	0	6	2018	DOU	14312	14312	100	14312	100
201909	1	N	NORTE	13	AM	130230	AMAZONAS	JUTAÍ	8	0	0	0	0	8	2018	DOU	14753	14753	100	14753	100
201909	1	N	NORTE	13	AM	130240	AMAZONAS	LÁBREA	12	0	2	1	1	13	2018	DOU	45245	41400	91.5	44400	98.13
201909	1	N	NORTE	13	AM	130250	AMAZONAS	MANACAPURU	23	1	1.66	2	2	26	2018	DOU	96236	79350	82.45	87330	90.75
201909	1	N	NORTE	13	AM	130255	AMAZONAS	MANAQUIRI	5	0	1.66	3	2	7	2018	DOU	31147	17250	55.38	22230	71.37
201909	1	N	NORTE	13	AM	130260	AMAZONAS	MANAUS	194	0	97.48	165.62	97	291	2018	DOU	2145444	669300	31.2	961740	44.83
201909	1	N	NORTE	13	AM	130270	AMAZONAS	MANICORÉ	13	0	0.66	2	0	13	2018	DOU	54907	44850	81.68	44850	81.68
201909	1	N	NORTE	13	AM	130280	AMAZONAS	MARAÃ	7	0	0	0.5	0	7	2018	DOU	18186	18186	100	18186	100
201909	1	N	NORTE	13	AM	130290	AMAZONAS	MAUÉS	17	0	0	0	0	17	2018	DOU	62755	58650	93.46	58650	93.46
201909	1	N	NORTE	13	AM	130300	AMAZONAS	NHAMUNDÁ	7	0	0	1	0	7	2018	DOU	20899	20899	100	20899	100
201909	1	N	NORTE	13	AM	130310	AMAZONAS	NOVA OLINDA DO NORTE	11	0	0	0.8	0	11	2018	DOU	36721	36721	100	36721	100
201909	1	N	NORTE	13	AM	130320	AMAZONAS	NOVO AIRÃO	5	0	1	3	1	6	2018	DOU	18974	17250	90.91	18974	100
201909	1	N	NORTE	13	AM	130330	AMAZONAS	NOVO ARIPUANÃ	6	0	0	5	0	6	2018	DOU	25237	20700	82.02	20700	82.02
201909	1	N	NORTE	13	AM	130340	AMAZONAS	PARINTINS	29	0	3.16	4.75	3	32	2018	DOU	113168	100050	88.41	109530	96.79
201909	1	N	NORTE	13	AM	130350	AMAZONAS	PAUINI	3	0	2.16	2.5	2	5	2018	DOU	19329	10350	53.55	16830	87.07
201909	1	N	NORTE	13	AM	130353	AMAZONAS	PRESIDENTE FIGUEIREDO	13	0	1.33	4.75	1	14	2018	DOU	35352	35352	100	35352	100
201909	1	N	NORTE	13	AM	130356	AMAZONAS	RIO PRETO DA EVA	14	0	0.66	0	0	14	2018	DOU	32577	32577	100	32577	100
201909	1	N	NORTE	13	AM	130360	AMAZONAS	SANTA ISABEL DO RIO NEGRO	4	0	0	5	0	4	2018	DOU	24436	13800	56.47	13800	56.47
201909	1	N	NORTE	13	AM	130370	AMAZONAS	SANTO ANTÔNIO DO IÇÁ	7	0	0.66	4	0	7	2018	DOU	21966	21966	100	21966	100
201909	1	N	NORTE	13	AM	130380	AMAZONAS	SÃO GABRIEL DA CACHOEIRA	7	0	0.33	0.8	0	7	2018	DOU	44816	24150	53.89	24150	53.89
201909	1	N	NORTE	13	AM	130390	AMAZONAS	SÃO PAULO DE OLIVENÇA	11	0	2.66	1	1	12	2018	DOU	38515	37950	98.53	38515	100
201909	1	N	NORTE	13	AM	130395	AMAZONAS	SÃO SEBASTIÃO DO UATUMÃ	5	0	0	0	0	5	2018	DOU	13685	13685	100	13685	100
201909	1	N	NORTE	13	AM	130400	AMAZONAS	SILVES	5	0	0	0	0	5	2018	DOU	9110	9110	100	9110	100
201909	1	N	NORTE	13	AM	130406	AMAZONAS	TABATINGA	14	0	3.33	1	1	15	2018	DOU	64488	48300	74.9	51300	79.55
201909	1	N	NORTE	13	AM	130410	AMAZONAS	TAPAUÁ	7	0	0.66	2	0	7	2018	DOU	17299	17299	100	17299	100
201909	1	N	NORTE	13	AM	130420	AMAZONAS	TEFÉ	19	0	1.33	0	0	19	2018	DOU	60154	60154	100	60154	100
201909	1	N	NORTE	13	AM	130423	AMAZONAS	TONANTINS	7	0	0.66	1	0	7	2018	DOU	18610	18610	100	18610	100
201909	1	N	NORTE	13	AM	130426	AMAZONAS	UARINI	5	0	0	2	0	5	2018	DOU	13387	13387	100	13387	100
201909	1	N	NORTE	13	AM	130430	AMAZONAS	URUCARÁ	7	0	0	0	0	7	2018	DOU	16383	16383	100	16383	100
201909	1	N	NORTE	13	AM	130440	AMAZONAS	URUCURITUBA	10	0	0	2	0	10	2018	DOU	22537	22537	100	22537	100
201909	1	N	NORTE	14	RR	140002	RORAIMA	AMAJARI	4	0	2.33	6.25	2	6	2018	DOU	12394	12394	100	12394	100
201909	1	N	NORTE	14	RR	140005	RORAIMA	ALTO ALEGRE	7	0	0	0	0	7	2018	DOU	15638	15638	100	15638	100
201909	1	N	NORTE	14	RR	140010	RORAIMA	BOA VISTA	50	0	14.9	22.65	15	65	2018	DOU	375374	172500	45.95	217200	57.86
201909	1	N	NORTE	14	RR	140015	RORAIMA	BONFIM	6	0	0	0	0	6	2018	DOU	12257	12257	100	12257	100
201909	1	N	NORTE	14	RR	140017	RORAIMA	CANTÁ	7	0	0	2	0	7	2018	DOU	17868	17868	100	17868	100
201909	1	N	NORTE	14	RR	140020	RORAIMA	CARACARAÍ	8	0	0	1	0	8	2018	DOU	21564	21564	100	21564	100
201909	1	N	NORTE	14	RR	140023	RORAIMA	CAROEBE	4	0	0	0	0	4	2018	DOU	9950	9950	100	9950	100
201909	1	N	NORTE	14	RR	140028	RORAIMA	IRACEMA	5	0	0	0	0	5	2018	DOU	11600	11600	100	11600	100
201909	1	N	NORTE	14	RR	140030	RORAIMA	MUCAJAÍ	6	0	0	0	0	6	2018	DOU	17528	17528	100	17528	100
201909	1	N	NORTE	14	RR	140040	RORAIMA	NORMANDIA	4	0	0	0	0	4	2018	DOU	11045	11045	100	11045	100
201909	1	N	NORTE	14	RR	140045	RORAIMA	PACARAIMA	6	0	0.66	3	0	6	2018	DOU	15580	15580	100	15580	100
201909	1	N	NORTE	14	RR	140047	RORAIMA	RORAINÓPOLIS	11	0	0	2.8	0	11	2018	DOU	29533	29533	100	29533	100
201909	1	N	NORTE	14	RR	140050	RORAIMA	SÃO JOÃO DA BALIZA	3	0	0	0	0	3	2018	DOU	8052	8052	100	8052	100
201909	1	N	NORTE	14	RR	140060	RORAIMA	SÃO LUIZ	2	0	1	1	1	3	2018	DOU	7860	6900	87.79	7860	100
201909	1	N	NORTE	14	RR	140070	RORAIMA	UIRAMUTÃ	4	0	0	0.75	0	4	2018	DOU	10325	10325	100	10325	100
201909	1	N	NORTE	15	PA	150010	PARÁ	ABAETETUBA	20	0	5.58	5	5	25	2018	DOU	156292	69000	44.15	84000	53.75
201909	1	N	NORTE	15	PA	150013	PARÁ	ABEL FIGUEIREDO	3	0	0	0	0	3	2018	DOU	7382	7382	100	7382	100
201909	1	N	NORTE	15	PA	150020	PARÁ	ACARÁ	8	0	0.66	1	0	8	2018	DOU	55513	27600	49.72	27600	49.72
201909	1	N	NORTE	15	PA	150030	PARÁ	AFUÁ	3	0	0	1	0	3	2018	DOU	38863	10350	26.63	10350	26.63
201909	1	N	NORTE	15	PA	150034	PARÁ	ÁGUA AZUL DO NORTE	5	0	0	0	0	5	2018	DOU	27241	17250	63.32	17250	63.32
201909	1	N	NORTE	15	PA	150040	PARÁ	ALENQUER	8	0	0.66	5.47	0	8	2018	DOU	56480	27600	48.87	27600	48.87
201909	1	N	NORTE	15	PA	150050	PARÁ	ALMEIRIM	6	0	0	2	0	6	2018	DOU	34142	20700	60.63	20700	60.63
201909	1	N	NORTE	15	PA	150060	PARÁ	ALTAMIRA	23	0	0.25	1	0	23	2018	DOU	113195	79350	70.1	79350	70.1
201909	1	N	NORTE	15	PA	150070	PARÁ	ANAJÁS	3	0	0	0.5	0	3	2018	DOU	28859	10350	35.86	10350	35.86
201909	1	N	NORTE	15	PA	150080	PARÁ	ANANINDEUA	112	2	20	50	20	134	2018	DOU	525566	386400	73.52	452400	86.08
201909	1	N	NORTE	15	PA	150085	PARÁ	ANAPU	6	0	0	0	0	6	2018	DOU	27161	20700	76.21	20700	76.21
201909	1	N	NORTE	15	PA	150090	PARÁ	AUGUSTO CORRÊA	17	0	0	0	0	17	2018	DOU	45516	45516	100	45516	100
201909	1	N	NORTE	15	PA	150095	PARÁ	AURORA DO PARÁ	5	0	0	1	0	5	2018	DOU	30896	17250	55.83	17250	55.83
201909	1	N	NORTE	15	PA	150100	PARÁ	AVEIRO	6	0	0.16	4.5	0	6	2018	DOU	16371	16371	100	16371	100
201909	1	N	NORTE	15	PA	150110	PARÁ	BAGRE	6	0	0	0	0	6	2018	DOU	30009	20700	68.98	20700	68.98
201909	1	N	NORTE	15	PA	150120	PARÁ	BAIÃO	10	0	1.66	0.5	0	10	2018	DOU	46416	34500	74.33	34500	74.33
201909	1	N	NORTE	15	PA	150125	PARÁ	BANNACH	2	0	0	0	0	2	2018	DOU	3310	3310	100	3310	100
201909	1	N	NORTE	15	PA	150130	PARÁ	BARCARENA	31	0	2.78	6	3	34	2018	DOU	122294	106950	87.45	115290	94.27
201909	1	N	NORTE	15	PA	150140	PARÁ	BELÉM	93	0	85.21	93.45	85	178	2018	DOU	1485732	320850	21.6	576480	38.8
201909	1	N	NORTE	15	PA	150145	PARÁ	BELTERRA	8	0	0	0.5	0	8	2018	DOU	17624	17624	100	17624	100
201909	1	N	NORTE	15	PA	150150	PARÁ	BENEVIDES	25	0	2.16	4.85	2	27	2018	DOU	61689	61689	100	61689	100
201909	1	N	NORTE	15	PA	150157	PARÁ	BOM JESUS DO TOCANTINS	6	0	0	2	0	6	2018	DOU	16841	16841	100	16841	100
201909	1	N	NORTE	15	PA	150160	PARÁ	BONITO	7	0	0	0	0	7	2018	DOU	16038	16038	100	16038	100
201909	1	N	NORTE	15	PA	150170	PARÁ	BRAGANÇA	49	0	0.5	6.5	0	49	2018	DOU	126436	126436	100	126436	100
201909	1	N	NORTE	15	PA	150172	PARÁ	BRASIL NOVO	7	0	0	0.12	0	7	2018	DOU	15190	15190	100	15190	100
201909	1	N	NORTE	15	PA	150175	PARÁ	BREJO GRANDE DO ARAGUAIA	4	0	0	0	0	4	2018	DOU	7392	7392	100	7392	100
201909	1	N	NORTE	15	PA	150178	PARÁ	BREU BRANCO	8	0	0	3.12	0	8	2018	DOU	64738	27600	42.63	27600	42.63
201909	1	N	NORTE	15	PA	150180	PARÁ	BREVES	17	0	0	2.55	0	17	2018	DOU	101891	58650	57.56	58650	57.56
201909	1	N	NORTE	15	PA	150190	PARÁ	BUJARU	5	0	0.66	1	0	5	2018	DOU	28832	17250	59.83	17250	59.83
201909	1	N	NORTE	15	PA	150195	PARÁ	CACHOEIRA DO PIRIÁ	8	0	0	6	0	8	2018	DOU	33178	27600	83.19	27600	83.19
201909	1	N	NORTE	15	PA	150200	PARÁ	CACHOEIRA DO ARARI	2	0	1.33	0	0	2	2018	DOU	23466	6900	29.4	6900	29.4
201909	1	N	NORTE	15	PA	150210	PARÁ	CAMETÁ	16	0	3.58	13.75	4	20	2018	DOU	136390	55200	40.47	65940	48.35
201909	1	N	NORTE	15	PA	150215	PARÁ	CANAÃ DOS CARAJÁS	11	0	3.13	0.1	0	11	2018	DOU	36050	36050	100	36050	100
201909	1	N	NORTE	15	PA	150220	PARÁ	CAPANEMA	23	0	0.2	1.5	0	23	2018	DOU	68616	68616	100	68616	100
201909	1	N	NORTE	15	PA	150230	PARÁ	CAPITÃO POÇO	17	0	0	5	0	17	2018	DOU	54179	54179	100	54179	100
201909	1	N	NORTE	15	PA	150240	PARÁ	CASTANHAL	49	0	3.16	10.5	3	52	2018	DOU	198294	169050	85.25	178530	90.03
201909	1	N	NORTE	15	PA	150250	PARÁ	CHAVES	4	0	0.53	0	0	4	2018	DOU	23482	13800	58.77	13800	58.77
201909	1	N	NORTE	15	PA	150260	PARÁ	COLARES	4	0	0	0	0	4	2018	DOU	12040	12040	100	12040	100
201909	1	N	NORTE	15	PA	150270	PARÁ	CONCEIÇÃO DO ARAGUAIA	12	0	0	1	0	12	2018	DOU	47734	41400	86.73	41400	86.73
201909	1	N	NORTE	15	PA	150275	PARÁ	CONCÓRDIA DO PARÁ	7	0	0	0	0	7	2018	DOU	32847	24150	73.52	24150	73.52
201909	1	N	NORTE	15	PA	150276	PARÁ	CUMARU DO NORTE	5	0	0	3	0	5	2018	DOU	13179	13179	100	13179	100
201909	1	N	NORTE	15	PA	150277	PARÁ	CURIONÓPOLIS	8	0	0	0	0	8	2018	DOU	18014	18014	100	18014	100
201909	1	N	NORTE	15	PA	150280	PARÁ	CURRALINHO	4	0	0.66	0	0	4	2018	DOU	33893	13800	40.72	13800	40.72
201909	1	N	NORTE	15	PA	150285	PARÁ	CURUÁ	5	0	0	4.5	0	5	2018	DOU	14197	14197	100	14197	100
201909	1	N	NORTE	15	PA	150290	PARÁ	CURUÇÁ	11	0	0	2.65	0	11	2018	DOU	39540	37950	95.98	37950	95.98
201909	1	N	NORTE	15	PA	150293	PARÁ	DOM ELISEU	15	0	0.66	2	0	15	2018	DOU	58956	51750	87.78	51750	87.78
201909	1	N	NORTE	15	PA	150295	PARÁ	ELDORADO DOS CARAJÁS	5	0	0	0	0	5	2018	DOU	33674	17250	51.23	17250	51.23
201909	1	N	NORTE	15	PA	150300	PARÁ	FARO	4	0	0	1	0	4	2018	DOU	7319	7319	100	7319	100
201909	1	N	NORTE	15	PA	150304	PARÁ	FLORESTA DO ARAGUAIA	6	0	0	0	0	6	2018	DOU	20080	20080	100	20080	100
201909	1	N	NORTE	15	PA	150307	PARÁ	GARRAFÃO DO NORTE	8	0	0	0	0	8	2018	DOU	26020	26020	100	26020	100
201909	1	N	NORTE	15	PA	150309	PARÁ	GOIANÉSIA DO PARÁ	7	0	0	0.5	0	7	2018	DOU	39857	24150	60.59	24150	60.59
201909	1	N	NORTE	15	PA	150310	PARÁ	GURUPÁ	5	0	0	0	0	5	2018	DOU	32991	17250	52.29	17250	52.29
201909	1	N	NORTE	15	PA	150320	PARÁ	IGARAPÉ-AÇU	12	0	2	0.75	0	12	2018	DOU	38588	38588	100	38588	100
201909	1	N	NORTE	15	PA	150330	PARÁ	IGARAPÉ-MIRI	8	0	1.58	5.5	2	10	2018	DOU	62355	27600	44.26	32340	51.86
201909	1	N	NORTE	15	PA	150340	PARÁ	INHANGAPI	5	0	0	0	0	5	2018	DOU	11559	11559	100	11559	100
201909	1	N	NORTE	15	PA	150345	PARÁ	IPIXUNA DO PARÁ	15	0	0	3	0	15	2018	DOU	62455	51750	82.86	51750	82.86
201909	1	N	NORTE	15	PA	150350	PARÁ	IRITUIA	9	0	0	0	0	9	2018	DOU	32504	31050	95.53	31050	95.53
201909	1	N	NORTE	15	PA	150360	PARÁ	ITAITUBA	22	0	2.16	9	2	24	2018	DOU	101097	75900	75.08	82380	81.49
201909	1	N	NORTE	15	PA	150370	PARÁ	ITUPIRANGA	10	0	0.06	0	0	10	2018	DOU	53182	34500	64.87	34500	64.87
201909	1	N	NORTE	15	PA	150375	PARÁ	JACAREACANGA	2	0	0.03	1	0	2	2018	DOU	8899	6900	77.54	6900	77.54
201909	1	N	NORTE	15	PA	150380	PARÁ	JACUNDÁ	10	0	0	0.75	0	10	2018	DOU	58457	34500	59.02	34500	59.02
201909	1	N	NORTE	15	PA	150390	PARÁ	JURUTI	8	0	0	1	0	8	2018	DOU	56908	27600	48.5	27600	48.5
201909	1	N	NORTE	15	PA	150400	PARÁ	LIMOEIRO DO AJURU	3	0	0	0	0	3	2018	DOU	28583	10350	36.21	10350	36.21
201909	1	N	NORTE	15	PA	150405	PARÁ	MÃE DO RIO	12	0	0	0	0	12	2018	DOU	29917	29917	100	29917	100
201909	1	N	NORTE	15	PA	150410	PARÁ	MAGALHÃES BARATA	4	0	0	1	0	4	2018	DOU	8523	8523	100	8523	100
201909	1	N	NORTE	15	PA	150420	PARÁ	MARABÁ	19	0	9.06	11	9	28	2018	DOU	275086	65550	23.83	92730	33.71
201909	1	N	NORTE	15	PA	150430	PARÁ	MARACANÃ	11	0	0.66	2.5	0	11	2018	DOU	29429	29429	100	29429	100
201909	1	N	NORTE	15	PA	150440	PARÁ	MARAPANIM	8	0	0	2	0	8	2018	DOU	28220	27600	97.8	27600	97.8
201909	1	N	NORTE	15	PA	150442	PARÁ	MARITUBA	21	0	5	10.9	5	26	2018	DOU	129321	72450	56.02	87450	67.62
201909	1	N	NORTE	15	PA	150445	PARÁ	MEDICILÂNDIA	6	0	0	0	0	6	2018	DOU	31213	20700	66.32	20700	66.32
201909	1	N	NORTE	15	PA	150450	PARÁ	MELGAÇO	5	0	1.06	0	0	5	2018	DOU	27415	17250	62.92	17250	62.92
201909	1	N	NORTE	15	PA	150460	PARÁ	MOCAJUBA	8	0	0	0	0	8	2018	DOU	30736	27600	89.8	27600	89.8
201909	1	N	NORTE	15	PA	150470	PARÁ	MOJU	6	0	1.33	6.5	1	7	2018	DOU	80988	20700	25.56	24690	30.49
201909	1	N	NORTE	15	PA	150475	PARÁ	MOJUÍ DOS CAMPOS	3	0	0.33	5	0	3	2018	DOU	15982	10350	64.76	10350	64.76
201909	1	N	NORTE	15	PA	150480	PARÁ	MONTE ALEGRE	8	0	0	0	0	8	2018	DOU	57900	27600	47.67	27600	47.67
201909	1	N	NORTE	15	PA	150490	PARÁ	MUANÁ	6	0	0.53	0	0	6	2018	DOU	39783	20700	52.03	20700	52.03
201909	1	N	NORTE	15	PA	150495	PARÁ	NOVA ESPERANÇA DO PIRIÁ	5	0	0	0	0	5	2018	DOU	21291	17250	81.02	17250	81.02
201909	1	N	NORTE	15	PA	150497	PARÁ	NOVA IPIXUNA	6	0	0	2	0	6	2018	DOU	16499	16499	100	16499	100
201909	1	N	NORTE	15	PA	150500	PARÁ	NOVA TIMBOTEUA	7	0	0	0	0	7	2018	DOU	15218	15218	100	15218	100
201909	1	N	NORTE	15	PA	150503	PARÁ	NOVO PROGRESSO	8	0	0	2	0	8	2018	DOU	25758	25758	100	25758	100
201909	1	N	NORTE	15	PA	150506	PARÁ	NOVO REPARTIMENTO	11	0	0.88	1	0	11	2018	DOU	74602	37950	50.87	37950	50.87
201909	1	N	NORTE	15	PA	150510	PARÁ	ÓBIDOS	8	0	0	3	0	8	2018	DOU	51964	27600	53.11	27600	53.11
201909	1	N	NORTE	15	PA	150520	PARÁ	OEIRAS DO PARÁ	5	0	1.33	0	0	5	2018	DOU	32168	17250	53.62	17250	53.62
201909	1	N	NORTE	15	PA	150530	PARÁ	ORIXIMINÁ	12	0	3.78	6.25	4	16	2018	DOU	72160	41400	57.37	52740	73.09
201909	1	N	NORTE	15	PA	150540	PARÁ	OURÉM	7	0	0	0	0	7	2018	DOU	17721	17721	100	17721	100
201909	1	N	NORTE	15	PA	150543	PARÁ	OURILÂNDIA DO NORTE	13	0	0.33	0.5	0	13	2018	DOU	32319	32319	100	32319	100
201909	1	N	NORTE	15	PA	150548	PARÁ	PACAJÁ	7	0	0	0	0	7	2018	DOU	46986	24150	51.4	24150	51.4
201909	1	N	NORTE	15	PA	150549	PARÁ	PALESTINA DO PARÁ	3	0	0	0	0	3	2018	DOU	7596	7596	100	7596	100
201909	1	N	NORTE	15	PA	150550	PARÁ	PARAGOMINAS	24	0	0	0	0	24	2018	DOU	111764	82800	74.08	82800	74.08
201909	1	N	NORTE	15	PA	150553	PARÁ	PARAUAPEBAS	34	0	5.93	12.5	6	40	2018	DOU	202882	117300	57.82	135090	66.59
201909	1	N	NORTE	15	PA	150555	PARÁ	PAU D'ARCO	4	0	0	1	0	4	2018	DOU	5557	5557	100	5557	100
201909	1	N	NORTE	15	PA	150560	PARÁ	PEIXE-BOI	4	0	0	0	0	4	2018	DOU	8073	8073	100	8073	100
201909	1	N	NORTE	15	PA	150563	PARÁ	PIÇARRA	5	0	0	0	0	5	2018	DOU	12983	12983	100	12983	100
201909	1	N	NORTE	15	PA	150565	PARÁ	PLACAS	2	0	0	0	0	2	2018	DOU	30293	6900	22.78	6900	22.78
201909	1	N	NORTE	15	PA	150570	PARÁ	PONTA DE PEDRAS	6	0	0	0	0	6	2018	DOU	30608	20700	67.63	20700	67.63
201909	1	N	NORTE	15	PA	150580	PARÁ	PORTEL	9	0	0.66	2.4	0	9	2018	DOU	61126	31050	50.8	31050	50.8
201909	1	N	NORTE	15	PA	150590	PARÁ	PORTO DE MOZ	7	0	0	0	0	7	2018	DOU	40458	24150	59.69	24150	59.69
201909	1	N	NORTE	15	PA	150600	PARÁ	PRAINHA	6	0	0	1	0	6	2018	DOU	29886	20700	69.26	20700	69.26
201909	1	N	NORTE	15	PA	150610	PARÁ	PRIMAVERA	5	0	0	0	0	5	2018	DOU	10792	10792	100	10792	100
201909	1	N	NORTE	15	PA	150611	PARÁ	QUATIPURU	4	0	0.33	0.6	0	4	2018	DOU	13512	13512	100	13512	100
201909	1	N	NORTE	15	PA	150613	PARÁ	REDENÇÃO	12	0	0	4.25	0	12	2018	DOU	83997	41400	49.29	41400	49.29
201909	1	N	NORTE	15	PA	150616	PARÁ	RIO MARIA	6	0	0	0	0	6	2018	DOU	18186	18186	100	18186	100
201909	1	N	NORTE	15	PA	150618	PARÁ	RONDON DO PARÁ	10	0	0	0	0	10	2018	DOU	51903	34500	66.47	34500	66.47
201909	1	N	NORTE	15	PA	150619	PARÁ	RURÓPOLIS	7	0	0.53	2	0	7	2018	DOU	49503	24150	48.78	24150	48.78
201909	1	N	NORTE	15	PA	150620	PARÁ	SALINÓPOLIS	16	0	0	0	0	16	2018	DOU	40424	40424	100	40424	100
201909	1	N	NORTE	15	PA	150630	PARÁ	SALVATERRA	5	0	0	1	0	5	2018	DOU	23424	17250	73.64	17250	73.64
201909	1	N	NORTE	15	PA	150635	PARÁ	SANTA BÁRBARA DO PARÁ	6	0	1.83	3.5	2	8	2018	DOU	20704	20700	99.98	20704	100
201909	1	N	NORTE	15	PA	150640	PARÁ	SANTA CRUZ DO ARARI	4	0	0.66	1.5	0	4	2018	DOU	9939	9939	100	9939	100
201909	1	N	NORTE	15	PA	150650	PARÁ	SANTA IZABEL DO PARÁ	19	0	2.16	3.5	2	21	2018	DOU	69746	65550	93.98	69746	100
201909	1	N	NORTE	15	PA	150655	PARÁ	SANTA LUZIA DO PARÁ	9	0	0	1	0	9	2018	DOU	19852	19852	100	19852	100
201909	1	N	NORTE	15	PA	150658	PARÁ	SANTA MARIA DAS BARREIRAS	6	0	0	1	0	6	2018	DOU	21042	20700	98.37	20700	98.37
201909	1	N	NORTE	15	PA	150660	PARÁ	SANTA MARIA DO PARÁ	7	0	0.66	1	0	7	2018	DOU	24725	24150	97.67	24150	97.67
201909	1	N	NORTE	15	PA	150670	PARÁ	SANTANA DO ARAGUAIA	11	0	0	0	0	11	2018	DOU	71187	37950	53.31	37950	53.31
201909	1	N	NORTE	15	PA	150680	PARÁ	SANTARÉM	58	0	9.7	43.2	10	68	2018	DOU	302667	200100	66.11	229200	75.73
201909	1	N	NORTE	15	PA	150690	PARÁ	SANTARÉM NOVO	3	0	0	1	0	3	2018	DOU	6664	6664	100	6664	100
201909	1	N	NORTE	15	PA	150700	PARÁ	SANTO ANTÔNIO DO TAUÁ	9	0	0.53	1.5	0	9	2018	DOU	31038	31038	100	31038	100
201909	1	N	NORTE	15	PA	150710	PARÁ	SÃO CAETANO DE ODIVELAS	7	0	0.06	1	0	7	2018	DOU	17970	17970	100	17970	100
201909	1	N	NORTE	15	PA	150715	PARÁ	SÃO DOMINGOS DO ARAGUAIA	7	0	0	0	0	7	2018	DOU	25358	24150	95.24	24150	95.24
201909	1	N	NORTE	15	PA	150720	PARÁ	SÃO DOMINGOS DO CAPIM	14	0	0	0	0	14	2018	DOU	31837	31837	100	31837	100
201909	1	N	NORTE	15	PA	150730	PARÁ	SÃO FÉLIX DO XINGU	17	0	0	4	0	17	2018	DOU	124763	58650	47.01	58650	47.01
201909	1	N	NORTE	15	PA	150740	PARÁ	SÃO FRANCISCO DO PARÁ	7	0	0.66	2.5	0	7	2018	DOU	15833	15833	100	15833	100
201909	1	N	NORTE	15	PA	150745	PARÁ	SÃO GERALDO DO ARAGUAIA	9	0	0.66	1	0	9	2018	DOU	24991	24991	100	24991	100
201909	1	N	NORTE	15	PA	150746	PARÁ	SÃO JOÃO DA PONTA	3	0	0.5	1	0	3	2018	DOU	6059	6059	100	6059	100
201909	1	N	NORTE	15	PA	150747	PARÁ	SÃO JOÃO DE PIRABAS	9	0	0	0	0	9	2018	DOU	22842	22842	100	22842	100
201909	1	N	NORTE	15	PA	150750	PARÁ	SÃO JOÃO DO ARAGUAIA	5	0	0.2	0	0	5	2018	DOU	13940	13940	100	13940	100
201909	1	N	NORTE	15	PA	150760	PARÁ	SÃO MIGUEL DO GUAMÁ	7	0	1.33	0	0	7	2018	DOU	58328	24150	41.4	24150	41.4
201909	1	N	NORTE	15	PA	150770	PARÁ	SÃO SEBASTIÃO DA BOA VISTA	6	0	0	1.8	0	6	2018	DOU	26301	20700	78.7	20700	78.7
201909	1	N	NORTE	15	PA	150775	PARÁ	SAPUCAIA	2	0	0	0	0	2	2018	DOU	5849	5849	100	5849	100
201909	1	N	NORTE	15	PA	150780	PARÁ	SENADOR JOSÉ PORFÍRIO	4	0	0	0.8	0	4	2018	DOU	11839	11839	100	11839	100
201909	1	N	NORTE	15	PA	150790	PARÁ	SOURE	4	0	2.16	0	0	4	2018	DOU	25181	13800	54.8	13800	54.8
201909	1	N	NORTE	15	PA	150795	PARÁ	TAILÂNDIA	11	0	2.5	6	3	14	2018	DOU	103664	37950	36.61	45450	43.84
201909	1	N	NORTE	15	PA	150796	PARÁ	TERRA ALTA	5	0	0.16	3.4	0	5	2018	DOU	11591	11591	100	11591	100
201909	1	N	NORTE	15	PA	150797	PARÁ	TERRA SANTA	6	0	0	1	0	6	2018	DOU	18619	18619	100	18619	100
201909	1	N	NORTE	15	PA	150800	PARÁ	TOMÉ-AÇU	8	0	0	6	0	8	2018	DOU	62854	27600	43.91	27600	43.91
201909	1	N	NORTE	15	PA	150803	PARÁ	TRACUATEUA	13	0	0	1.9	0	13	2018	DOU	30656	30656	100	30656	100
201909	1	N	NORTE	15	PA	150805	PARÁ	TRAIRÃO	3	0	0	1	0	3	2018	DOU	18807	10350	55.03	10350	55.03
201909	1	N	NORTE	15	PA	150808	PARÁ	TUCUMÃ	9	0	0	1	0	9	2018	DOU	39059	31050	79.5	31050	79.5
201909	1	N	NORTE	15	PA	150810	PARÁ	TUCURUÍ	24	0	4.56	32.75	5	29	2018	DOU	112148	82800	73.83	96480	86.03
201909	1	N	NORTE	15	PA	150812	PARÁ	ULIANÓPOLIS	12	0	0.66	0	0	12	2018	DOU	57632	41400	71.84	41400	71.84
201909	1	N	NORTE	15	PA	150815	PARÁ	URUARÁ	10	0	0	0	0	10	2018	DOU	45517	34500	75.8	34500	75.8
201909	1	N	NORTE	15	PA	150820	PARÁ	VIGIA	9	0	1.16	3.62	1	10	2018	DOU	53191	31050	58.37	34530	64.92
201909	1	N	NORTE	15	PA	150830	PARÁ	VISEU	11	0	0	0	0	11	2018	DOU	61049	37950	62.16	37950	62.16
201909	1	N	NORTE	15	PA	150835	PARÁ	VITÓRIA DO XINGU	5	0	0.53	6.25	0	5	2018	DOU	14987	14987	100	14987	100
201909	1	N	NORTE	15	PA	150840	PARÁ	XINGUARA	12	0	0	0	0	12	2018	DOU	44410	41400	93.22	41400	93.22
201909	1	N	NORTE	16	AP	160005	AMAPÁ	SERRA DO NAVIO	2	0	0	0.75	0	2	2018	DOU	5306	5306	100	5306	100
201909	1	N	NORTE	16	AP	160010	AMAPÁ	AMAPÁ	2	0	1.33	1.5	1	3	2018	DOU	9029	6900	76.42	9029	100
201909	1	N	NORTE	16	AP	160015	AMAPÁ	PEDRA BRANCA DO AMAPARI	3	0	0	5.5	0	3	2018	DOU	15931	10350	64.97	10350	64.97
201909	1	N	NORTE	16	AP	160020	AMAPÁ	CALÇOENE	3	0	0.66	2	0	3	2018	DOU	10926	10350	94.73	10350	94.73
201909	1	N	NORTE	16	AP	160021	AMAPÁ	CUTIAS	1	0	0.66	5	0	1	2018	DOU	5864	3450	58.83	3450	58.83
201909	1	N	NORTE	16	AP	160023	AMAPÁ	FERREIRA GOMES	3	0	1	5.5	1	4	2018	DOU	7591	7591	100	7591	100
201909	1	N	NORTE	16	AP	160025	AMAPÁ	ITAUBAL	2	0	0.66	3.5	0	2	2018	DOU	5387	5387	100	5387	100
201909	1	N	NORTE	16	AP	160027	AMAPÁ	LARANJAL DO JARI	20	0	0	2.75	0	20	2018	DOU	49446	49446	100	49446	100
201909	1	N	NORTE	16	AP	160030	AMAPÁ	MACAPÁ	62	0	38.96	102.25	39	101	2018	DOU	493634	213900	43.33	330780	67.01
201909	1	N	NORTE	16	AP	160040	AMAPÁ	MAZAGÃO	7	0	0.83	8	0	7	2018	DOU	21206	21206	100	21206	100
201909	1	N	NORTE	16	AP	160050	AMAPÁ	OIAPOQUE	6	0	0.5	1	0	6	2018	DOU	26627	20700	77.74	20700	77.74
201909	1	N	NORTE	16	AP	160053	AMAPÁ	PORTO GRANDE	5	0	1.16	4.25	1	6	2018	DOU	21484	17250	80.29	20730	96.49
201909	1	N	NORTE	16	AP	160055	AMAPÁ	PRACUÚBA	2	0	0.66	0	0	2	2018	DOU	4993	4993	100	4993	100
201909	1	N	NORTE	16	AP	160060	AMAPÁ	SANTANA	30	0	3.16	14.25	3	33	2018	DOU	119610	103500	86.53	112980	94.46
201909	1	N	NORTE	16	AP	160070	AMAPÁ	TARTARUGALZINHO	4	0	0	3	0	4	2018	DOU	16855	13800	81.87	13800	81.87
201909	1	N	NORTE	16	AP	160080	AMAPÁ	VITÓRIA DO JARI	6	0	0	1	0	6	2018	DOU	15605	15605	100	15605	100
201909	1	N	NORTE	17	TO	170025	TOCANTINS	ABREULÂNDIA	1	0	0	2	0	1	2018	DOU	2564	2564	100	2564	100
201909	1	N	NORTE	17	TO	170030	TOCANTINS	AGUIARNÓPOLIS	2	0	0	1	0	2	2018	DOU	6572	6572	100	6572	100
201909	1	N	NORTE	17	TO	170035	TOCANTINS	ALIANÇA DO TOCANTINS	2	0	0	0	0	2	2018	DOU	5434	5434	100	5434	100
201909	1	N	NORTE	17	TO	170040	TOCANTINS	ALMAS	3	0	0	0	0	3	2018	DOU	7131	7131	100	7131	100
201909	1	N	NORTE	17	TO	170070	TOCANTINS	ALVORADA	4	0	0.33	1	0	4	2018	DOU	8427	8427	100	8427	100
201909	1	N	NORTE	17	TO	170100	TOCANTINS	ANANÁS	5	0	0	1	0	5	2018	DOU	9607	9607	100	9607	100
201909	1	N	NORTE	17	TO	170105	TOCANTINS	ANGICO	1	0	0	0	0	1	2018	DOU	3417	3417	100	3417	100
201909	1	N	NORTE	17	TO	170110	TOCANTINS	APARECIDA DO RIO NEGRO	2	0	0	0	0	2	2018	DOU	4741	4741	100	4741	100
201909	1	N	NORTE	17	TO	170130	TOCANTINS	ARAGOMINAS	3	0	0	4	0	3	2018	DOU	5786	5786	100	5786	100
201909	1	N	NORTE	17	TO	170190	TOCANTINS	ARAGUACEMA	3	0	0	0	0	3	2018	DOU	7016	7016	100	7016	100
201909	1	N	NORTE	17	TO	170200	TOCANTINS	ARAGUAÇU	3	0	0	1	0	3	2018	DOU	8567	8567	100	8567	100
201909	1	N	NORTE	17	TO	170210	TOCANTINS	ARAGUAÍNA	32	0	0.33	5	0	32	2018	DOU	177517	110400	62.19	110400	62.19
201909	1	N	NORTE	17	TO	170215	TOCANTINS	ARAGUANÃ	2	0	0.66	4	0	2	2018	DOU	5663	5663	100	5663	100
201909	1	N	NORTE	17	TO	170220	TOCANTINS	ARAGUATINS	10	0	0	3.15	0	10	2018	DOU	35346	34500	97.61	34500	97.61
201909	1	N	NORTE	17	TO	170230	TOCANTINS	ARAPOEMA	3	0	0	1	0	3	2018	DOU	6670	6670	100	6670	100
201909	1	N	NORTE	17	TO	170240	TOCANTINS	ARRAIAS	3	0	0.66	2	0	3	2018	DOU	10601	10350	97.63	10350	97.63
201909	1	N	NORTE	17	TO	170255	TOCANTINS	AUGUSTINÓPOLIS	5	0	0	0	0	5	2018	DOU	18178	17250	94.89	17250	94.89
201909	1	N	NORTE	17	TO	170270	TOCANTINS	AURORA DO TOCANTINS	2	0	0	3	0	2	2018	DOU	3731	3731	100	3731	100
201909	1	N	NORTE	17	TO	170290	TOCANTINS	AXIXÁ DO TOCANTINS	5	0	0	1	0	5	2018	DOU	9725	9725	100	9725	100
201909	1	N	NORTE	17	TO	170300	TOCANTINS	BABAÇULÂNDIA	4	0	0	3.5	0	4	2018	DOU	10662	10662	100	10662	100
201909	1	N	NORTE	17	TO	170305	TOCANTINS	BANDEIRANTES DO TOCANTINS	1	0	1	4	1	2	2018	DOU	3512	3450	98.23	3512	100
201909	1	N	NORTE	17	TO	170307	TOCANTINS	BARRA DO OURO	2	0	0	2	0	2	2018	DOU	4549	4549	100	4549	100
201909	1	N	NORTE	17	TO	170310	TOCANTINS	BARROLÂNDIA	2	0	0	2	0	2	2018	DOU	5614	5614	100	5614	100
201909	1	N	NORTE	17	TO	170320	TOCANTINS	BERNARDO SAYÃO	2	0	0	1.5	0	2	2018	DOU	4469	4469	100	4469	100
201909	1	N	NORTE	17	TO	170330	TOCANTINS	BOM JESUS DO TOCANTINS	2	0	0	0	0	2	2018	DOU	4779	4779	100	4779	100
201909	1	N	NORTE	17	TO	170360	TOCANTINS	BRASILÂNDIA DO TOCANTINS	1	0	0	0	0	1	2018	DOU	2191	2191	100	2191	100
201909	1	N	NORTE	17	TO	170370	TOCANTINS	BREJINHO DE NAZARÉ	2	0	0	0	0	2	2018	DOU	5475	5475	100	5475	100
201909	1	N	NORTE	17	TO	170380	TOCANTINS	BURITI DO TOCANTINS	4	0	1	5.5	1	5	2018	DOU	11197	11197	100	11197	100
201909	1	N	NORTE	17	TO	170382	TOCANTINS	CACHOEIRINHA	1	0	0	0	0	1	2018	DOU	2266	2266	100	2266	100
201909	1	N	NORTE	17	TO	170384	TOCANTINS	CAMPOS LINDOS	3	0	0.66	1	0	3	2018	DOU	9917	9917	100	9917	100
201909	1	N	NORTE	17	TO	170386	TOCANTINS	CARIRI DO TOCANTINS	2	0	1.16	5	1	3	2018	DOU	4321	4321	100	4321	100
201909	1	N	NORTE	17	TO	170388	TOCANTINS	CARMOLÂNDIA	1	0	0	0	0	1	2018	DOU	2556	2556	100	2556	100
201909	1	N	NORTE	17	TO	170389	TOCANTINS	CARRASCO BONITO	2	0	0	0	0	2	2018	DOU	4059	4059	100	4059	100
201909	1	N	NORTE	17	TO	170390	TOCANTINS	CASEARA	2	0	0	0	0	2	2018	DOU	5295	5295	100	5295	100
201909	1	N	NORTE	17	TO	170410	TOCANTINS	CENTENÁRIO	1	0	0	0	0	1	2018	DOU	2874	2874	100	2874	100
201909	1	N	NORTE	17	TO	170460	TOCANTINS	CHAPADA DE AREIA	1	0	0	0	0	1	2018	DOU	1401	1401	100	1401	100
201909	1	N	NORTE	17	TO	170510	TOCANTINS	CHAPADA DA NATIVIDADE	1	0	0	0	0	1	2018	DOU	3334	3334	100	3334	100
201909	1	N	NORTE	17	TO	170550	TOCANTINS	COLINAS DO TOCANTINS	12	0	0	0	0	12	2018	DOU	34990	34990	100	34990	100
201909	1	N	NORTE	17	TO	170555	TOCANTINS	COMBINADO	2	0	0	4.75	0	2	2018	DOU	4843	4843	100	4843	100
201909	1	N	NORTE	17	TO	170560	TOCANTINS	CONCEIÇÃO DO TOCANTINS	2	0	0	1	0	2	2018	DOU	4124	4124	100	4124	100
201909	1	N	NORTE	17	TO	170600	TOCANTINS	COUTO MAGALHÃES	2	0	0	1	0	2	2018	DOU	5536	5536	100	5536	100
201909	1	N	NORTE	17	TO	170610	TOCANTINS	CRISTALÂNDIA	3	0	0	0	0	3	2018	DOU	7300	7300	100	7300	100
201909	1	N	NORTE	17	TO	170625	TOCANTINS	CRIXÁS DO TOCANTINS	1	0	0	2.5	0	1	2018	DOU	1708	1708	100	1708	100
201909	1	N	NORTE	17	TO	170650	TOCANTINS	DARCINÓPOLIS	2	0	0	2.25	0	2	2018	DOU	6018	6018	100	6018	100
201909	1	N	NORTE	17	TO	170700	TOCANTINS	DIANÓPOLIS	6	0	0.66	0	0	6	2018	DOU	21850	20700	94.74	20700	94.74
201909	1	N	NORTE	17	TO	170710	TOCANTINS	DIVINÓPOLIS DO TOCANTINS	3	0	0	0	0	3	2018	DOU	6856	6856	100	6856	100
201909	1	N	NORTE	17	TO	170720	TOCANTINS	DOIS IRMÃOS DO TOCANTINS	2	0	0.66	1	0	2	2018	DOU	7211	6900	95.69	6900	95.69
201909	1	N	NORTE	17	TO	170730	TOCANTINS	DUERÉ	2	0	0	0	0	2	2018	DOU	4687	4687	100	4687	100
201909	1	N	NORTE	17	TO	170740	TOCANTINS	ESPERANTINA	4	0	0	0	0	4	2018	DOU	10851	10851	100	10851	100
201909	1	N	NORTE	17	TO	170755	TOCANTINS	FÁTIMA	2	0	0	0	0	2	2018	DOU	3841	3841	100	3841	100
201909	1	N	NORTE	17	TO	170765	TOCANTINS	FIGUEIRÓPOLIS	2	0	0	0	0	2	2018	DOU	5284	5284	100	5284	100
201909	1	N	NORTE	17	TO	170770	TOCANTINS	FILADÉLFIA	2	0	0	4	0	2	2018	DOU	8837	6900	78.08	6900	78.08
201909	1	N	NORTE	17	TO	170820	TOCANTINS	FORMOSO DO ARAGUAIA	6	0	0	2	0	6	2018	DOU	18482	18482	100	18482	100
201909	1	N	NORTE	17	TO	170825	TOCANTINS	FORTALEZA DO TABOCÃO	1	0	0.33	5	0	1	2018	DOU	2576	2576	100	2576	100
201909	1	N	NORTE	17	TO	170830	TOCANTINS	GOIANORTE	2	0	0	1	0	2	2018	DOU	5116	5116	100	5116	100
201909	1	N	NORTE	17	TO	170900	TOCANTINS	GOIATINS	3	0	0.66	2.37	0	3	2018	DOU	12942	10350	79.97	10350	79.97
201909	1	N	NORTE	17	TO	170930	TOCANTINS	GUARAÍ	9	0	0.66	0	0	9	2018	DOU	25677	25677	100	25677	100
201909	1	N	NORTE	17	TO	170950	TOCANTINS	GURUPI	23	0	3.33	5.9	3	26	2018	DOU	85737	79350	92.55	85737	100
201909	1	N	NORTE	17	TO	170980	TOCANTINS	IPUEIRAS	0	0	0	2	0	0	2018	DOU	1977	0	0	0	0
201909	1	N	NORTE	17	TO	171050	TOCANTINS	ITACAJÁ	3	0	0	0	0	3	2018	DOU	7414	7414	100	7414	100
201909	1	N	NORTE	17	TO	171070	TOCANTINS	ITAGUATINS	3	0	0	0.5	0	3	2018	DOU	5896	5896	100	5896	100
201909	1	N	NORTE	17	TO	171090	TOCANTINS	ITAPIRATINS	2	0	0.13	0	0	2	2018	DOU	3758	3758	100	3758	100
201909	1	N	NORTE	17	TO	171110	TOCANTINS	ITAPORÃ DO TOCANTINS	1	0	0	1	0	1	2018	DOU	2435	2435	100	2435	100
201909	1	N	NORTE	17	TO	171150	TOCANTINS	JAÚ DO TOCANTINS	2	0	0	1	0	2	2018	DOU	3819	3819	100	3819	100
201909	1	N	NORTE	17	TO	171180	TOCANTINS	JUARINA	1	0	0	1	0	1	2018	DOU	2202	2202	100	2202	100
201909	1	N	NORTE	17	TO	171190	TOCANTINS	LAGOA DA CONFUSÃO	3	0	0	0	0	3	2018	DOU	13034	10350	79.41	10350	79.41
201909	1	N	NORTE	17	TO	171195	TOCANTINS	LAGOA DO TOCANTINS	2	0	0	0	0	2	2018	DOU	4237	4237	100	4237	100
201909	1	N	NORTE	17	TO	171200	TOCANTINS	LAJEADO	1	0	1	2	1	2	2018	DOU	3101	3101	100	3101	100
201909	1	N	NORTE	17	TO	171215	TOCANTINS	LAVANDEIRA	1	0	0	1.75	0	1	2018	DOU	1892	1892	100	1892	100
201909	1	N	NORTE	17	TO	171240	TOCANTINS	LIZARDA	2	0	0	1	0	2	2018	DOU	3748	3748	100	3748	100
201909	1	N	NORTE	17	TO	171245	TOCANTINS	LUZINÓPOLIS	1	0	0	2	0	1	2018	DOU	3060	3060	100	3060	100
201909	1	N	NORTE	17	TO	171250	TOCANTINS	MARIANÓPOLIS DO TOCANTINS	2	0	0	0	0	2	2018	DOU	5094	5094	100	5094	100
201909	1	N	NORTE	17	TO	171270	TOCANTINS	MATEIROS	1	0	0	0	0	1	2018	DOU	2638	2638	100	2638	100
201909	1	N	NORTE	17	TO	171280	TOCANTINS	MAURILÂNDIA DO TOCANTINS	2	0	0	5	0	2	2018	DOU	3403	3403	100	3403	100
201909	1	N	NORTE	17	TO	171320	TOCANTINS	MIRACEMA DO TOCANTINS	8	0	2.33	5	2	10	2018	DOU	18566	18566	100	18566	100
201909	1	N	NORTE	17	TO	171330	TOCANTINS	MIRANORTE	4	0	0.33	0.15	0	4	2018	DOU	13375	13375	100	13375	100
201909	1	N	NORTE	17	TO	171360	TOCANTINS	MONTE DO CARMO	2	0	0	1	0	2	2018	DOU	7827	6900	88.16	6900	88.16
201909	1	N	NORTE	17	TO	171370	TOCANTINS	MONTE SANTO DO TOCANTINS	1	0	0	0	0	1	2018	DOU	2263	2263	100	2263	100
201909	1	N	NORTE	17	TO	171380	TOCANTINS	PALMEIRAS DO TOCANTINS	3	0	0.66	3	0	3	2018	DOU	6570	6570	100	6570	100
201909	1	N	NORTE	17	TO	171395	TOCANTINS	MURICILÂNDIA	2	0	0	3	0	2	2018	DOU	3514	3514	100	3514	100
201909	1	N	NORTE	17	TO	171420	TOCANTINS	NATIVIDADE	4	0	0	0.75	0	4	2018	DOU	9239	9239	100	9239	100
201909	1	N	NORTE	17	TO	171430	TOCANTINS	NAZARÉ	2	0	0	0	0	2	2018	DOU	3959	3959	100	3959	100
201909	1	N	NORTE	17	TO	171488	TOCANTINS	NOVA OLINDA	3	0	0	0	0	3	2018	DOU	11719	10350	88.32	10350	88.32
201909	1	N	NORTE	17	TO	171500	TOCANTINS	NOVA ROSALÂNDIA	2	0	0.66	2.25	0	2	2018	DOU	4215	4215	100	4215	100
201909	1	N	NORTE	17	TO	171510	TOCANTINS	NOVO ACORDO	2	0	0	2	0	2	2018	DOU	4287	4287	100	4287	100
201909	1	N	NORTE	17	TO	171515	TOCANTINS	NOVO ALEGRE	1	0	0	5.5	0	1	2018	DOU	2332	2332	100	2332	100
201909	1	N	NORTE	17	TO	171525	TOCANTINS	NOVO JARDIM	1	0	0	1	0	1	2018	DOU	2698	2698	100	2698	100
201909	1	N	NORTE	17	TO	171550	TOCANTINS	OLIVEIRA DE FÁTIMA	1	0	0	0	0	1	2018	DOU	1106	1106	100	1106	100
201909	1	N	NORTE	17	TO	171570	TOCANTINS	PALMEIRANTE	2	0	0	1	0	2	2018	DOU	5919	5919	100	5919	100
201909	1	N	NORTE	17	TO	171575	TOCANTINS	PALMEIRÓPOLIS	3	0	0	0	0	3	2018	DOU	7641	7641	100	7641	100
201909	1	N	NORTE	17	TO	171610	TOCANTINS	PARAÍSO DO TOCANTINS	17	0	0.66	1	0	17	2018	DOU	50602	50602	100	50602	100
201909	1	N	NORTE	17	TO	171620	TOCANTINS	PARANÃ	3	0	0	0.5	0	3	2018	DOU	10461	10350	98.94	10350	98.94
201909	1	N	NORTE	17	TO	171630	TOCANTINS	PAU D'ARCO	2	0	0	0	0	2	2018	DOU	4831	4831	100	4831	100
201909	1	N	NORTE	17	TO	171650	TOCANTINS	PEDRO AFONSO	5	0	0.33	2	0	5	2018	DOU	13380	13380	100	13380	100
201909	1	N	NORTE	17	TO	171660	TOCANTINS	PEIXE	4	0	0	0	0	4	2018	DOU	11623	11623	100	11623	100
201909	1	N	NORTE	17	TO	171665	TOCANTINS	PEQUIZEIRO	2	0	0	2	0	2	2018	DOU	5443	5443	100	5443	100
201909	1	N	NORTE	17	TO	171670	TOCANTINS	COLMÉIA	4	0	0	0	0	4	2018	DOU	8270	8270	100	8270	100
201909	1	N	NORTE	17	TO	171700	TOCANTINS	PINDORAMA DO TOCANTINS	2	0	0	0.5	0	2	2018	DOU	4464	4464	100	4464	100
201909	1	N	NORTE	17	TO	171720	TOCANTINS	PIRAQUÊ	1	0	0	0	0	1	2018	DOU	3023	3023	100	3023	100
201909	1	N	NORTE	17	TO	171750	TOCANTINS	PIUM	3	0	0	0	0	3	2018	DOU	7564	7564	100	7564	100
201909	1	N	NORTE	17	TO	171780	TOCANTINS	PONTE ALTA DO BOM JESUS	2	0	0	0	0	2	2018	DOU	4601	4601	100	4601	100
201909	1	N	NORTE	17	TO	171790	TOCANTINS	PONTE ALTA DO TOCANTINS	2	0	0	0.5	0	2	2018	DOU	7961	6900	86.67	6900	86.67
201909	1	N	NORTE	17	TO	171800	TOCANTINS	PORTO ALEGRE DO TOCANTINS	1	0	0	0.5	0	1	2018	DOU	3108	3108	100	3108	100
201909	1	N	NORTE	17	TO	171820	TOCANTINS	PORTO NACIONAL	18	0	1.66	7	2	20	2018	DOU	52700	52700	100	52700	100
201909	1	N	NORTE	17	TO	171830	TOCANTINS	PRAIA NORTE	3	0	0	0	0	3	2018	DOU	8365	8365	100	8365	100
201909	1	N	NORTE	17	TO	171840	TOCANTINS	PRESIDENTE KENNEDY	2	0	0.66	1	0	2	2018	DOU	3692	3692	100	3692	100
201909	1	N	NORTE	17	TO	171845	TOCANTINS	PUGMIL	1	0	0	1	0	1	2018	DOU	2659	2659	100	2659	100
201909	1	N	NORTE	17	TO	171850	TOCANTINS	RECURSOLÂNDIA	2	0	0	0	0	2	2018	DOU	4244	4244	100	4244	100
201909	1	N	NORTE	17	TO	171855	TOCANTINS	RIACHINHO	2	0	0.33	0	0	2	2018	DOU	4604	4604	100	4604	100
201909	1	N	NORTE	17	TO	171865	TOCANTINS	RIO DA CONCEIÇÃO	1	0	0	0.5	0	1	2018	DOU	2088	2088	100	2088	100
201909	1	N	NORTE	17	TO	171870	TOCANTINS	RIO DOS BOIS	1	0	0.33	2	0	1	2018	DOU	2811	2811	100	2811	100
201909	1	N	NORTE	17	TO	171875	TOCANTINS	RIO SONO	2	0	0	2.5	0	2	2018	DOU	6468	6468	100	6468	100
201909	1	N	NORTE	17	TO	171880	TOCANTINS	SAMPAIO	2	0	0	1	0	2	2018	DOU	4627	4627	100	4627	100
201909	1	N	NORTE	17	TO	171884	TOCANTINS	SANDOLÂNDIA	2	0	0	2	0	2	2018	DOU	3378	3378	100	3378	100
201909	1	N	NORTE	17	TO	171886	TOCANTINS	SANTA FÉ DO ARAGUAIA	3	0	0	3	0	3	2018	DOU	7426	7426	100	7426	100
201909	1	N	NORTE	17	TO	171888	TOCANTINS	SANTA MARIA DO TOCANTINS	1	0	0	0	0	1	2018	DOU	3381	3381	100	3381	100
201909	1	N	NORTE	17	TO	171889	TOCANTINS	SANTA RITA DO TOCANTINS	1	0	0	1	0	1	2018	DOU	2344	2344	100	2344	100
201909	1	N	NORTE	17	TO	171890	TOCANTINS	SANTA ROSA DO TOCANTINS	2	0	0	2.75	0	2	2018	DOU	4811	4811	100	4811	100
201909	1	N	NORTE	17	TO	171900	TOCANTINS	SANTA TEREZA DO TOCANTINS	1	0	0	0	0	1	2018	DOU	2834	2834	100	2834	100
201909	1	N	NORTE	17	TO	172000	TOCANTINS	SANTA TEREZINHA DO TOCANTINS	1	0	0	0.5	0	1	2018	DOU	2528	2528	100	2528	100
201909	1	N	NORTE	17	TO	172010	TOCANTINS	SÃO BENTO DO TOCANTINS	2	0	0	0	0	2	2018	DOU	5256	5256	100	5256	100
201909	1	N	NORTE	17	TO	172015	TOCANTINS	SÃO FÉLIX DO TOCANTINS	1	0	0	1	0	1	2018	DOU	1572	1572	100	1572	100
201909	1	N	NORTE	17	TO	172020	TOCANTINS	SÃO MIGUEL DO TOCANTINS	5	0	0.66	0	0	5	2018	DOU	11967	11967	100	11967	100
201909	1	N	NORTE	17	TO	172025	TOCANTINS	SÃO SALVADOR DO TOCANTINS	2	0	0	1	0	2	2018	DOU	3070	3070	100	3070	100
201909	1	N	NORTE	17	TO	172030	TOCANTINS	SÃO SEBASTIÃO DO TOCANTINS	2	0	0.66	0	0	2	2018	DOU	4757	4757	100	4757	100
201909	1	N	NORTE	17	TO	172049	TOCANTINS	SÃO VALÉRIO	2	0	0	0	0	2	2018	DOU	4017	4017	100	4017	100
201909	1	N	NORTE	17	TO	172065	TOCANTINS	SILVANÓPOLIS	2	0	0	1.5	0	2	2018	DOU	5378	5378	100	5378	100
201909	1	N	NORTE	17	TO	172080	TOCANTINS	SÍTIO NOVO DO TOCANTINS	5	0	0	3	0	5	2018	DOU	9078	9078	100	9078	100
201909	1	N	NORTE	17	TO	172085	TOCANTINS	SUCUPIRA	1	0	0	1	0	1	2018	DOU	1946	1946	100	1946	100
201909	1	N	NORTE	17	TO	172090	TOCANTINS	TAGUATINGA	4	0	0	1	0	4	2018	DOU	16538	13800	83.44	13800	83.44
201909	1	N	NORTE	17	TO	172093	TOCANTINS	TAIPAS DO TOCANTINS	1	0	0	1	0	1	2018	DOU	2131	2131	100	2131	100
201909	1	N	NORTE	17	TO	172097	TOCANTINS	TALISMÃ	1	0	0.4	0	0	1	2018	DOU	2773	2773	100	2773	100
201909	1	N	NORTE	17	TO	172100	TOCANTINS	PALMAS	80	0	23.2	35	23	103	2018	DOU	291855	276000	94.57	291855	100
201909	1	N	NORTE	17	TO	172110	TOCANTINS	TOCANTÍNIA	2	0	0	0	0	2	2018	DOU	7471	6900	92.36	6900	92.36
201909	1	N	NORTE	17	TO	172120	TOCANTINS	TOCANTINÓPOLIS	10	0	0	0	0	10	2018	DOU	22896	22896	100	22896	100
201909	1	N	NORTE	17	TO	172125	TOCANTINS	TUPIRAMA	1	0	0	0	0	1	2018	DOU	1860	1860	100	1860	100
201909	1	N	NORTE	17	TO	172130	TOCANTINS	TUPIRATINS	1	0	0	0	0	1	2018	DOU	2613	2613	100	2613	100
201909	1	N	NORTE	17	TO	172208	TOCANTINS	WANDERLÂNDIA	4	0	0.66	7.5	0	4	2018	DOU	11631	11631	100	11631	100
201909	1	N	NORTE	17	TO	172210	TOCANTINS	XAMBIOÁ	4	0	0	3	0	4	2018	DOU	11561	11561	100	11561	100
201909	2	NE	NORDESTE	21	MA	210005	MARANHÃO	AÇAILÂNDIA	25	0	0.66	7.5	0	25	2018	DOU	111757	86250	77.18	86250	77.18
201909	2	NE	NORDESTE	21	MA	210010	MARANHÃO	AFONSO CUNHA	3	0	0	0	0	3	2018	DOU	6469	6469	100	6469	100
201909	2	NE	NORDESTE	21	MA	210015	MARANHÃO	ÁGUA DOCE DO MARANHÃO	6	0	0	1	0	6	2018	DOU	12488	12488	100	12488	100
201909	2	NE	NORDESTE	21	MA	210020	MARANHÃO	ALCÂNTARA	7	0	0	0	0	7	2018	DOU	22083	22083	100	22083	100
201909	2	NE	NORDESTE	21	MA	210030	MARANHÃO	ALDEIAS ALTAS	9	0	0	0.5	0	9	2018	DOU	26302	26302	100	26302	100
201909	2	NE	NORDESTE	21	MA	210040	MARANHÃO	ALTAMIRA DO MARANHÃO	5	0	0.66	0.5	0	5	2018	DOU	8066	8066	100	8066	100
201909	2	NE	NORDESTE	21	MA	210043	MARANHÃO	ALTO ALEGRE DO MARANHÃO	13	0	0	0	0	13	2018	DOU	26839	26839	100	26839	100
201909	2	NE	NORDESTE	21	MA	210047	MARANHÃO	ALTO ALEGRE DO PINDARÉ	11	0	0	1	0	11	2018	DOU	31894	31894	100	31894	100
201909	2	NE	NORDESTE	21	MA	210050	MARANHÃO	ALTO PARNAÍBA	4	0	0	0	0	4	2018	DOU	11168	11168	100	11168	100
201909	2	NE	NORDESTE	21	MA	210055	MARANHÃO	AMAPÁ DO MARANHÃO	3	0	0	0.5	0	3	2018	DOU	6918	6918	100	6918	100
201909	2	NE	NORDESTE	21	MA	210060	MARANHÃO	AMARANTE DO MARANHÃO	19	0	0	0	0	19	2018	DOU	41136	41136	100	41136	100
201909	2	NE	NORDESTE	21	MA	210070	MARANHÃO	ANAJATUBA	13	0	0.66	0	0	13	2018	DOU	26614	26614	100	26614	100
201909	2	NE	NORDESTE	21	MA	210080	MARANHÃO	ANAPURUS	6	0	0	0	0	6	2018	DOU	15566	15566	100	15566	100
201909	2	NE	NORDESTE	21	MA	210083	MARANHÃO	APICUM-AÇU	5	0	0	0	0	5	2018	DOU	17063	17063	100	17063	100
201909	2	NE	NORDESTE	21	MA	210087	MARANHÃO	ARAGUANÃ	5	0	0	2.12	0	5	2018	DOU	15297	15297	100	15297	100
201909	2	NE	NORDESTE	21	MA	210090	MARANHÃO	ARAIOSES	17	0	0	0	0	17	2018	DOU	46103	46103	100	46103	100
201909	2	NE	NORDESTE	21	MA	210095	MARANHÃO	ARAME	9	0	0.66	2	0	9	2018	DOU	32637	31050	95.14	31050	95.14
201909	2	NE	NORDESTE	21	MA	210100	MARANHÃO	ARARI	11	0	0	0	0	11	2018	DOU	29764	29764	100	29764	100
201909	2	NE	NORDESTE	21	MA	210110	MARANHÃO	AXIXÁ	6	0	0	0	0	6	2018	DOU	12076	12076	100	12076	100
201909	2	NE	NORDESTE	21	MA	210120	MARANHÃO	BACABAL	42	0	0.33	6	0	42	2018	DOU	104633	104633	100	104633	100
201909	2	NE	NORDESTE	21	MA	210125	MARANHÃO	BACABEIRA	8	0	0.5	7	0	8	2018	DOU	16855	16855	100	16855	100
201909	2	NE	NORDESTE	21	MA	210130	MARANHÃO	BACURI	7	0	0	1	0	7	2018	DOU	18508	18508	100	18508	100
201909	2	NE	NORDESTE	21	MA	210135	MARANHÃO	BACURITUBA	3	0	0	0	0	3	2018	DOU	5617	5617	100	5617	100
201909	2	NE	NORDESTE	21	MA	210140	MARANHÃO	BALSAS	28	0	1.66	5.12	2	29	2018	DOU	93826	93826	100	93826	100
201909	2	NE	NORDESTE	21	MA	210150	MARANHÃO	BARÃO DE GRAJAÚ	9	0	0.4	2	0	9	2018	DOU	18714	18714	100	18714	100
201909	2	NE	NORDESTE	21	MA	210160	MARANHÃO	BARRA DO CORDA	12	0	0.66	2	0	12	2018	DOU	87794	41400	47.16	41400	47.16
201909	2	NE	NORDESTE	21	MA	210170	MARANHÃO	BARREIRINHAS	22	0	3.33	2	2	24	2018	DOU	61828	61828	100	61828	100
201909	2	NE	NORDESTE	21	MA	210173	MARANHÃO	BELÁGUA	2	0	0	0	0	2	2018	DOU	7409	6900	93.13	6900	93.13
201909	2	NE	NORDESTE	21	MA	210177	MARANHÃO	BELA VISTA DO MARANHÃO	6	0	0	0.2	0	6	2018	DOU	11138	11138	100	11138	100
201909	2	NE	NORDESTE	21	MA	210180	MARANHÃO	BENEDITO LEITE	3	0	0	0	0	3	2018	DOU	5627	5627	100	5627	100
201909	2	NE	NORDESTE	21	MA	210190	MARANHÃO	BEQUIMÃO	10	0	0	0	0	10	2018	DOU	21260	21260	100	21260	100
201909	2	NE	NORDESTE	21	MA	210193	MARANHÃO	BERNARDO DO MEARIM	3	0	0	1	0	3	2018	DOU	6011	6011	100	6011	100
201909	2	NE	NORDESTE	21	MA	210197	MARANHÃO	BOA VISTA DO GURUPI	3	0	0	0	0	3	2018	DOU	9158	9158	100	9158	100
201909	2	NE	NORDESTE	21	MA	210200	MARANHÃO	BOM JARDIM	18	0	0	0	0	18	2018	DOU	41435	41435	100	41435	100
201909	2	NE	NORDESTE	21	MA	210203	MARANHÃO	BOM JESUS DAS SELVAS	9	0	1.33	0	0	9	2018	DOU	33479	31050	92.74	31050	92.74
201909	2	NE	NORDESTE	21	MA	210207	MARANHÃO	BOM LUGAR	6	0	0	2.1	0	6	2018	DOU	16148	16148	100	16148	100
201909	2	NE	NORDESTE	21	MA	210210	MARANHÃO	BREJO	10	0	0	0	0	10	2018	DOU	36139	34500	95.46	34500	95.46
201909	2	NE	NORDESTE	21	MA	210215	MARANHÃO	BREJO DE AREIA	4	0	0	1	0	4	2018	DOU	9367	9367	100	9367	100
201909	2	NE	NORDESTE	21	MA	210220	MARANHÃO	BURITI	10	0	0	0	0	10	2018	DOU	28557	28557	100	28557	100
201909	2	NE	NORDESTE	21	MA	210230	MARANHÃO	BURITI BRAVO	5	0	0	0	0	5	2018	DOU	23827	17250	72.4	17250	72.4
201909	2	NE	NORDESTE	21	MA	210232	MARANHÃO	BURITICUPU	21	0	0	2	0	21	2018	DOU	71723	71723	100	71723	100
201909	2	NE	NORDESTE	21	MA	210235	MARANHÃO	BURITIRANA	7	0	0	1	0	7	2018	DOU	15393	15393	100	15393	100
201909	2	NE	NORDESTE	21	MA	210237	MARANHÃO	CACHOEIRA GRANDE	4	0	0.33	1	0	4	2018	DOU	9382	9382	100	9382	100
201909	2	NE	NORDESTE	21	MA	210240	MARANHÃO	CAJAPIÓ	5	0	0	0	0	5	2018	DOU	11136	11136	100	11136	100
201909	2	NE	NORDESTE	21	MA	210250	MARANHÃO	CAJARI	5	0	0	0	0	5	2018	DOU	19307	17250	89.35	17250	89.35
201909	2	NE	NORDESTE	21	MA	210255	MARANHÃO	CAMPESTRE DO MARANHÃO	5	0	0	0	0	5	2018	DOU	14294	14294	100	14294	100
201909	2	NE	NORDESTE	21	MA	210260	MARANHÃO	CÂNDIDO MENDES	8	0	0	1.5	0	8	2018	DOU	20076	20076	100	20076	100
201909	2	NE	NORDESTE	21	MA	210270	MARANHÃO	CANTANHEDE	9	0	0	0	0	9	2018	DOU	21872	21872	100	21872	100
201909	2	NE	NORDESTE	21	MA	210275	MARANHÃO	CAPINZAL DO NORTE	5	0	0	0	0	5	2018	DOU	10932	10932	100	10932	100
201909	2	NE	NORDESTE	21	MA	210280	MARANHÃO	CAROLINA	9	0	0	0	0	9	2018	DOU	24337	24337	100	24337	100
201909	2	NE	NORDESTE	21	MA	210290	MARANHÃO	CARUTAPERA	4	0	1.33	3	1	5	2018	DOU	23658	13800	58.33	17790	75.2
201909	2	NE	NORDESTE	21	MA	210300	MARANHÃO	CAXIAS	55	0	1.33	9	1	56	2018	DOU	164224	164224	100	164224	100
201909	2	NE	NORDESTE	21	MA	210310	MARANHÃO	CEDRAL	5	0	0	0	0	5	2018	DOU	10657	10657	100	10657	100
201909	2	NE	NORDESTE	21	MA	210312	MARANHÃO	CENTRAL DO MARANHÃO	3	0	0	0	0	3	2018	DOU	8604	8604	100	8604	100
201909	2	NE	NORDESTE	21	MA	210315	MARANHÃO	CENTRO DO GUILHERME	5	0	0	0.5	0	5	2018	DOU	13243	13243	100	13243	100
201909	2	NE	NORDESTE	21	MA	210317	MARANHÃO	CENTRO NOVO DO MARANHÃO	7	0	0.66	3.5	0	7	2018	DOU	21399	21399	100	21399	100
201909	2	NE	NORDESTE	21	MA	210320	MARANHÃO	CHAPADINHA	23	0	1.8	4	2	25	2018	DOU	79145	79145	100	79145	100
201909	2	NE	NORDESTE	21	MA	210325	MARANHÃO	CIDELÂNDIA	5	0	0	0	0	5	2018	DOU	14617	14617	100	14617	100
201909	2	NE	NORDESTE	21	MA	210330	MARANHÃO	CODÓ	39	0	0.33	6	0	39	2018	DOU	122597	122597	100	122597	100
201909	2	NE	NORDESTE	21	MA	210340	MARANHÃO	COELHO NETO	14	0	0	0	0	14	2018	DOU	49246	48300	98.08	48300	98.08
201909	2	NE	NORDESTE	21	MA	210350	MARANHÃO	COLINAS	20	0	1.33	1	1	21	2018	DOU	41042	41042	100	41042	100
201909	2	NE	NORDESTE	21	MA	210355	MARANHÃO	CONCEIÇÃO DO LAGO-AÇU	6	0	0	0	0	6	2018	DOU	16072	16072	100	16072	100
201909	2	NE	NORDESTE	21	MA	210360	MARANHÃO	COROATÁ	15	0	0.66	0	0	15	2018	DOU	65044	51750	79.56	51750	79.56
201909	2	NE	NORDESTE	21	MA	210370	MARANHÃO	CURURUPU	13	0	0.33	1	0	13	2018	DOU	32765	32765	100	32765	100
201909	2	NE	NORDESTE	21	MA	210375	MARANHÃO	DAVINÓPOLIS	6	0	0	1.5	0	6	2018	DOU	12901	12901	100	12901	100
201909	2	NE	NORDESTE	21	MA	210380	MARANHÃO	DOM PEDRO	9	0	0	1	0	9	2018	DOU	23328	23328	100	23328	100
201909	2	NE	NORDESTE	21	MA	210390	MARANHÃO	DUQUE BACELAR	4	0	0	0	0	4	2018	DOU	11296	11296	100	11296	100
201909	2	NE	NORDESTE	21	MA	210400	MARANHÃO	ESPERANTINÓPOLIS	10	0	0	0	0	10	2018	DOU	17379	17379	100	17379	100
201909	2	NE	NORDESTE	21	MA	210405	MARANHÃO	ESTREITO	17	0	4.33	12	4	21	2018	DOU	41355	41355	100	41355	100
201909	2	NE	NORDESTE	21	MA	210407	MARANHÃO	FEIRA NOVA DO MARANHÃO	3	0	0	1	0	3	2018	DOU	8481	8481	100	8481	100
201909	2	NE	NORDESTE	21	MA	210408	MARANHÃO	FERNANDO FALCÃO	5	0	1.33	3	1	6	2018	DOU	10258	10258	100	10258	100
201909	2	NE	NORDESTE	21	MA	210409	MARANHÃO	FORMOSA DA SERRA NEGRA	9	0	0	1	0	9	2018	DOU	18917	18917	100	18917	100
201909	2	NE	NORDESTE	21	MA	210410	MARANHÃO	FORTALEZA DOS NOGUEIRAS	4	0	0	0	0	4	2018	DOU	12615	12615	100	12615	100
201909	2	NE	NORDESTE	21	MA	210420	MARANHÃO	FORTUNA	7	0	0	2	0	7	2018	DOU	15536	15536	100	15536	100
201909	2	NE	NORDESTE	21	MA	210430	MARANHÃO	GODOFREDO VIANA	5	0	0	1.5	0	5	2018	DOU	11672	11672	100	11672	100
201909	2	NE	NORDESTE	21	MA	210440	MARANHÃO	GONÇALVES DIAS	9	0	0	1	0	9	2018	DOU	17924	17924	100	17924	100
201909	2	NE	NORDESTE	21	MA	210450	MARANHÃO	GOVERNADOR ARCHER	5	0	0	0	0	5	2018	DOU	10793	10793	100	10793	100
201909	2	NE	NORDESTE	21	MA	210455	MARANHÃO	GOVERNADOR EDISON LOBÃO	5	0	0	0	0	5	2018	DOU	18068	17250	95.47	17250	95.47
201909	2	NE	NORDESTE	21	MA	210460	MARANHÃO	GOVERNADOR EUGÊNIO BARROS	7	0	0	1.25	0	7	2018	DOU	16772	16772	100	16772	100
201909	2	NE	NORDESTE	21	MA	210462	MARANHÃO	GOVERNADOR LUIZ ROCHA	3	0	0	0	0	3	2018	DOU	7772	7772	100	7772	100
201909	2	NE	NORDESTE	21	MA	210465	MARANHÃO	GOVERNADOR NEWTON BELLO	6	0	0	1	0	6	2018	DOU	10211	10211	100	10211	100
201909	2	NE	NORDESTE	21	MA	210467	MARANHÃO	GOVERNADOR NUNES FREIRE	12	0	0	1	0	12	2018	DOU	25616	25616	100	25616	100
201909	2	NE	NORDESTE	21	MA	210470	MARANHÃO	GRAÇA ARANHA	3	0	0	0	0	3	2018	DOU	6263	6263	100	6263	100
201909	2	NE	NORDESTE	21	MA	210480	MARANHÃO	GRAJAÚ	19	0	0	5.5	0	19	2018	DOU	68876	65550	95.17	65550	95.17
201909	2	NE	NORDESTE	21	MA	210490	MARANHÃO	GUIMARÃES	6	0	0	0	0	6	2018	DOU	12063	12063	100	12063	100
201909	2	NE	NORDESTE	21	MA	210500	MARANHÃO	HUMBERTO DE CAMPOS	9	0	1.33	3	1	10	2018	DOU	28498	28498	100	28498	100
201909	2	NE	NORDESTE	21	MA	210510	MARANHÃO	ICATU	9	0	0	1	0	9	2018	DOU	26953	26953	100	26953	100
201909	2	NE	NORDESTE	21	MA	210515	MARANHÃO	IGARAPÉ DO MEIO	6	0	0	0	0	6	2018	DOU	14026	14026	100	14026	100
201909	2	NE	NORDESTE	21	MA	210520	MARANHÃO	IGARAPÉ GRANDE	5	0	0	2	0	5	2018	DOU	11252	11252	100	11252	100
201909	2	NE	NORDESTE	21	MA	210530	MARANHÃO	IMPERATRIZ	43	0	10	17.75	10	53	2018	DOU	258016	148350	57.5	178350	69.12
201909	2	NE	NORDESTE	21	MA	210535	MARANHÃO	ITAIPAVA DO GRAJAÚ	7	0	0	0	0	7	2018	DOU	15897	15897	100	15897	100
201909	2	NE	NORDESTE	21	MA	210540	MARANHÃO	ITAPECURU MIRIM	21	0	1.06	4.5	1	22	2018	DOU	67673	67673	100	67673	100
201909	2	NE	NORDESTE	21	MA	210542	MARANHÃO	ITINGA DO MARANHÃO	8	0	0	3	0	8	2018	DOU	25932	25932	100	25932	100
201909	2	NE	NORDESTE	21	MA	210545	MARANHÃO	JATOBÁ	5	0	0.66	0.25	0	5	2018	DOU	9993	9993	100	9993	100
201909	2	NE	NORDESTE	21	MA	210547	MARANHÃO	JENIPAPO DOS VIEIRAS	6	0	0	0	0	6	2018	DOU	16432	16432	100	16432	100
201909	2	NE	NORDESTE	21	MA	210550	MARANHÃO	JOÃO LISBOA	9	0	1.66	0.5	0	9	2018	DOU	23696	23696	100	23696	100
201909	2	NE	NORDESTE	21	MA	210560	MARANHÃO	JOSELÂNDIA	6	0	0	0	0	6	2018	DOU	16136	16136	100	16136	100
201909	2	NE	NORDESTE	21	MA	210565	MARANHÃO	JUNCO DO MARANHÃO	3	0	0	0	0	3	2018	DOU	3506	3506	100	3506	100
201909	2	NE	NORDESTE	21	MA	210570	MARANHÃO	LAGO DA PEDRA	25	0	0.66	1	0	25	2018	DOU	49911	49911	100	49911	100
201909	2	NE	NORDESTE	21	MA	210580	MARANHÃO	LAGO DO JUNCO	5	0	0	0	0	5	2018	DOU	10808	10808	100	10808	100
201909	2	NE	NORDESTE	21	MA	210590	MARANHÃO	LAGO VERDE	6	0	0	0	0	6	2018	DOU	16199	16199	100	16199	100
201909	2	NE	NORDESTE	21	MA	210592	MARANHÃO	LAGOA DO MATO	5	0	0	0	0	5	2018	DOU	11235	11235	100	11235	100
201909	2	NE	NORDESTE	21	MA	210594	MARANHÃO	LAGO DOS RODRIGUES	3	0	0	3	0	3	2018	DOU	8889	8889	100	8889	100
201909	2	NE	NORDESTE	21	MA	210596	MARANHÃO	LAGOA GRANDE DO MARANHÃO	5	0	0	1	0	5	2018	DOU	11320	11320	100	11320	100
201909	2	NE	NORDESTE	21	MA	210598	MARANHÃO	LAJEADO NOVO	3	0	0	0	0	3	2018	DOU	7496	7496	100	7496	100
201909	2	NE	NORDESTE	21	MA	210600	MARANHÃO	LIMA CAMPOS	6	0	0	1	0	6	2018	DOU	11867	11867	100	11867	100
201909	2	NE	NORDESTE	21	MA	210610	MARANHÃO	LORETO	5	0	0	1	0	5	2018	DOU	12098	12098	100	12098	100
201909	2	NE	NORDESTE	21	MA	210620	MARANHÃO	LUÍS DOMINGUES	3	0	0	0	0	3	2018	DOU	6917	6917	100	6917	100
201909	2	NE	NORDESTE	21	MA	210630	MARANHÃO	MAGALHÃES DE ALMEIDA	7	0	0	0	0	7	2018	DOU	19620	19620	100	19620	100
201909	2	NE	NORDESTE	21	MA	210632	MARANHÃO	MARACAÇUMÉ	7	0	0	0	0	7	2018	DOU	21201	21201	100	21201	100
201909	2	NE	NORDESTE	21	MA	210635	MARANHÃO	MARAJÁ DO SENA	2	0	0	2	0	2	2018	DOU	7810	6900	88.35	6900	88.35
201909	2	NE	NORDESTE	21	MA	210637	MARANHÃO	MARANHÃOZINHO	6	0	0	0	0	6	2018	DOU	16013	16013	100	16013	100
201909	2	NE	NORDESTE	21	MA	210640	MARANHÃO	MATA ROMA	8	0	0	0	0	8	2018	DOU	16679	16679	100	16679	100
201909	2	NE	NORDESTE	21	MA	210650	MARANHÃO	MATINHA	8	0	0	0	0	8	2018	DOU	23256	23256	100	23256	100
201909	2	NE	NORDESTE	21	MA	210660	MARANHÃO	MATÕES	13	0	0	1	0	13	2018	DOU	33615	33615	100	33615	100
201909	2	NE	NORDESTE	21	MA	210663	MARANHÃO	MATÕES DO NORTE	6	0	0	4.3	0	6	2018	DOU	16451	16451	100	16451	100
201909	2	NE	NORDESTE	21	MA	210667	MARANHÃO	MILAGRES DO MARANHÃO	4	0	0.66	0	0	4	2018	DOU	8445	8445	100	8445	100
201909	2	NE	NORDESTE	21	MA	210670	MARANHÃO	MIRADOR	8	0	0	1	0	8	2018	DOU	21000	21000	100	21000	100
201909	2	NE	NORDESTE	21	MA	210675	MARANHÃO	MIRANDA DO NORTE	8	0	0.33	0.5	0	8	2018	DOU	28001	27600	98.57	27600	98.57
201909	2	NE	NORDESTE	21	MA	210680	MARANHÃO	MIRINZAL	7	0	0	0	0	7	2018	DOU	14913	14913	100	14913	100
201909	2	NE	NORDESTE	21	MA	210690	MARANHÃO	MONÇÃO	7	0	0	1	0	7	2018	DOU	33201	24150	72.74	24150	72.74
201909	2	NE	NORDESTE	21	MA	210700	MARANHÃO	MONTES ALTOS	4	0	0	2	0	4	2018	DOU	9209	9209	100	9209	100
201909	2	NE	NORDESTE	21	MA	210710	MARANHÃO	MORROS	8	0	0	1	0	8	2018	DOU	19292	19292	100	19292	100
201909	2	NE	NORDESTE	21	MA	210720	MARANHÃO	NINA RODRIGUES	7	0	0	0	0	7	2018	DOU	14264	14264	100	14264	100
201909	2	NE	NORDESTE	21	MA	210725	MARANHÃO	NOVA COLINAS	3	0	0	0	0	3	2018	DOU	5340	5340	100	5340	100
201909	2	NE	NORDESTE	21	MA	210730	MARANHÃO	NOVA IORQUE	2	0	0	0	0	2	2018	DOU	4683	4683	100	4683	100
201909	2	NE	NORDESTE	21	MA	210735	MARANHÃO	NOVA OLINDA DO MARANHÃO	6	0	0.66	0	0	6	2018	DOU	20774	20700	99.64	20700	99.64
201909	2	NE	NORDESTE	21	MA	210740	MARANHÃO	OLHO D'ÁGUA DAS CUNHÃS	7	0	0	0	0	7	2018	DOU	19448	19448	100	19448	100
201909	2	NE	NORDESTE	21	MA	210745	MARANHÃO	OLINDA NOVA DO MARANHÃO	7	0	0	0	0	7	2018	DOU	14563	14563	100	14563	100
201909	2	NE	NORDESTE	21	MA	210750	MARANHÃO	PAÇO DO LUMIAR	21	0	1.33	2	1	22	2018	DOU	120621	72450	60.06	76440	63.37
201909	2	NE	NORDESTE	21	MA	210760	MARANHÃO	PALMEIRÂNDIA	10	0	0	0.5	0	10	2018	DOU	19661	19661	100	19661	100
201909	2	NE	NORDESTE	21	MA	210770	MARANHÃO	PARAIBANO	8	0	0	1	0	8	2018	DOU	21290	21290	100	21290	100
201909	2	NE	NORDESTE	21	MA	210780	MARANHÃO	PARNARAMA	14	0	0.66	2	0	14	2018	DOU	34805	34805	100	34805	100
201909	2	NE	NORDESTE	21	MA	210790	MARANHÃO	PASSAGEM FRANCA	9	0	0	0	0	9	2018	DOU	18898	18898	100	18898	100
201909	2	NE	NORDESTE	21	MA	210800	MARANHÃO	PASTOS BONS	9	0	0	0	0	9	2018	DOU	19358	19358	100	19358	100
201909	2	NE	NORDESTE	21	MA	210805	MARANHÃO	PAULINO NEVES	5	0	0	2.5	0	5	2018	DOU	15901	15901	100	15901	100
201909	2	NE	NORDESTE	21	MA	210810	MARANHÃO	PAULO RAMOS	6	0	0	0	0	6	2018	DOU	21015	20700	98.5	20700	98.5
201909	2	NE	NORDESTE	21	MA	210820	MARANHÃO	PEDREIRAS	20	0	0.66	4.75	0	20	2018	DOU	39267	39267	100	39267	100
201909	2	NE	NORDESTE	21	MA	210825	MARANHÃO	PEDRO DO ROSÁRIO	8	0	0.33	1	0	8	2018	DOU	24930	24930	100	24930	100
201909	2	NE	NORDESTE	21	MA	210830	MARANHÃO	PENALVA	14	0	0	0.75	0	14	2018	DOU	38203	38203	100	38203	100
201909	2	NE	NORDESTE	21	MA	210840	MARANHÃO	PERI MIRIM	5	0	1.33	0	0	5	2018	DOU	14291	14291	100	14291	100
201909	2	NE	NORDESTE	21	MA	210845	MARANHÃO	PERITORÓ	11	0	0.33	2	0	11	2018	DOU	23025	23025	100	23025	100
201909	2	NE	NORDESTE	21	MA	210850	MARANHÃO	PINDARÉ-MIRIM	12	0	0.66	1	0	12	2018	DOU	32815	32815	100	32815	100
201909	2	NE	NORDESTE	21	MA	210860	MARANHÃO	PINHEIRO	19	0	0	0.5	0	19	2018	DOU	82990	65550	78.99	65550	78.99
201909	2	NE	NORDESTE	21	MA	210870	MARANHÃO	PIO XII	9	0	0	1	0	9	2018	DOU	21594	21594	100	21594	100
201909	2	NE	NORDESTE	21	MA	210880	MARANHÃO	PIRAPEMAS	7	0	0	1	0	7	2018	DOU	18527	18527	100	18527	100
201909	2	NE	NORDESTE	21	MA	210890	MARANHÃO	POÇÃO DE PEDRAS	9	0	0	1	0	9	2018	DOU	18157	18157	100	18157	100
201909	2	NE	NORDESTE	21	MA	210900	MARANHÃO	PORTO FRANCO	10	0	0.66	7.75	0	10	2018	DOU	23675	23675	100	23675	100
201909	2	NE	NORDESTE	21	MA	210905	MARANHÃO	PORTO RICO DO MARANHÃO	3	0	0	0	0	3	2018	DOU	5995	5995	100	5995	100
201909	2	NE	NORDESTE	21	MA	210910	MARANHÃO	PRESIDENTE DUTRA	18	0	0	3	0	18	2018	DOU	47567	47567	100	47567	100
201909	2	NE	NORDESTE	21	MA	210920	MARANHÃO	PRESIDENTE JUSCELINO	5	0	0	0	0	5	2018	DOU	12629	12629	100	12629	100
201909	2	NE	NORDESTE	21	MA	210923	MARANHÃO	PRESIDENTE MÉDICI	3	0	0	2	0	3	2018	DOU	6959	6959	100	6959	100
201909	2	NE	NORDESTE	21	MA	210927	MARANHÃO	PRESIDENTE SARNEY	8	0	0.66	0	0	8	2018	DOU	18764	18764	100	18764	100
201909	2	NE	NORDESTE	21	MA	210930	MARANHÃO	PRESIDENTE VARGAS	5	0	0.66	0	0	5	2018	DOU	11124	11124	100	11124	100
201909	2	NE	NORDESTE	21	MA	210940	MARANHÃO	PRIMEIRA CRUZ	5	0	0	0	0	5	2018	DOU	15197	15197	100	15197	100
201909	2	NE	NORDESTE	21	MA	210945	MARANHÃO	RAPOSA	10	0	0	1	0	10	2018	DOU	30337	30337	100	30337	100
201909	2	NE	NORDESTE	21	MA	210950	MARANHÃO	RIACHÃO	7	0	0	1	0	7	2018	DOU	20243	20243	100	20243	100
201909	2	NE	NORDESTE	21	MA	210955	MARANHÃO	RIBAMAR FIQUENE	3	0	0	0	0	3	2018	DOU	7755	7755	100	7755	100
201909	2	NE	NORDESTE	21	MA	210960	MARANHÃO	ROSÁRIO	19	0	0	1	0	19	2018	DOU	42482	42482	100	42482	100
201909	2	NE	NORDESTE	21	MA	210970	MARANHÃO	SAMBAÍBA	2	0	0	1	0	2	2018	DOU	5663	5663	100	5663	100
201909	2	NE	NORDESTE	21	MA	210975	MARANHÃO	SANTA FILOMENA DO MARANHÃO	3	0	0	1	0	3	2018	DOU	7719	7719	100	7719	100
201909	2	NE	NORDESTE	21	MA	210980	MARANHÃO	SANTA HELENA	13	0	0.13	0	0	13	2018	DOU	41770	41770	100	41770	100
201909	2	NE	NORDESTE	21	MA	210990	MARANHÃO	SANTA INÊS	20	0	4.33	13.5	4	24	2018	DOU	88590	69000	77.89	81990	92.55
201909	2	NE	NORDESTE	21	MA	211000	MARANHÃO	SANTA LUZIA	24	0	0.16	0	0	24	2018	DOU	72440	72440	100	72440	100
201909	2	NE	NORDESTE	21	MA	211003	MARANHÃO	SANTA LUZIA DO PARUÁ	9	0	0.66	0	0	9	2018	DOU	25134	25134	100	25134	100
201909	2	NE	NORDESTE	21	MA	211010	MARANHÃO	SANTA QUITÉRIA DO MARANHÃO	12	0	0	0	0	12	2018	DOU	25519	25519	100	25519	100
201909	2	NE	NORDESTE	21	MA	211020	MARANHÃO	SANTA RITA	15	0	0.26	5	0	15	2018	DOU	37404	37404	100	37404	100
201909	2	NE	NORDESTE	21	MA	211023	MARANHÃO	SANTANA DO MARANHÃO	4	0	0	1	0	4	2018	DOU	13223	13223	100	13223	100
201909	2	NE	NORDESTE	21	MA	211027	MARANHÃO	SANTO AMARO DO MARANHÃO	7	0	0	0	0	7	2018	DOU	15654	15654	100	15654	100
201909	2	NE	NORDESTE	21	MA	211030	MARANHÃO	SANTO ANTÔNIO DOS LOPES	7	0	0	1	0	7	2018	DOU	14534	14534	100	14534	100
201909	2	NE	NORDESTE	21	MA	211040	MARANHÃO	SÃO BENEDITO DO RIO PRETO	8	0	0	0	0	8	2018	DOU	18608	18608	100	18608	100
201909	2	NE	NORDESTE	21	MA	211050	MARANHÃO	SÃO BENTO	16	0	0	1	0	16	2018	DOU	44811	44811	100	44811	100
201909	2	NE	NORDESTE	21	MA	211060	MARANHÃO	SÃO BERNARDO	9	0	0	0	0	9	2018	DOU	28343	28343	100	28343	100
201909	2	NE	NORDESTE	21	MA	211065	MARANHÃO	SÃO DOMINGOS DO AZEITÃO	3	0	0	0	0	3	2018	DOU	7363	7363	100	7363	100
201909	2	NE	NORDESTE	21	MA	211070	MARANHÃO	SÃO DOMINGOS DO MARANHÃO	15	0	0	0	0	15	2018	DOU	34368	34368	100	34368	100
201909	2	NE	NORDESTE	21	MA	211080	MARANHÃO	SÃO FÉLIX DE BALSAS	2	0	0	0	0	2	2018	DOU	4609	4609	100	4609	100
201909	2	NE	NORDESTE	21	MA	211085	MARANHÃO	SÃO FRANCISCO DO BREJÃO	3	0	0	0	0	3	2018	DOU	11652	10350	88.83	10350	88.83
201909	2	NE	NORDESTE	21	MA	211090	MARANHÃO	SÃO FRANCISCO DO MARANHÃO	5	0	0	0.5	0	5	2018	DOU	12201	12201	100	12201	100
201909	2	NE	NORDESTE	21	MA	211100	MARANHÃO	SÃO JOÃO BATISTA	8	0	0	0	0	8	2018	DOU	20629	20629	100	20629	100
201909	2	NE	NORDESTE	21	MA	211102	MARANHÃO	SÃO JOÃO DO CARÚ	5	0	0.66	2	0	5	2018	DOU	15828	15828	100	15828	100
201909	2	NE	NORDESTE	21	MA	211105	MARANHÃO	SÃO JOÃO DO PARAÍSO	5	0	2	2	2	7	2018	DOU	11162	11162	100	11162	100
201909	2	NE	NORDESTE	21	MA	211107	MARANHÃO	SÃO JOÃO DO SOTER	9	0	0	2	0	9	2018	DOU	18438	18438	100	18438	100
201909	2	NE	NORDESTE	21	MA	211110	MARANHÃO	SÃO JOÃO DOS PATOS	10	0	0	1	0	10	2018	DOU	25860	25860	100	25860	100
201909	2	NE	NORDESTE	21	MA	211120	MARANHÃO	SÃO JOSÉ DE RIBAMAR	47	0	0.3	1.55	0	47	2018	DOU	176321	162150	91.96	162150	91.96
201909	2	NE	NORDESTE	21	MA	211125	MARANHÃO	SÃO JOSÉ DOS BASÍLIOS	3	0	0	0	0	3	2018	DOU	7642	7642	100	7642	100
201909	2	NE	NORDESTE	21	MA	211130	MARANHÃO	SÃO LUÍS	111	0	32	99.7	32	143	2018	DOU	1094667	382950	34.98	478950	43.75
201909	2	NE	NORDESTE	21	MA	211140	MARANHÃO	SÃO LUÍS GONZAGA DO MARANHÃO	9	0	0	1	0	9	2018	DOU	18988	18988	100	18988	100
201909	2	NE	NORDESTE	21	MA	211150	MARANHÃO	SÃO MATEUS DO MARANHÃO	17	0	0.33	0.75	0	17	2018	DOU	41350	41350	100	41350	100
201909	2	NE	NORDESTE	21	MA	211153	MARANHÃO	SÃO PEDRO DA ÁGUA BRANCA	2	0	0	0	0	2	2018	DOU	12645	6900	54.57	6900	54.57
201909	2	NE	NORDESTE	21	MA	211157	MARANHÃO	SÃO PEDRO DOS CRENTES	2	0	0	0	0	2	2018	DOU	4651	4651	100	4651	100
201909	2	NE	NORDESTE	21	MA	211160	MARANHÃO	SÃO RAIMUNDO DAS MANGABEIRAS	9	0	0	1	0	9	2018	DOU	18755	18755	100	18755	100
201909	2	NE	NORDESTE	21	MA	211163	MARANHÃO	SÃO RAIMUNDO DO DOCA BEZERRA	3	0	0	1	0	3	2018	DOU	5345	5345	100	5345	100
201909	2	NE	NORDESTE	21	MA	211167	MARANHÃO	SÃO ROBERTO	2	0	0	4	0	2	2018	DOU	6649	6649	100	6649	100
201909	2	NE	NORDESTE	21	MA	211170	MARANHÃO	SÃO VICENTE FERRER	9	0	0	0	0	9	2018	DOU	22142	22142	100	22142	100
201909	2	NE	NORDESTE	21	MA	211172	MARANHÃO	SATUBINHA	5	0	0	1.95	0	5	2018	DOU	13730	13730	100	13730	100
201909	2	NE	NORDESTE	21	MA	211174	MARANHÃO	SENADOR ALEXANDRE COSTA	5	0	0	0	0	5	2018	DOU	11067	11067	100	11067	100
201909	2	NE	NORDESTE	21	MA	211176	MARANHÃO	SENADOR LA ROCQUE	8	0	0	5.6	0	8	2018	DOU	14367	14367	100	14367	100
201909	2	NE	NORDESTE	21	MA	211178	MARANHÃO	SERRANO DO MARANHÃO	5	0	0.33	3.37	0	5	2018	DOU	10206	10206	100	10206	100
201909	2	NE	NORDESTE	21	MA	211180	MARANHÃO	SÍTIO NOVO	9	0	0	1	0	9	2018	DOU	18001	18001	100	18001	100
201909	2	NE	NORDESTE	21	MA	211190	MARANHÃO	SUCUPIRA DO NORTE	4	0	0	0	0	4	2018	DOU	10639	10639	100	10639	100
201909	2	NE	NORDESTE	21	MA	211195	MARANHÃO	SUCUPIRA DO RIACHÃO	2	0	0	0	0	2	2018	DOU	5645	5645	100	5645	100
201909	2	NE	NORDESTE	21	MA	211200	MARANHÃO	TASSO FRAGOSO	4	0	0	1	0	4	2018	DOU	8459	8459	100	8459	100
201909	2	NE	NORDESTE	21	MA	211210	MARANHÃO	TIMBIRAS	5	0	0.83	2.5	0	5	2018	DOU	29064	17250	59.35	17250	59.35
201909	2	NE	NORDESTE	21	MA	211220	MARANHÃO	TIMON	57	0	0	1	0	57	2018	DOU	167973	167973	100	167973	100
201909	2	NE	NORDESTE	21	MA	211223	MARANHÃO	TRIZIDELA DO VALE	10	0	0	1.5	0	10	2018	DOU	21885	21885	100	21885	100
201909	2	NE	NORDESTE	21	MA	211227	MARANHÃO	TUFILÂNDIA	3	0	0	0.2	0	3	2018	DOU	5826	5826	100	5826	100
201909	2	NE	NORDESTE	21	MA	211230	MARANHÃO	TUNTUM	16	0	0.6	6	0	16	2018	DOU	41621	41621	100	41621	100
201909	2	NE	NORDESTE	21	MA	211240	MARANHÃO	TURIAÇU	9	0	0	0	0	9	2018	DOU	35497	31050	87.47	31050	87.47
201909	2	NE	NORDESTE	21	MA	211245	MARANHÃO	TURILÂNDIA	8	0	0	2.75	0	8	2018	DOU	25365	25365	100	25365	100
201909	2	NE	NORDESTE	21	MA	211250	MARANHÃO	TUTÓIA	17	0	0	0	0	17	2018	DOU	58311	58311	100	58311	100
201909	2	NE	NORDESTE	21	MA	211260	MARANHÃO	URBANO SANTOS	10	0	0	0.5	0	10	2018	DOU	32775	32775	100	32775	100
201909	2	NE	NORDESTE	21	MA	211270	MARANHÃO	VARGEM GRANDE	13	0	0.53	3	0	13	2018	DOU	55841	44850	80.32	44850	80.32
201909	2	NE	NORDESTE	21	MA	211280	MARANHÃO	VIANA	20	0	0.53	2	0	20	2018	DOU	52229	52229	100	52229	100
201909	2	NE	NORDESTE	21	MA	211285	MARANHÃO	VILA NOVA DOS MARTÍRIOS	4	0	0	0	0	4	2018	DOU	13183	13183	100	13183	100
201909	2	NE	NORDESTE	21	MA	211290	MARANHÃO	VITÓRIA DO MEARIM	11	0	0	1	0	11	2018	DOU	32664	32664	100	32664	100
201909	2	NE	NORDESTE	21	MA	211300	MARANHÃO	VITORINO FREIRE	13	0	0	0.5	0	13	2018	DOU	31525	31525	100	31525	100
201909	2	NE	NORDESTE	21	MA	211400	MARANHÃO	ZÉ DOCA	21	0	0	0	0	21	2018	DOU	51471	51471	100	51471	100
201909	2	NE	NORDESTE	22	PI	220005	PIAUÍ	ACAUÃ	3	0	0	0.25	0	3	2018	DOU	7065	7065	100	7065	100
201909	2	NE	NORDESTE	22	PI	220010	PIAUÍ	AGRICOLÂNDIA	3	0	0	0	0	3	2018	DOU	5148	5148	100	5148	100
201909	2	NE	NORDESTE	22	PI	220020	PIAUÍ	ÁGUA BRANCA	7	0	0	0	0	7	2018	DOU	17349	17349	100	17349	100
201909	2	NE	NORDESTE	22	PI	220025	PIAUÍ	ALAGOINHA DO PIAUÍ	3	0	0.66	1	0	3	2018	DOU	7636	7636	100	7636	100
201909	2	NE	NORDESTE	22	PI	220027	PIAUÍ	ALEGRETE DO PIAUÍ	3	0	0	0	0	3	2018	DOU	4912	4912	100	4912	100
201909	2	NE	NORDESTE	22	PI	220030	PIAUÍ	ALTO LONGÁ	7	0	0.66	1	0	7	2018	DOU	14268	14268	100	14268	100
201909	2	NE	NORDESTE	22	PI	220040	PIAUÍ	ALTOS	19	0	1.33	5.5	1	20	2018	DOU	40440	40440	100	40440	100
201909	2	NE	NORDESTE	22	PI	220045	PIAUÍ	ALVORADA DO GURGUÉIA	3	0	0	0	0	3	2018	DOU	5392	5392	100	5392	100
201909	2	NE	NORDESTE	22	PI	220050	PIAUÍ	AMARANTE	9	0	0	0	0	9	2018	DOU	17592	17592	100	17592	100
201909	2	NE	NORDESTE	22	PI	220060	PIAUÍ	ANGICAL DO PIAUÍ	3	0	0	1	0	3	2018	DOU	6792	6792	100	6792	100
201909	2	NE	NORDESTE	22	PI	220070	PIAUÍ	ANÍSIO DE ABREU	5	0	0	2	0	5	2018	DOU	9818	9818	100	9818	100
201909	2	NE	NORDESTE	22	PI	220080	PIAUÍ	ANTÔNIO ALMEIDA	2	0	0	1	0	2	2018	DOU	3158	3158	100	3158	100
201909	2	NE	NORDESTE	22	PI	220090	PIAUÍ	AROAZES	3	0	0	1	0	3	2018	DOU	5844	5844	100	5844	100
201909	2	NE	NORDESTE	22	PI	220095	PIAUÍ	AROEIRAS DO ITAIM	1	0	0	1	0	1	2018	DOU	2551	2551	100	2551	100
201909	2	NE	NORDESTE	22	PI	220100	PIAUÍ	ARRAIAL	2	0	0	0	0	2	2018	DOU	4735	4735	100	4735	100
201909	2	NE	NORDESTE	22	PI	220105	PIAUÍ	ASSUNÇÃO DO PIAUÍ	4	0	0	0	0	4	2018	DOU	7828	7828	100	7828	100
201909	2	NE	NORDESTE	22	PI	220110	PIAUÍ	AVELINO LOPES	6	0	0	0	0	6	2018	DOU	11252	11252	100	11252	100
201909	2	NE	NORDESTE	22	PI	220115	PIAUÍ	BAIXA GRANDE DO RIBEIRO	5	0	0	0	0	5	2018	DOU	11497	11497	100	11497	100
201909	2	NE	NORDESTE	22	PI	220117	PIAUÍ	BARRA D'ALCÂNTARA	2	0	0	1	0	2	2018	DOU	3950	3950	100	3950	100
201909	2	NE	NORDESTE	22	PI	220120	PIAUÍ	BARRAS	21	0	0.16	1	0	21	2018	DOU	46941	46941	100	46941	100
201909	2	NE	NORDESTE	22	PI	220130	PIAUÍ	BARREIRAS DO PIAUÍ	2	0	0	0	0	2	2018	DOU	3344	3344	100	3344	100
201909	2	NE	NORDESTE	22	PI	220140	PIAUÍ	BARRO DURO	3	0	0	0	0	3	2018	DOU	7038	7038	100	7038	100
201909	2	NE	NORDESTE	22	PI	220150	PIAUÍ	BATALHA	13	0	0	0	0	13	2018	DOU	26806	26806	100	26806	100
201909	2	NE	NORDESTE	22	PI	220155	PIAUÍ	BELA VISTA DO PIAUÍ	2	0	0	1	0	2	2018	DOU	3999	3999	100	3999	100
201909	2	NE	NORDESTE	22	PI	220157	PIAUÍ	BELÉM DO PIAUÍ	2	0	0	0	0	2	2018	DOU	3544	3544	100	3544	100
201909	2	NE	NORDESTE	22	PI	220160	PIAUÍ	BENEDITINOS	5	0	0	0	0	5	2018	DOU	10462	10462	100	10462	100
201909	2	NE	NORDESTE	22	PI	220170	PIAUÍ	BERTOLÍNIA	3	0	0	0	0	3	2018	DOU	5495	5495	100	5495	100
201909	2	NE	NORDESTE	22	PI	220173	PIAUÍ	BETÂNIA DO PIAUÍ	3	0	0.66	0	0	3	2018	DOU	6200	6200	100	6200	100
201909	2	NE	NORDESTE	22	PI	220177	PIAUÍ	BOA HORA	3	0	0	0	0	3	2018	DOU	6744	6744	100	6744	100
201909	2	NE	NORDESTE	22	PI	220180	PIAUÍ	BOCAINA	2	0	0	2	0	2	2018	DOU	4496	4496	100	4496	100
201909	2	NE	NORDESTE	22	PI	220190	PIAUÍ	BOM JESUS	12	0	0.66	1	0	12	2018	DOU	24960	24960	100	24960	100
201909	2	NE	NORDESTE	22	PI	220191	PIAUÍ	BOM PRINCÍPIO DO PIAUÍ	3	0	0	0	0	3	2018	DOU	5608	5608	100	5608	100
201909	2	NE	NORDESTE	22	PI	220192	PIAUÍ	BONFIM DO PIAUÍ	3	0	0	0	0	3	2018	DOU	5654	5654	100	5654	100
201909	2	NE	NORDESTE	22	PI	220194	PIAUÍ	BOQUEIRÃO DO PIAUÍ	3	0	0.66	2	0	3	2018	DOU	6388	6388	100	6388	100
201909	2	NE	NORDESTE	22	PI	220196	PIAUÍ	BRASILEIRA	4	0	0	1	0	4	2018	DOU	8310	8310	100	8310	100
201909	2	NE	NORDESTE	22	PI	220198	PIAUÍ	BREJO DO PIAUÍ	2	0	0	1	0	2	2018	DOU	3902	3902	100	3902	100
201909	2	NE	NORDESTE	22	PI	220200	PIAUÍ	BURITI DOS LOPES	9	0	0	0	0	9	2018	DOU	19754	19754	100	19754	100
201909	2	NE	NORDESTE	22	PI	220202	PIAUÍ	BURITI DOS MONTES	4	0	0	0	0	4	2018	DOU	8223	8223	100	8223	100
201909	2	NE	NORDESTE	22	PI	220205	PIAUÍ	CABECEIRAS DO PIAUÍ	5	0	0	1	0	5	2018	DOU	10540	10540	100	10540	100
201909	2	NE	NORDESTE	22	PI	220207	PIAUÍ	CAJAZEIRAS DO PIAUÍ	2	0	0	1.5	0	2	2018	DOU	3544	3544	100	3544	100
201909	2	NE	NORDESTE	22	PI	220208	PIAUÍ	CAJUEIRO DA PRAIA	4	0	0	1	0	4	2018	DOU	7608	7608	100	7608	100
201909	2	NE	NORDESTE	22	PI	220209	PIAUÍ	CALDEIRÃO GRANDE DO PIAUÍ	3	0	0.66	0	0	3	2018	DOU	5770	5770	100	5770	100
201909	2	NE	NORDESTE	22	PI	220210	PIAUÍ	CAMPINAS DO PIAUÍ	3	0	0	1	0	3	2018	DOU	5603	5603	100	5603	100
201909	2	NE	NORDESTE	22	PI	220211	PIAUÍ	CAMPO ALEGRE DO FIDALGO	2	0	0	0	0	2	2018	DOU	5019	5019	100	5019	100
201909	2	NE	NORDESTE	22	PI	220213	PIAUÍ	CAMPO GRANDE DO PIAUÍ	3	0	0	0	0	3	2018	DOU	5919	5919	100	5919	100
201909	2	NE	NORDESTE	22	PI	220217	PIAUÍ	CAMPO LARGO DO PIAUÍ	3	0	0	0	0	3	2018	DOU	7245	7245	100	7245	100
201909	2	NE	NORDESTE	22	PI	220220	PIAUÍ	CAMPO MAIOR	21	0	0.66	8.05	0	21	2018	DOU	46770	46770	100	46770	100
201909	2	NE	NORDESTE	22	PI	220225	PIAUÍ	CANAVIEIRA	2	0	0	1	0	2	2018	DOU	3957	3957	100	3957	100
201909	2	NE	NORDESTE	22	PI	220230	PIAUÍ	CANTO DO BURITI	9	0	0.66	2	0	9	2018	DOU	21112	21112	100	21112	100
201909	2	NE	NORDESTE	22	PI	220240	PIAUÍ	CAPITÃO DE CAMPOS	6	0	2	1	1	7	2018	DOU	11388	11388	100	11388	100
201909	2	NE	NORDESTE	22	PI	220245	PIAUÍ	CAPITÃO GERVÁSIO OLIVEIRA	2	0	0.66	0	0	2	2018	DOU	4086	4086	100	4086	100
201909	2	NE	NORDESTE	22	PI	220250	PIAUÍ	CARACOL	5	0	0	1	0	5	2018	DOU	10866	10866	100	10866	100
201909	2	NE	NORDESTE	22	PI	220253	PIAUÍ	CARAÚBAS DO PIAUÍ	3	0	0	0	0	3	2018	DOU	5845	5845	100	5845	100
201909	2	NE	NORDESTE	22	PI	220255	PIAUÍ	CARIDADE DO PIAUÍ	3	0	0	0	0	3	2018	DOU	5049	5049	100	5049	100
201909	2	NE	NORDESTE	22	PI	220260	PIAUÍ	CASTELO DO PIAUÍ	8	0	0	0	0	8	2018	DOU	19715	19715	100	19715	100
201909	2	NE	NORDESTE	22	PI	220265	PIAUÍ	CAXINGÓ	3	0	0	0	0	3	2018	DOU	5395	5395	100	5395	100
201909	2	NE	NORDESTE	22	PI	220270	PIAUÍ	COCAL	11	0	1.33	1	1	12	2018	DOU	27725	27725	100	27725	100
201909	2	NE	NORDESTE	22	PI	220271	PIAUÍ	COCAL DE TELHA	2	0	0	1	0	2	2018	DOU	4881	4881	100	4881	100
201909	2	NE	NORDESTE	22	PI	220272	PIAUÍ	COCAL DOS ALVES	3	0	0	1	0	3	2018	DOU	6140	6140	100	6140	100
201909	2	NE	NORDESTE	22	PI	220273	PIAUÍ	COIVARAS	2	0	0.33	2.75	0	2	2018	DOU	4007	4007	100	4007	100
201909	2	NE	NORDESTE	22	PI	220275	PIAUÍ	COLÔNIA DO GURGUÉIA	3	0	2	2	2	5	2018	DOU	6451	6451	100	6451	100
201909	2	NE	NORDESTE	22	PI	220277	PIAUÍ	COLÔNIA DO PIAUÍ	4	0	0	0	0	4	2018	DOU	7651	7651	100	7651	100
201909	2	NE	NORDESTE	22	PI	220280	PIAUÍ	CONCEIÇÃO DO CANINDÉ	2	0	0	1	0	2	2018	DOU	4798	4798	100	4798	100
201909	2	NE	NORDESTE	22	PI	220285	PIAUÍ	CORONEL JOSÉ DIAS	2	0	0	0	0	2	2018	DOU	4678	4678	100	4678	100
201909	2	NE	NORDESTE	22	PI	220290	PIAUÍ	CORRENTE	13	0	0	1	0	13	2018	DOU	26575	26575	100	26575	100
201909	2	NE	NORDESTE	22	PI	220300	PIAUÍ	CRISTALÂNDIA DO PIAUÍ	4	0	0.66	0	0	4	2018	DOU	8264	8264	100	8264	100
201909	2	NE	NORDESTE	22	PI	220310	PIAUÍ	CRISTINO CASTRO	5	0	0	1	0	5	2018	DOU	10401	10401	100	10401	100
201909	2	NE	NORDESTE	22	PI	220320	PIAUÍ	CURIMATÁ	5	0	0	4	0	5	2018	DOU	11348	11348	100	11348	100
201909	2	NE	NORDESTE	22	PI	220323	PIAUÍ	CURRAIS	2	0	0	0	0	2	2018	DOU	4939	4939	100	4939	100
201909	2	NE	NORDESTE	22	PI	220325	PIAUÍ	CURRALINHOS	2	0	0	0.75	0	2	2018	DOU	4425	4425	100	4425	100
201909	2	NE	NORDESTE	22	PI	220327	PIAUÍ	CURRAL NOVO DO PIAUÍ	3	0	0	0	0	3	2018	DOU	5316	5316	100	5316	100
201909	2	NE	NORDESTE	22	PI	220330	PIAUÍ	DEMERVAL LOBÃO	7	0	0	2.5	0	7	2018	DOU	13793	13793	100	13793	100
201909	2	NE	NORDESTE	22	PI	220335	PIAUÍ	DIRCEU ARCOVERDE	3	0	0	0	0	3	2018	DOU	6992	6992	100	6992	100
201909	2	NE	NORDESTE	22	PI	220340	PIAUÍ	DOM EXPEDITO LOPES	3	0	0	1	0	3	2018	DOU	6884	6884	100	6884	100
201909	2	NE	NORDESTE	22	PI	220342	PIAUÍ	DOMINGOS MOURÃO	2	0	0	0	0	2	2018	DOU	4356	4356	100	4356	100
201909	2	NE	NORDESTE	22	PI	220345	PIAUÍ	DOM INOCÊNCIO	5	0	0	1.25	0	5	2018	DOU	9546	9546	100	9546	100
201909	2	NE	NORDESTE	22	PI	220350	PIAUÍ	ELESBÃO VELOSO	7	0	0	1	0	7	2018	DOU	14630	14630	100	14630	100
201909	2	NE	NORDESTE	22	PI	220360	PIAUÍ	ELISEU MARTINS	2	0	0.66	0	0	2	2018	DOU	4900	4900	100	4900	100
201909	2	NE	NORDESTE	22	PI	220370	PIAUÍ	ESPERANTINA	17	0	0	0.75	0	17	2018	DOU	39621	39621	100	39621	100
201909	2	NE	NORDESTE	22	PI	220375	PIAUÍ	FARTURA DO PIAUÍ	3	0	0	0	0	3	2018	DOU	5295	5295	100	5295	100
201909	2	NE	NORDESTE	22	PI	220380	PIAUÍ	FLORES DO PIAUÍ	2	0	0	0	0	2	2018	DOU	4464	4464	100	4464	100
201909	2	NE	NORDESTE	22	PI	220385	PIAUÍ	FLORESTA DO PIAUÍ	1	0	0	0	0	1	2018	DOU	2556	2556	100	2556	100
201909	2	NE	NORDESTE	22	PI	220390	PIAUÍ	FLORIANO	24	0	2	10.12	2	26	2018	DOU	59840	59840	100	59840	100
201909	2	NE	NORDESTE	22	PI	220400	PIAUÍ	FRANCINÓPOLIS	3	0	2	1	1	4	2018	DOU	5349	5349	100	5349	100
201909	2	NE	NORDESTE	22	PI	220410	PIAUÍ	FRANCISCO AYRES	2	0	0	0	0	2	2018	DOU	4373	4373	100	4373	100
201909	2	NE	NORDESTE	22	PI	220415	PIAUÍ	FRANCISCO MACEDO	2	0	0	0.5	0	2	2018	DOU	3166	3166	100	3166	100
201909	2	NE	NORDESTE	22	PI	220420	PIAUÍ	FRANCISCO SANTOS	5	0	0	0	0	5	2018	DOU	9262	9262	100	9262	100
201909	2	NE	NORDESTE	22	PI	220430	PIAUÍ	FRONTEIRAS	6	0	0	0	0	6	2018	DOU	11590	11590	100	11590	100
201909	2	NE	NORDESTE	22	PI	220435	PIAUÍ	GEMINIANO	3	0	0.66	0	0	3	2018	DOU	5424	5424	100	5424	100
201909	2	NE	NORDESTE	22	PI	220440	PIAUÍ	GILBUÉS	5	0	0	1	0	5	2018	DOU	10686	10686	100	10686	100
201909	2	NE	NORDESTE	22	PI	220450	PIAUÍ	GUADALUPE	5	0	0.33	0	0	5	2018	DOU	10500	10500	100	10500	100
201909	2	NE	NORDESTE	22	PI	220455	PIAUÍ	GUARIBAS	2	0	0	0	0	2	2018	DOU	4556	4556	100	4556	100
201909	2	NE	NORDESTE	22	PI	220460	PIAUÍ	HUGO NAPOLEÃO	2	0	0	0	0	2	2018	DOU	3875	3875	100	3875	100
201909	2	NE	NORDESTE	22	PI	220465	PIAUÍ	ILHA GRANDE	5	0	0.66	0	0	5	2018	DOU	9394	9394	100	9394	100
201909	2	NE	NORDESTE	22	PI	220470	PIAUÍ	INHUMA	7	0	0	1	0	7	2018	DOU	15296	15296	100	15296	100
201909	2	NE	NORDESTE	22	PI	220480	PIAUÍ	IPIRANGA DO PIAUÍ	5	0	0	0	0	5	2018	DOU	9782	9782	100	9782	100
201909	2	NE	NORDESTE	22	PI	220490	PIAUÍ	ISAÍAS COELHO	4	0	0	1	0	4	2018	DOU	8551	8551	100	8551	100
201909	2	NE	NORDESTE	22	PI	220500	PIAUÍ	ITAINÓPOLIS	6	0	0	1	0	6	2018	DOU	11507	11507	100	11507	100
201909	2	NE	NORDESTE	22	PI	220510	PIAUÍ	ITAUEIRA	5	0	0.1	1	0	5	2018	DOU	11010	11010	100	11010	100
201909	2	NE	NORDESTE	22	PI	220515	PIAUÍ	JACOBINA DO PIAUÍ	3	0	0	0	0	3	2018	DOU	5753	5753	100	5753	100
201909	2	NE	NORDESTE	22	PI	220520	PIAUÍ	JAICÓS	9	0	0	1	0	9	2018	DOU	19035	19035	100	19035	100
201909	2	NE	NORDESTE	22	PI	220525	PIAUÍ	JARDIM DO MULATO	2	0	0	0	0	2	2018	DOU	4494	4494	100	4494	100
201909	2	NE	NORDESTE	22	PI	220527	PIAUÍ	JATOBÁ DO PIAUÍ	2	0	0	0	0	2	2018	DOU	4855	4855	100	4855	100
201909	2	NE	NORDESTE	22	PI	220530	PIAUÍ	JERUMENHA	2	0	0	1	0	2	2018	DOU	4457	4457	100	4457	100
201909	2	NE	NORDESTE	22	PI	220535	PIAUÍ	JOÃO COSTA	1	0	0	2.75	0	1	2018	DOU	3010	3010	100	3010	100
201909	2	NE	NORDESTE	22	PI	220540	PIAUÍ	JOAQUIM PIRES	7	0	0	0	0	7	2018	DOU	14332	14332	100	14332	100
201909	2	NE	NORDESTE	22	PI	220545	PIAUÍ	JOCA MARQUES	3	0	0	0	0	3	2018	DOU	5419	5419	100	5419	100
201909	2	NE	NORDESTE	22	PI	220550	PIAUÍ	JOSÉ DE FREITAS	19	0	0	0	0	19	2018	DOU	39072	39072	100	39072	100
201909	2	NE	NORDESTE	22	PI	220551	PIAUÍ	JUAZEIRO DO PIAUÍ	3	0	0	2	0	3	2018	DOU	5472	5472	100	5472	100
201909	2	NE	NORDESTE	22	PI	220552	PIAUÍ	JÚLIO BORGES	3	0	0	0	0	3	2018	DOU	5614	5614	100	5614	100
201909	2	NE	NORDESTE	22	PI	220553	PIAUÍ	JUREMA	2	0	0	0.5	0	2	2018	DOU	4748	4748	100	4748	100
201909	2	NE	NORDESTE	22	PI	220554	PIAUÍ	LAGOINHA DO PIAUÍ	1	0	0	0	0	1	2018	DOU	2831	2831	100	2831	100
201909	2	NE	NORDESTE	22	PI	220555	PIAUÍ	LAGOA ALEGRE	4	0	0	0	0	4	2018	DOU	8504	8504	100	8504	100
201909	2	NE	NORDESTE	22	PI	220556	PIAUÍ	LAGOA DO BARRO DO PIAUÍ	2	0	0	1	0	2	2018	DOU	4653	4653	100	4653	100
201909	2	NE	NORDESTE	22	PI	220557	PIAUÍ	LAGOA DE SÃO FRANCISCO	3	0	0	0	0	3	2018	DOU	6738	6738	100	6738	100
201909	2	NE	NORDESTE	22	PI	220558	PIAUÍ	LAGOA DO PIAUÍ	2	0	0	0	0	2	2018	DOU	4052	4052	100	4052	100
201909	2	NE	NORDESTE	22	PI	220559	PIAUÍ	LAGOA DO SÍTIO	2	0	0	0	0	2	2018	DOU	5154	5154	100	5154	100
201909	2	NE	NORDESTE	22	PI	220560	PIAUÍ	LANDRI SALES	3	0	0	0	0	3	2018	DOU	5307	5307	100	5307	100
201909	2	NE	NORDESTE	22	PI	220570	PIAUÍ	LUÍS CORREIA	15	0	2	2	2	17	2018	DOU	30177	30177	100	30177	100
201909	2	NE	NORDESTE	22	PI	220580	PIAUÍ	LUZILÂNDIA	12	0	0	0	0	12	2018	DOU	25467	25467	100	25467	100
201909	2	NE	NORDESTE	22	PI	220585	PIAUÍ	MADEIRO	4	0	0	0	0	4	2018	DOU	8276	8276	100	8276	100
201909	2	NE	NORDESTE	22	PI	220590	PIAUÍ	MANOEL EMÍDIO	3	0	0	0	0	3	2018	DOU	5348	5348	100	5348	100
201909	2	NE	NORDESTE	22	PI	220595	PIAUÍ	MARCOLÂNDIA	4	0	0	0	0	4	2018	DOU	8439	8439	100	8439	100
201909	2	NE	NORDESTE	22	PI	220600	PIAUÍ	MARCOS PARENTE	2	0	0	0	0	2	2018	DOU	4550	4550	100	4550	100
201909	2	NE	NORDESTE	22	PI	220605	PIAUÍ	MASSAPÊ DO PIAUÍ	3	0	0	0	0	3	2018	DOU	6434	6434	100	6434	100
201909	2	NE	NORDESTE	22	PI	220610	PIAUÍ	MATIAS OLÍMPIO	5	0	0	0	0	5	2018	DOU	10913	10913	100	10913	100
201909	2	NE	NORDESTE	22	PI	220620	PIAUÍ	MIGUEL ALVES	14	0	0	1	0	14	2018	DOU	33684	33684	100	33684	100
201909	2	NE	NORDESTE	22	PI	220630	PIAUÍ	MIGUEL LEÃO	1	0	0	0	0	1	2018	DOU	1250	1250	100	1250	100
201909	2	NE	NORDESTE	22	PI	220635	PIAUÍ	MILTON BRANDÃO	3	0	0	0	0	3	2018	DOU	6617	6617	100	6617	100
201909	2	NE	NORDESTE	22	PI	220640	PIAUÍ	MONSENHOR GIL	5	0	0	0	0	5	2018	DOU	10565	10565	100	10565	100
201909	2	NE	NORDESTE	22	PI	220650	PIAUÍ	MONSENHOR HIPÓLITO	4	0	0.66	0	0	4	2018	DOU	7729	7729	100	7729	100
201909	2	NE	NORDESTE	22	PI	220660	PIAUÍ	MONTE ALEGRE DO PIAUÍ	5	0	0	0	0	5	2018	DOU	10611	10611	100	10611	100
201909	2	NE	NORDESTE	22	PI	220665	PIAUÍ	MORRO CABEÇA NO TEMPO	2	0	0.66	1	0	2	2018	DOU	4533	4533	100	4533	100
201909	2	NE	NORDESTE	22	PI	220667	PIAUÍ	MORRO DO CHAPÉU DO PIAUÍ	3	0	0	2	0	3	2018	DOU	6781	6781	100	6781	100
201909	2	NE	NORDESTE	22	PI	220669	PIAUÍ	MURICI DOS PORTELAS	4	0	0	0	0	4	2018	DOU	9105	9105	100	9105	100
201909	2	NE	NORDESTE	22	PI	220670	PIAUÍ	NAZARÉ DO PIAUÍ	4	0	0	0	0	4	2018	DOU	7356	7356	100	7356	100
201909	2	NE	NORDESTE	22	PI	220672	PIAUÍ	NAZÁRIA	4	0	0	2.5	0	4	2018	DOU	8536	8536	100	8536	100
201909	2	NE	NORDESTE	22	PI	220675	PIAUÍ	NOSSA SENHORA DE NAZARÉ	2	0	0	0	0	2	2018	DOU	4847	4847	100	4847	100
201909	2	NE	NORDESTE	22	PI	220680	PIAUÍ	NOSSA SENHORA DOS REMÉDIOS	4	0	0	0	0	4	2018	DOU	8661	8661	100	8661	100
201909	2	NE	NORDESTE	22	PI	220690	PIAUÍ	NOVO ORIENTE DO PIAUÍ	3	0	0	1	0	3	2018	DOU	6575	6575	100	6575	100
201909	2	NE	NORDESTE	22	PI	220695	PIAUÍ	NOVO SANTO ANTÔNIO	2	0	0.66	0	0	2	2018	DOU	2979	2979	100	2979	100
201909	2	NE	NORDESTE	22	PI	220700	PIAUÍ	OEIRAS	14	0	0	1	0	14	2018	DOU	36971	36971	100	36971	100
201909	2	NE	NORDESTE	22	PI	220710	PIAUÍ	OLHO D'ÁGUA DO PIAUÍ	1	0	0	0	0	1	2018	DOU	2449	2449	100	2449	100
201909	2	NE	NORDESTE	22	PI	220720	PIAUÍ	PADRE MARCOS	3	0	0	0	0	3	2018	DOU	6862	6862	100	6862	100
201909	2	NE	NORDESTE	22	PI	220730	PIAUÍ	PAES LANDIM	1	0	0	1.5	0	1	2018	DOU	4132	3450	83.49	3450	83.49
201909	2	NE	NORDESTE	22	PI	220735	PIAUÍ	PAJEÚ DO PIAUÍ	2	0	0	1	0	2	2018	DOU	3375	3375	100	3375	100
201909	2	NE	NORDESTE	22	PI	220740	PIAUÍ	PALMEIRA DO PIAUÍ	2	0	0	0	0	2	2018	DOU	5051	5051	100	5051	100
201909	2	NE	NORDESTE	22	PI	220750	PIAUÍ	PALMEIRAIS	7	0	0	0	0	7	2018	DOU	14488	14488	100	14488	100
201909	2	NE	NORDESTE	22	PI	220755	PIAUÍ	PAQUETÁ	2	0	0	0	0	2	2018	DOU	3953	3953	100	3953	100
201909	2	NE	NORDESTE	22	PI	220760	PIAUÍ	PARNAGUÁ	5	0	0.66	0.15	0	5	2018	DOU	10762	10762	100	10762	100
201909	2	NE	NORDESTE	22	PI	220770	PIAUÍ	PARNAÍBA	44	0	1	2.12	1	45	2018	DOU	152653	151800	99.44	152653	100
201909	2	NE	NORDESTE	22	PI	220775	PIAUÍ	PASSAGEM FRANCA DO PIAUÍ	2	0	0	0	0	2	2018	DOU	4302	4302	100	4302	100
201909	2	NE	NORDESTE	22	PI	220777	PIAUÍ	PATOS DO PIAUÍ	3	0	0	0	0	3	2018	DOU	6377	6377	100	6377	100
201909	2	NE	NORDESTE	22	PI	220779	PIAUÍ	PAU D'ARCO DO PIAUÍ	2	0	0	3	0	2	2018	DOU	4023	4023	100	4023	100
201909	2	NE	NORDESTE	22	PI	220780	PIAUÍ	PAULISTANA	10	0	0	0	0	10	2018	DOU	20490	20490	100	20490	100
201909	2	NE	NORDESTE	22	PI	220785	PIAUÍ	PAVUSSU	2	0	1.33	0	0	2	2018	DOU	3685	3685	100	3685	100
201909	2	NE	NORDESTE	22	PI	220790	PIAUÍ	PEDRO II	15	0	0	2.5	0	15	2018	DOU	38704	38704	100	38704	100
201909	2	NE	NORDESTE	22	PI	220793	PIAUÍ	PEDRO LAURENTINO	1	0	0	1	0	1	2018	DOU	2529	2529	100	2529	100
201909	2	NE	NORDESTE	22	PI	220795	PIAUÍ	NOVA SANTA RITA	2	0	0	0	0	2	2018	DOU	4365	4365	100	4365	100
201909	2	NE	NORDESTE	22	PI	220800	PIAUÍ	PICOS	36	0	1.66	4.5	2	38	2018	DOU	78002	78002	100	78002	100
201909	2	NE	NORDESTE	22	PI	220810	PIAUÍ	PIMENTEIRAS	5	0	0	0	0	5	2018	DOU	12115	12115	100	12115	100
201909	2	NE	NORDESTE	22	PI	220820	PIAUÍ	PIO IX	8	0	0.66	1	0	8	2018	DOU	18389	18389	100	18389	100
201909	2	NE	NORDESTE	22	PI	220830	PIAUÍ	PIRACURUCA	13	0	0	0	0	13	2018	DOU	28703	28703	100	28703	100
201909	2	NE	NORDESTE	22	PI	220840	PIAUÍ	PIRIPIRI	25	0	0	1	0	25	2018	DOU	63694	63694	100	63694	100
201909	2	NE	NORDESTE	22	PI	220850	PIAUÍ	PORTO	6	0	0	0	0	6	2018	DOU	12526	12526	100	12526	100
201909	2	NE	NORDESTE	22	PI	220855	PIAUÍ	PORTO ALEGRE DO PIAUÍ	1	0	0	1	0	1	2018	DOU	2700	2700	100	2700	100
201909	2	NE	NORDESTE	22	PI	220860	PIAUÍ	PRATA DO PIAUÍ	2	0	0	0	0	2	2018	DOU	3153	3153	100	3153	100
201909	2	NE	NORDESTE	22	PI	220865	PIAUÍ	QUEIMADA NOVA	4	0	0	0	0	4	2018	DOU	8966	8966	100	8966	100
201909	2	NE	NORDESTE	22	PI	220870	PIAUÍ	REDENÇÃO DO GURGUÉIA	4	0	0	0	0	4	2018	DOU	8758	8758	100	8758	100
201909	2	NE	NORDESTE	22	PI	220880	PIAUÍ	REGENERAÇÃO	9	0	0	1	0	9	2018	DOU	17978	17978	100	17978	100
201909	2	NE	NORDESTE	22	PI	220885	PIAUÍ	RIACHO FRIO	2	0	0	1	0	2	2018	DOU	4316	4316	100	4316	100
201909	2	NE	NORDESTE	22	PI	220887	PIAUÍ	RIBEIRA DO PIAUÍ	2	0	0	0	0	2	2018	DOU	4464	4464	100	4464	100
201909	2	NE	NORDESTE	22	PI	220890	PIAUÍ	RIBEIRO GONÇALVES	4	0	0	2	0	4	2018	DOU	7305	7305	100	7305	100
201909	2	NE	NORDESTE	22	PI	220900	PIAUÍ	RIO GRANDE DO PIAUÍ	3	0	0	0	0	3	2018	DOU	6431	6431	100	6431	100
201909	2	NE	NORDESTE	22	PI	220910	PIAUÍ	SANTA CRUZ DO PIAUÍ	3	0	0	0	0	3	2018	DOU	6232	6232	100	6232	100
201909	2	NE	NORDESTE	22	PI	220915	PIAUÍ	SANTA CRUZ DOS MILAGRES	2	0	0	0	0	2	2018	DOU	4004	4004	100	4004	100
201909	2	NE	NORDESTE	22	PI	220920	PIAUÍ	SANTA FILOMENA	3	0	0	0	0	3	2018	DOU	6252	6252	100	6252	100
201909	2	NE	NORDESTE	22	PI	220930	PIAUÍ	SANTA LUZ	3	0	0	0	0	3	2018	DOU	5836	5836	100	5836	100
201909	2	NE	NORDESTE	22	PI	220935	PIAUÍ	SANTANA DO PIAUÍ	2	0	0	0	0	2	2018	DOU	4625	4625	100	4625	100
201909	2	NE	NORDESTE	22	PI	220937	PIAUÍ	SANTA ROSA DO PIAUÍ	3	0	0	0	0	3	2018	DOU	5258	5258	100	5258	100
201909	2	NE	NORDESTE	22	PI	220940	PIAUÍ	SANTO ANTÔNIO DE LISBOA	3	0	0	1	0	3	2018	DOU	6388	6388	100	6388	100
201909	2	NE	NORDESTE	22	PI	220945	PIAUÍ	SANTO ANTÔNIO DOS MILAGRES	1	0	0	0.5	0	1	2018	DOU	2155	2155	100	2155	100
201909	2	NE	NORDESTE	22	PI	220950	PIAUÍ	SANTO INÁCIO DO PIAUÍ	2	0	0	0	0	2	2018	DOU	3785	3785	100	3785	100
201909	2	NE	NORDESTE	22	PI	220955	PIAUÍ	SÃO BRAZ DO PIAUÍ	2	0	0	0	0	2	2018	DOU	4444	4444	100	4444	100
201909	2	NE	NORDESTE	22	PI	220960	PIAUÍ	SÃO FÉLIX DO PIAUÍ	1	0	0	0	0	1	2018	DOU	2954	2954	100	2954	100
201909	2	NE	NORDESTE	22	PI	220965	PIAUÍ	SÃO FRANCISCO DE ASSIS DO PIAUÍ	3	0	0	1	0	3	2018	DOU	5731	5731	100	5731	100
201909	2	NE	NORDESTE	22	PI	220970	PIAUÍ	SÃO FRANCISCO DO PIAUÍ	3	0	0	0	0	3	2018	DOU	6425	6425	100	6425	100
201909	2	NE	NORDESTE	22	PI	220975	PIAUÍ	SÃO GONÇALO DO GURGUÉIA	1	0	0	1	0	1	2018	DOU	3025	3025	100	3025	100
201909	2	NE	NORDESTE	22	PI	220980	PIAUÍ	SÃO GONÇALO DO PIAUÍ	1	0	0.66	1	0	1	2018	DOU	4999	3450	69.01	3450	69.01
201909	2	NE	NORDESTE	22	PI	220985	PIAUÍ	SÃO JOÃO DA CANABRAVA	2	0	0	0	0	2	2018	DOU	4602	4602	100	4602	100
201909	2	NE	NORDESTE	22	PI	220987	PIAUÍ	SÃO JOÃO DA FRONTEIRA	3	0	0	0	0	3	2018	DOU	6019	6019	100	6019	100
201909	2	NE	NORDESTE	22	PI	220990	PIAUÍ	SÃO JOÃO DA SERRA	3	0	0	2	0	3	2018	DOU	6157	6157	100	6157	100
201909	2	NE	NORDESTE	22	PI	220995	PIAUÍ	SÃO JOÃO DA VARJOTA	2	0	0	0	0	2	2018	DOU	4832	4832	100	4832	100
201909	2	NE	NORDESTE	22	PI	220997	PIAUÍ	SÃO JOÃO DO ARRAIAL	4	0	0	0	0	4	2018	DOU	7937	7937	100	7937	100
201909	2	NE	NORDESTE	22	PI	221000	PIAUÍ	SÃO JOÃO DO PIAUÍ	10	0	0.66	2	0	10	2018	DOU	20537	20537	100	20537	100
201909	2	NE	NORDESTE	22	PI	221005	PIAUÍ	SÃO JOSÉ DO DIVINO	3	0	0	1	0	3	2018	DOU	5338	5338	100	5338	100
201909	2	NE	NORDESTE	22	PI	221010	PIAUÍ	SÃO JOSÉ DO PEIXE	2	0	0	0	0	2	2018	DOU	3750	3750	100	3750	100
201909	2	NE	NORDESTE	22	PI	221020	PIAUÍ	SÃO JOSÉ DO PIAUÍ	3	0	0	0	0	3	2018	DOU	6710	6710	100	6710	100
201909	2	NE	NORDESTE	22	PI	221030	PIAUÍ	SÃO JULIÃO	3	0	0	0	0	3	2018	DOU	6353	6353	100	6353	100
201909	2	NE	NORDESTE	22	PI	221035	PIAUÍ	SÃO LOURENÇO DO PIAUÍ	2	0	0	0	0	2	2018	DOU	4568	4568	100	4568	100
201909	2	NE	NORDESTE	22	PI	221037	PIAUÍ	SÃO LUIS DO PIAUÍ	1	0	0	0	0	1	2018	DOU	2642	2642	100	2642	100
201909	2	NE	NORDESTE	22	PI	221038	PIAUÍ	SÃO MIGUEL DA BAIXA GRANDE	1	0	0.66	0	0	1	2018	DOU	2449	2449	100	2449	100
201909	2	NE	NORDESTE	22	PI	221039	PIAUÍ	SÃO MIGUEL DO FIDALGO	1	0	0	0	0	1	2018	DOU	3040	3040	100	3040	100
201909	2	NE	NORDESTE	22	PI	221040	PIAUÍ	SÃO MIGUEL DO TAPUIO	9	0	0	0	0	9	2018	DOU	17686	17686	100	17686	100
201909	2	NE	NORDESTE	22	PI	221050	PIAUÍ	SÃO PEDRO DO PIAUÍ	7	0	0	0	0	7	2018	DOU	14255	14255	100	14255	100
201909	2	NE	NORDESTE	22	PI	221060	PIAUÍ	SÃO RAIMUNDO NONATO	13	0	0	0	0	13	2018	DOU	34535	34535	100	34535	100
201909	2	NE	NORDESTE	22	PI	221062	PIAUÍ	SEBASTIÃO BARROS	2	0	0	0	0	2	2018	DOU	3488	3488	100	3488	100
201909	2	NE	NORDESTE	22	PI	221063	PIAUÍ	SEBASTIÃO LEAL	2	0	0	1	0	2	2018	DOU	4286	4286	100	4286	100
201909	2	NE	NORDESTE	22	PI	221065	PIAUÍ	SIGEFREDO PACHECO	5	0	1.33	0	0	5	2018	DOU	10024	10024	100	10024	100
201909	2	NE	NORDESTE	22	PI	221070	PIAUÍ	SIMÕES	7	0	0	0	0	7	2018	DOU	14615	14615	100	14615	100
201909	2	NE	NORDESTE	22	PI	221080	PIAUÍ	SIMPLÍCIO MENDES	6	0	0	1	0	6	2018	DOU	12663	12663	100	12663	100
201909	2	NE	NORDESTE	22	PI	221090	PIAUÍ	SOCORRO DO PIAUÍ	2	0	0	1	0	2	2018	DOU	4576	4576	100	4576	100
201909	2	NE	NORDESTE	22	PI	221093	PIAUÍ	SUSSUAPARA	3	0	0	0	0	3	2018	DOU	6692	6692	100	6692	100
201909	2	NE	NORDESTE	22	PI	221095	PIAUÍ	TAMBORIL DO PIAUÍ	1	0	0	2	0	1	2018	DOU	2908	2908	100	2908	100
201909	2	NE	NORDESTE	22	PI	221097	PIAUÍ	TANQUE DO PIAUÍ	1	0	0	0	0	1	2018	DOU	2756	2756	100	2756	100
201909	2	NE	NORDESTE	22	PI	221100	PIAUÍ	TERESINA	257	0	4.33	15	4	261	2018	DOU	861442	861442	100	861442	100
201909	2	NE	NORDESTE	22	PI	221110	PIAUÍ	UNIÃO	13	0	0	4	0	13	2018	DOU	44396	44396	100	44396	100
201909	2	NE	NORDESTE	22	PI	221120	PIAUÍ	URUÇUÍ	9	0	0	0	0	9	2018	DOU	21457	21457	100	21457	100
201909	2	NE	NORDESTE	22	PI	221130	PIAUÍ	VALENÇA DO PIAUÍ	10	0	0	0	0	10	2018	DOU	20906	20906	100	20906	100
201909	2	NE	NORDESTE	22	PI	221135	PIAUÍ	VÁRZEA BRANCA	2	0	0.66	0	0	2	2018	DOU	4956	4956	100	4956	100
201909	2	NE	NORDESTE	22	PI	221140	PIAUÍ	VÁRZEA GRANDE	2	0	0	1	0	2	2018	DOU	4397	4397	100	4397	100
201909	2	NE	NORDESTE	22	PI	221150	PIAUÍ	VERA MENDES	2	0	0	0	0	2	2018	DOU	3075	3075	100	3075	100
201909	2	NE	NORDESTE	22	PI	221160	PIAUÍ	VILA NOVA DO PIAUÍ	1	0	0	1	0	1	2018	DOU	2990	2990	100	2990	100
201909	2	NE	NORDESTE	22	PI	221170	PIAUÍ	WALL FERRAZ	2	0	0	0	0	2	2018	DOU	4454	4454	100	4454	100
201909	2	NE	NORDESTE	23	CE	230010	CEARÁ	ABAIARA	5	0	0	0	0	5	2018	DOU	11663	11663	100	11663	100
201909	2	NE	NORDESTE	23	CE	230015	CEARÁ	ACARAPE	7	0	0.4	2.55	0	7	2018	DOU	16639	16639	100	16639	100
201909	2	NE	NORDESTE	23	CE	230020	CEARÁ	ACARAÚ	23	0	0.66	1	0	23	2018	DOU	62557	62557	100	62557	100
201909	2	NE	NORDESTE	23	CE	230030	CEARÁ	ACOPIARA	18	0	0	3	0	18	2018	DOU	53931	53931	100	53931	100
201909	2	NE	NORDESTE	23	CE	230040	CEARÁ	AIUABA	5	0	0	0	0	5	2018	DOU	17303	17250	99.69	17250	99.69
201909	2	NE	NORDESTE	23	CE	230050	CEARÁ	ALCÂNTARAS	6	0	0.13	5	0	6	2018	DOU	11529	11529	100	11529	100
201909	2	NE	NORDESTE	23	CE	230060	CEARÁ	ALTANEIRA	3	0	0.65	0	0	3	2018	DOU	7521	7521	100	7521	100
201909	2	NE	NORDESTE	23	CE	230070	CEARÁ	ALTO SANTO	6	0	0	0	0	6	2018	DOU	17096	17096	100	17096	100
201909	2	NE	NORDESTE	23	CE	230075	CEARÁ	AMONTADA	13	0	0	2	0	13	2018	DOU	43131	43131	100	43131	100
201909	2	NE	NORDESTE	23	CE	230080	CEARÁ	ANTONINA DO NORTE	2	0	0	0	0	2	2018	DOU	7328	6900	94.16	6900	94.16
201909	2	NE	NORDESTE	23	CE	230090	CEARÁ	APUIARÉS	7	0	0.66	2	0	7	2018	DOU	14814	14814	100	14814	100
201909	2	NE	NORDESTE	23	CE	230100	CEARÁ	AQUIRAZ	28	0	3.33	4	3	31	2018	DOU	79563	79563	100	79563	100
201909	2	NE	NORDESTE	23	CE	230110	CEARÁ	ARACATI	22	0	2	2	2	24	2018	DOU	74084	74084	100	74084	100
201909	2	NE	NORDESTE	23	CE	230120	CEARÁ	ARACOIABA	11	0	0	1	0	11	2018	DOU	26455	26455	100	26455	100
201909	2	NE	NORDESTE	23	CE	230125	CEARÁ	ARARENDÁ	5	0	0.66	3.5	0	5	2018	DOU	10901	10901	100	10901	100
201909	2	NE	NORDESTE	23	CE	230130	CEARÁ	ARARIPE	8	0	0.66	0	0	8	2018	DOU	21550	21550	100	21550	100
201909	2	NE	NORDESTE	23	CE	230140	CEARÁ	ARATUBA	4	0	0.66	0	0	4	2018	DOU	11346	11346	100	11346	100
201909	2	NE	NORDESTE	23	CE	230150	CEARÁ	ARNEIROZ	4	0	0	1	0	4	2018	DOU	7836	7836	100	7836	100
201909	2	NE	NORDESTE	23	CE	230160	CEARÁ	ASSARÉ	9	0	0.06	0	0	9	2018	DOU	23417	23417	100	23417	100
201909	2	NE	NORDESTE	23	CE	230170	CEARÁ	AURORA	9	0	0	0	0	9	2018	DOU	24699	24699	100	24699	100
201909	2	NE	NORDESTE	23	CE	230180	CEARÁ	BAIXIO	2	0	0	0	0	2	2018	DOU	6272	6272	100	6272	100
201909	2	NE	NORDESTE	23	CE	230185	CEARÁ	BANABUIÚ	6	0	0.66	1.2	0	6	2018	DOU	18151	18151	100	18151	100
201909	2	NE	NORDESTE	23	CE	230190	CEARÁ	BARBALHA	26	0	0	1	0	26	2018	DOU	60155	60155	100	60155	100
201909	2	NE	NORDESTE	23	CE	230195	CEARÁ	BARREIRA	9	0	0.33	1	0	9	2018	DOU	21104	21104	100	21104	100
201909	2	NE	NORDESTE	23	CE	230200	CEARÁ	BARRO	11	0	0	0	0	11	2018	DOU	22593	22593	100	22593	100
201909	2	NE	NORDESTE	23	CE	230205	CEARÁ	BARROQUINHA	5	0	0	0	0	5	2018	DOU	14989	14989	100	14989	100
201909	2	NE	NORDESTE	23	CE	230210	CEARÁ	BATURITÉ	11	0	0.66	0	0	11	2018	DOU	35575	35575	100	35575	100
201909	2	NE	NORDESTE	23	CE	230220	CEARÁ	BEBERIBE	15	0	1.66	1.5	2	17	2018	DOU	53421	51750	96.87	53421	100
201909	2	NE	NORDESTE	23	CE	230230	CEARÁ	BELA CRUZ	9	0	0.66	1	0	9	2018	DOU	32593	31050	95.27	31050	95.27
201909	2	NE	NORDESTE	23	CE	230240	CEARÁ	BOA VIAGEM	10	0	2	0	0	10	2018	DOU	54440	34500	63.37	34500	63.37
201909	2	NE	NORDESTE	23	CE	230250	CEARÁ	BREJO SANTO	20	0	0	1	0	20	2018	DOU	49109	49109	100	49109	100
201909	2	NE	NORDESTE	23	CE	230260	CEARÁ	CAMOCIM	18	0	0	0	0	18	2018	DOU	63408	62100	97.94	62100	97.94
201909	2	NE	NORDESTE	23	CE	230270	CEARÁ	CAMPOS SALES	9	0	0	2	0	9	2018	DOU	27409	27409	100	27409	100
201909	2	NE	NORDESTE	23	CE	230280	CEARÁ	CANINDÉ	18	0	1.33	6	1	19	2018	DOU	78049	62100	79.57	66090	84.68
201909	2	NE	NORDESTE	23	CE	230290	CEARÁ	CAPISTRANO	7	0	0.66	1	0	7	2018	DOU	17793	17793	100	17793	100
201909	2	NE	NORDESTE	23	CE	230300	CEARÁ	CARIDADE	5	0	0.66	0	0	5	2018	DOU	22427	17250	76.92	17250	76.92
201909	2	NE	NORDESTE	23	CE	230310	CEARÁ	CARIRÉ	5	0	0	1	0	5	2018	DOU	18802	17250	91.75	17250	91.75
201909	2	NE	NORDESTE	23	CE	230320	CEARÁ	CARIRIAÇU	13	0	1.33	1	1	14	2018	DOU	27095	27095	100	27095	100
201909	2	NE	NORDESTE	23	CE	230330	CEARÁ	CARIÚS	9	0	0	0	0	9	2018	DOU	18950	18950	100	18950	100
201909	2	NE	NORDESTE	23	CE	230340	CEARÁ	CARNAUBAL	9	0	0	0	0	9	2018	DOU	17747	17747	100	17747	100
201909	2	NE	NORDESTE	23	CE	230350	CEARÁ	CASCAVEL	22	0	0.66	0	0	22	2018	DOU	71499	71499	100	71499	100
201909	2	NE	NORDESTE	23	CE	230360	CEARÁ	CATARINA	6	0	0.66	1.5	0	6	2018	DOU	20562	20562	100	20562	100
201909	2	NE	NORDESTE	23	CE	230365	CEARÁ	CATUNDA	4	0	0.66	1	0	4	2018	DOU	10437	10437	100	10437	100
201909	2	NE	NORDESTE	23	CE	230370	CEARÁ	CAUCAIA	74	0	1	3	1	75	2018	DOU	363982	255300	70.14	258300	70.97
201909	2	NE	NORDESTE	23	CE	230380	CEARÁ	CEDRO	11	0	0	0	0	11	2018	DOU	25249	25249	100	25249	100
201909	2	NE	NORDESTE	23	CE	230390	CEARÁ	CHAVAL	6	0	0	0	0	6	2018	DOU	13047	13047	100	13047	100
201909	2	NE	NORDESTE	23	CE	230393	CEARÁ	CHORÓ	6	0	0.66	0	0	6	2018	DOU	13476	13476	100	13476	100
201909	2	NE	NORDESTE	23	CE	230395	CEARÁ	CHOROZINHO	9	0	0	0	0	9	2018	DOU	19345	19345	100	19345	100
201909	2	NE	NORDESTE	23	CE	230400	CEARÁ	COREAÚ	8	0	0	0	0	8	2018	DOU	23258	23258	100	23258	100
201909	2	NE	NORDESTE	23	CE	230410	CEARÁ	CRATEÚS	20	0	1.33	6	1	21	2018	DOU	74982	69000	92.02	72990	97.34
201909	2	NE	NORDESTE	23	CE	230420	CEARÁ	CRATO	41	0	0	3.5	0	41	2018	DOU	131372	131372	100	131372	100
201909	2	NE	NORDESTE	23	CE	230423	CEARÁ	CROATÁ	5	0	0	0	0	5	2018	DOU	17994	17250	95.87	17250	95.87
201909	2	NE	NORDESTE	23	CE	230425	CEARÁ	CRUZ	11	0	0	3	0	11	2018	DOU	24131	24131	100	24131	100
201909	2	NE	NORDESTE	23	CE	230426	CEARÁ	DEPUTADO IRAPUAN PINHEIRO	5	0	0	0	0	5	2018	DOU	9585	9585	100	9585	100
201909	2	NE	NORDESTE	23	CE	230427	CEARÁ	ERERÊ	2	0	0	0	0	2	2018	DOU	7211	6900	95.69	6900	95.69
201909	2	NE	NORDESTE	23	CE	230428	CEARÁ	EUSÉBIO	19	0	0.66	2	0	19	2018	DOU	52880	52880	100	52880	100
201909	2	NE	NORDESTE	23	CE	230430	CEARÁ	FARIAS BRITO	9	0	0.13	0	0	9	2018	DOU	18882	18882	100	18882	100
201909	2	NE	NORDESTE	23	CE	230435	CEARÁ	FORQUILHA	9	0	0	3	0	9	2018	DOU	24169	24169	100	24169	100
201909	2	NE	NORDESTE	23	CE	230440	CEARÁ	FORTALEZA	346	0	53.26	112	53	399	2018	DOU	2643247	1193700	45.16	1353480	51.21
201909	2	NE	NORDESTE	23	CE	230445	CEARÁ	FORTIM	7	0	0	0	0	7	2018	DOU	16357	16357	100	16357	100
201909	2	NE	NORDESTE	23	CE	230450	CEARÁ	FRECHEIRINHA	7	0	1.33	0	0	7	2018	DOU	13758	13758	100	13758	100
201909	2	NE	NORDESTE	23	CE	230460	CEARÁ	GENERAL SAMPAIO	3	0	0.66	0	0	3	2018	DOU	6956	6956	100	6956	100
201909	2	NE	NORDESTE	23	CE	230465	CEARÁ	GRAÇA	6	0	1.33	4	1	7	2018	DOU	15423	15423	100	15423	100
201909	2	NE	NORDESTE	23	CE	230470	CEARÁ	GRANJA	15	0	0	3	0	15	2018	DOU	54729	51750	94.56	51750	94.56
201909	2	NE	NORDESTE	23	CE	230480	CEARÁ	GRANJEIRO	2	0	0	0	0	2	2018	DOU	4469	4469	100	4469	100
201909	2	NE	NORDESTE	23	CE	230490	CEARÁ	GROAÍRAS	5	0	2	4	2	7	2018	DOU	11076	11076	100	11076	100
201909	2	NE	NORDESTE	23	CE	230495	CEARÁ	GUAIÚBA	9	0	0	7	0	9	2018	DOU	26472	26472	100	26472	100
201909	2	NE	NORDESTE	23	CE	230500	CEARÁ	GUARACIABA DO NORTE	14	0	0	2	0	14	2018	DOU	39713	39713	100	39713	100
201909	2	NE	NORDESTE	23	CE	230510	CEARÁ	GUARAMIRANGA	3	0	0	1	0	3	2018	DOU	3595	3595	100	3595	100
201909	2	NE	NORDESTE	23	CE	230520	CEARÁ	HIDROLÂNDIA	6	0	0	0	0	6	2018	DOU	20352	20352	100	20352	100
201909	2	NE	NORDESTE	23	CE	230523	CEARÁ	HORIZONTE	23	0	1.33	0.5	0	23	2018	DOU	66114	66114	100	66114	100
201909	2	NE	NORDESTE	23	CE	230526	CEARÁ	IBARETAMA	6	0	0	0	0	6	2018	DOU	13317	13317	100	13317	100
201909	2	NE	NORDESTE	23	CE	230530	CEARÁ	IBIAPINA	12	0	0.06	0	0	12	2018	DOU	24995	24995	100	24995	100
201909	2	NE	NORDESTE	23	CE	230533	CEARÁ	IBICUITINGA	5	0	0	1	0	5	2018	DOU	12419	12419	100	12419	100
201909	2	NE	NORDESTE	23	CE	230535	CEARÁ	ICAPUÍ	8	0	0.66	6	0	8	2018	DOU	19804	19804	100	19804	100
201909	2	NE	NORDESTE	23	CE	230540	CEARÁ	ICÓ	17	0	0	0	0	17	2018	DOU	67972	58650	86.29	58650	86.29
201909	2	NE	NORDESTE	23	CE	230550	CEARÁ	IGUATU	31	0	2.33	11	2	33	2018	DOU	103255	103255	100	103255	100
201909	2	NE	NORDESTE	23	CE	230560	CEARÁ	INDEPENDÊNCIA	8	0	0.2	1	0	8	2018	DOU	26168	26168	100	26168	100
201909	2	NE	NORDESTE	23	CE	230565	CEARÁ	IPAPORANGA	6	0	0	0	0	6	2018	DOU	11587	11587	100	11587	100
201909	2	NE	NORDESTE	23	CE	230570	CEARÁ	IPAUMIRIM	4	0	0	0	0	4	2018	DOU	12439	12439	100	12439	100
201909	2	NE	NORDESTE	23	CE	230580	CEARÁ	IPU	15	0	0	1	0	15	2018	DOU	41873	41873	100	41873	100
201909	2	NE	NORDESTE	23	CE	230590	CEARÁ	IPUEIRAS	9	0	0	3	0	9	2018	DOU	38205	31050	81.27	31050	81.27
201909	2	NE	NORDESTE	23	CE	230600	CEARÁ	IRACEMA	6	0	0.2	1	0	6	2018	DOU	14227	14227	100	14227	100
201909	2	NE	NORDESTE	23	CE	230610	CEARÁ	IRAUÇUBA	10	0	0	0	0	10	2018	DOU	24003	24003	100	24003	100
201909	2	NE	NORDESTE	23	CE	230620	CEARÁ	ITAIÇABA	3	0	0	0	0	3	2018	DOU	7787	7787	100	7787	100
201909	2	NE	NORDESTE	23	CE	230625	CEARÁ	ITAITINGA	10	0	0.33	0	0	10	2018	DOU	39518	34500	87.3	34500	87.3
201909	2	NE	NORDESTE	23	CE	230630	CEARÁ	ITAPAGÉ	18	0	0	0	0	18	2018	DOU	52240	52240	100	52240	100
201909	2	NE	NORDESTE	23	CE	230640	CEARÁ	ITAPIPOCA	40	0	3	2.5	3	43	2018	DOU	128135	128135	100	128135	100
201909	2	NE	NORDESTE	23	CE	230650	CEARÁ	ITAPIÚNA	6	0	1.33	0	0	6	2018	DOU	20133	20133	100	20133	100
201909	2	NE	NORDESTE	23	CE	230655	CEARÁ	ITAREMA	11	0	0	0	0	11	2018	DOU	41445	37950	91.57	37950	91.57
201909	2	NE	NORDESTE	23	CE	230660	CEARÁ	ITATIRA	10	0	0.08	7	0	10	2018	DOU	20786	20786	100	20786	100
201909	2	NE	NORDESTE	23	CE	230670	CEARÁ	JAGUARETAMA	9	0	0.66	0	0	9	2018	DOU	18102	18102	100	18102	100
201909	2	NE	NORDESTE	23	CE	230680	CEARÁ	JAGUARIBARA	4	0	0	0	0	4	2018	DOU	11359	11359	100	11359	100
201909	2	NE	NORDESTE	23	CE	230690	CEARÁ	JAGUARIBE	13	0	0	0	0	13	2018	DOU	34729	34729	100	34729	100
201909	2	NE	NORDESTE	23	CE	230700	CEARÁ	JAGUARUANA	15	0	0	0	0	15	2018	DOU	33967	33967	100	33967	100
201909	2	NE	NORDESTE	23	CE	230710	CEARÁ	JARDIM	13	0	0	2	0	13	2018	DOU	27284	27284	100	27284	100
201909	2	NE	NORDESTE	23	CE	230720	CEARÁ	JATI	3	0	0.16	2	0	3	2018	DOU	7902	7902	100	7902	100
201909	2	NE	NORDESTE	23	CE	230725	CEARÁ	JIJOCA DE JERICOACOARA	7	0	0	1	0	7	2018	DOU	19587	19587	100	19587	100
201909	2	NE	NORDESTE	23	CE	230730	CEARÁ	JUAZEIRO DO NORTE	58	0	2.45	16.6	2	60	2018	DOU	271926	200100	73.59	207450	76.29
201909	2	NE	NORDESTE	23	CE	230740	CEARÁ	JUCÁS	10	0	0	2	0	10	2018	DOU	24773	24773	100	24773	100
201909	2	NE	NORDESTE	23	CE	230750	CEARÁ	LAVRAS DA MANGABEIRA	10	0	0	0	0	10	2018	DOU	31584	31584	100	31584	100
201909	2	NE	NORDESTE	23	CE	230760	CEARÁ	LIMOEIRO DO NORTE	17	0	0	1	0	17	2018	DOU	59278	58650	98.94	58650	98.94
201909	2	NE	NORDESTE	23	CE	230763	CEARÁ	MADALENA	6	0	0	0	0	6	2018	DOU	19906	19906	100	19906	100
201909	2	NE	NORDESTE	23	CE	230765	CEARÁ	MARACANAÚ	64	0	3.33	10.5	3	67	2018	DOU	226128	220800	97.64	226128	100
201909	2	NE	NORDESTE	23	CE	230770	CEARÁ	MARANGUAPE	36	0	1.83	2	2	38	2018	DOU	127098	124200	97.72	127098	100
201909	2	NE	NORDESTE	23	CE	230780	CEARÁ	MARCO	6	0	0	1	0	6	2018	DOU	27127	20700	76.31	20700	76.31
201909	2	NE	NORDESTE	23	CE	230790	CEARÁ	MARTINÓPOLE	5	0	0	1	0	5	2018	DOU	11143	11143	100	11143	100
201909	2	NE	NORDESTE	23	CE	230800	CEARÁ	MASSAPÊ	12	0	0.66	1	0	12	2018	DOU	38424	38424	100	38424	100
201909	2	NE	NORDESTE	23	CE	230810	CEARÁ	MAURITI	20	0	0	0	0	20	2018	DOU	46854	46854	100	46854	100
201909	2	NE	NORDESTE	23	CE	230820	CEARÁ	MERUOCA	5	0	0	2	0	5	2018	DOU	15030	15030	100	15030	100
201909	2	NE	NORDESTE	23	CE	230830	CEARÁ	MILAGRES	13	0	0	0	0	13	2018	DOU	28466	28466	100	28466	100
201909	2	NE	NORDESTE	23	CE	230835	CEARÁ	MILHÃ	5	0	0	0	0	5	2018	DOU	13241	13241	100	13241	100
201909	2	NE	NORDESTE	23	CE	230837	CEARÁ	MIRAÍMA	5	0	0.1	2.75	0	5	2018	DOU	13669	13669	100	13669	100
201909	2	NE	NORDESTE	23	CE	230840	CEARÁ	MISSÃO VELHA	17	0	0.66	1	0	17	2018	DOU	35662	35662	100	35662	100
201909	2	NE	NORDESTE	23	CE	230850	CEARÁ	MOMBAÇA	14	0	0	1	0	14	2018	DOU	44060	44060	100	44060	100
201909	2	NE	NORDESTE	23	CE	230860	CEARÁ	MONSENHOR TABOSA	7	0	0	0	0	7	2018	DOU	17167	17167	100	17167	100
201909	2	NE	NORDESTE	23	CE	230870	CEARÁ	MORADA NOVA	23	0	0	6	0	23	2018	DOU	62069	62069	100	62069	100
201909	2	NE	NORDESTE	23	CE	230880	CEARÁ	MORAÚJO	4	0	0	1	0	4	2018	DOU	8689	8689	100	8689	100
201909	2	NE	NORDESTE	23	CE	230890	CEARÁ	MORRINHOS	6	0	0	0	0	6	2018	DOU	22354	20700	92.6	20700	92.6
201909	2	NE	NORDESTE	23	CE	230900	CEARÁ	MUCAMBO	5	0	0	0	0	5	2018	DOU	14485	14485	100	14485	100
201909	2	NE	NORDESTE	23	CE	230910	CEARÁ	MULUNGU	4	0	0	0	0	4	2018	DOU	12892	12892	100	12892	100
201909	2	NE	NORDESTE	23	CE	230920	CEARÁ	NOVA OLINDA	7	0	0.66	2	0	7	2018	DOU	15520	15520	100	15520	100
201909	2	NE	NORDESTE	23	CE	230930	CEARÁ	NOVA RUSSAS	11	0	0	3	0	11	2018	DOU	32262	32262	100	32262	100
201909	2	NE	NORDESTE	23	CE	230940	CEARÁ	NOVO ORIENTE	10	0	0	0	0	10	2018	DOU	28557	28557	100	28557	100
201909	2	NE	NORDESTE	23	CE	230945	CEARÁ	OCARA	10	0	0	0	0	10	2018	DOU	25557	25557	100	25557	100
201909	2	NE	NORDESTE	23	CE	230950	CEARÁ	ORÓS	8	0	0	0	0	8	2018	DOU	21471	21471	100	21471	100
201909	2	NE	NORDESTE	23	CE	230960	CEARÁ	PACAJUS	19	0	0.66	1	0	19	2018	DOU	71193	65550	92.07	65550	92.07
201909	2	NE	NORDESTE	23	CE	230970	CEARÁ	PACATUBA	23	0	5	2	2	25	2018	DOU	83157	79350	95.42	83157	100
201909	2	NE	NORDESTE	23	CE	230980	CEARÁ	PACOTI	5	0	0	0	0	5	2018	DOU	12046	12046	100	12046	100
201909	2	NE	NORDESTE	23	CE	230990	CEARÁ	PACUJÁ	3	0	0	2	0	3	2018	DOU	6246	6246	100	6246	100
201909	2	NE	NORDESTE	23	CE	231000	CEARÁ	PALHANO	4	0	0.66	0	0	4	2018	DOU	9348	9348	100	9348	100
201909	2	NE	NORDESTE	23	CE	231010	CEARÁ	PALMÁCIA	4	0	0	0	0	4	2018	DOU	13214	13214	100	13214	100
201909	2	NE	NORDESTE	23	CE	231020	CEARÁ	PARACURU	9	0	0	0	0	9	2018	DOU	34097	31050	91.06	31050	91.06
201909	2	NE	NORDESTE	23	CE	231025	CEARÁ	PARAIPABA	10	0	0	0	0	10	2018	DOU	32700	32700	100	32700	100
201909	2	NE	NORDESTE	23	CE	231030	CEARÁ	PARAMBU	9	0	0	2	0	9	2018	DOU	31398	31050	98.89	31050	98.89
201909	2	NE	NORDESTE	23	CE	231040	CEARÁ	PARAMOTI	3	0	0	0	0	3	2018	DOU	11664	10350	88.73	10350	88.73
201909	2	NE	NORDESTE	23	CE	231050	CEARÁ	PEDRA BRANCA	12	0	0.66	1	0	12	2018	DOU	43160	41400	95.92	41400	95.92
201909	2	NE	NORDESTE	23	CE	231060	CEARÁ	PENAFORTE	4	0	0	1	0	4	2018	DOU	9010	9010	100	9010	100
201909	2	NE	NORDESTE	23	CE	231070	CEARÁ	PENTECOSTE	15	0	0	0	0	15	2018	DOU	37326	37326	100	37326	100
201909	2	NE	NORDESTE	23	CE	231080	CEARÁ	PEREIRO	7	0	0	0	0	7	2018	DOU	16281	16281	100	16281	100
201909	2	NE	NORDESTE	23	CE	231085	CEARÁ	PINDORETAMA	10	0	0	0	0	10	2018	DOU	20748	20748	100	20748	100
201909	2	NE	NORDESTE	23	CE	231090	CEARÁ	PIQUET CARNEIRO	7	0	0.66	0.5	0	7	2018	DOU	16827	16827	100	16827	100
201909	2	NE	NORDESTE	23	CE	231095	CEARÁ	PIRES FERREIRA	4	0	0	0	0	4	2018	DOU	10853	10853	100	10853	100
201909	2	NE	NORDESTE	23	CE	231100	CEARÁ	PORANGA	4	0	0	0	0	4	2018	DOU	12334	12334	100	12334	100
201909	2	NE	NORDESTE	23	CE	231110	CEARÁ	PORTEIRAS	7	0	0	1	0	7	2018	DOU	15047	15047	100	15047	100
201909	2	NE	NORDESTE	23	CE	231120	CEARÁ	POTENGI	5	0	0	0	0	5	2018	DOU	10986	10986	100	10986	100
201909	2	NE	NORDESTE	23	CE	231123	CEARÁ	POTIRETAMA	3	0	0	0	0	3	2018	DOU	6400	6400	100	6400	100
201909	2	NE	NORDESTE	23	CE	231126	CEARÁ	QUITERIANÓPOLIS	9	0	0.66	0	0	9	2018	DOU	21000	21000	100	21000	100
201909	2	NE	NORDESTE	23	CE	231130	CEARÁ	QUIXADÁ	22	0	0.06	3.5	0	22	2018	DOU	87116	75900	87.13	75900	87.13
201909	2	NE	NORDESTE	23	CE	231135	CEARÁ	QUIXELÔ	7	0	0	0	0	7	2018	DOU	14986	14986	100	14986	100
201909	2	NE	NORDESTE	23	CE	231140	CEARÁ	QUIXERAMOBIM	21	0	0	3	0	21	2018	DOU	79081	72450	91.61	72450	91.61
201909	2	NE	NORDESTE	23	CE	231150	CEARÁ	QUIXERÉ	9	0	0	0	0	9	2018	DOU	22008	22008	100	22008	100
201909	2	NE	NORDESTE	23	CE	231160	CEARÁ	REDENÇÃO	14	0	0	0.5	0	14	2018	DOU	27633	27633	100	27633	100
201909	2	NE	NORDESTE	23	CE	231170	CEARÁ	RERIUTABA	7	0	1.33	3	1	8	2018	DOU	18945	18945	100	18945	100
201909	2	NE	NORDESTE	23	CE	231180	CEARÁ	RUSSAS	22	0	0	0	0	22	2018	DOU	76884	75900	98.72	75900	98.72
201909	2	NE	NORDESTE	23	CE	231190	CEARÁ	SABOEIRO	8	0	0.66	0	0	8	2018	DOU	15808	15808	100	15808	100
201909	2	NE	NORDESTE	23	CE	231195	CEARÁ	SALITRE	6	0	0	2	0	6	2018	DOU	16435	16435	100	16435	100
201909	2	NE	NORDESTE	23	CE	231200	CEARÁ	SANTANA DO ACARAÚ	10	0	0	1	0	10	2018	DOU	32216	32216	100	32216	100
201909	2	NE	NORDESTE	23	CE	231210	CEARÁ	SANTANA DO CARIRI	8	0	0.66	3	0	8	2018	DOU	17622	17622	100	17622	100
201909	2	NE	NORDESTE	23	CE	231220	CEARÁ	SANTA QUITÉRIA	5	0	0.66	0	0	5	2018	DOU	43695	17250	39.48	17250	39.48
201909	2	NE	NORDESTE	23	CE	231230	CEARÁ	SÃO BENEDITO	14	0	0	3	0	14	2018	DOU	46949	46949	100	46949	100
201909	2	NE	NORDESTE	23	CE	231240	CEARÁ	SÃO GONÇALO DO AMARANTE	18	0	3.33	1.5	2	20	2018	DOU	48516	48516	100	48516	100
201909	2	NE	NORDESTE	23	CE	231250	CEARÁ	SÃO JOÃO DO JAGUARIBE	4	0	0	1	0	4	2018	DOU	7691	7691	100	7691	100
201909	2	NE	NORDESTE	23	CE	231260	CEARÁ	SÃO LUÍS DO CURU	5	0	1.33	0	0	5	2018	DOU	12938	12938	100	12938	100
201909	2	NE	NORDESTE	23	CE	231270	CEARÁ	SENADOR POMPEU	11	0	0.66	1	0	11	2018	DOU	26664	26664	100	26664	100
201909	2	NE	NORDESTE	23	CE	231280	CEARÁ	SENADOR SÁ	3	0	0	0.2	0	3	2018	DOU	7553	7553	100	7553	100
201909	2	NE	NORDESTE	23	CE	231290	CEARÁ	SOBRAL	70	0	1.33	10.5	1	71	2018	DOU	206644	206644	100	206644	100
201909	2	NE	NORDESTE	23	CE	231300	CEARÁ	SOLONÓPOLE	9	0	0.6	1	0	9	2018	DOU	18291	18291	100	18291	100
201909	2	NE	NORDESTE	23	CE	231310	CEARÁ	TABULEIRO DO NORTE	11	0	0.03	1	0	11	2018	DOU	30695	30695	100	30695	100
201909	2	NE	NORDESTE	23	CE	231320	CEARÁ	TAMBORIL	12	0	2	2	2	14	2018	DOU	25731	25731	100	25731	100
201909	2	NE	NORDESTE	23	CE	231325	CEARÁ	TARRAFAS	3	0	0	0	0	3	2018	DOU	8926	8926	100	8926	100
201909	2	NE	NORDESTE	23	CE	231330	CEARÁ	TAUÁ	22	0	1.33	9	1	23	2018	DOU	58517	58517	100	58517	100
201909	2	NE	NORDESTE	23	CE	231335	CEARÁ	TEJUÇUOCA	8	0	0	0	0	8	2018	DOU	18998	18998	100	18998	100
201909	2	NE	NORDESTE	23	CE	231340	CEARÁ	TIANGUÁ	22	0	0.83	2.62	0	22	2018	DOU	75140	75140	100	75140	100
201909	2	NE	NORDESTE	23	CE	231350	CEARÁ	TRAIRI	17	0	0	2	0	17	2018	DOU	55535	55535	100	55535	100
201909	2	NE	NORDESTE	23	CE	231355	CEARÁ	TURURU	6	0	0.66	1	0	6	2018	DOU	16015	16015	100	16015	100
201909	2	NE	NORDESTE	23	CE	231360	CEARÁ	UBAJARA	13	0	0	1	0	13	2018	DOU	34530	34530	100	34530	100
201909	2	NE	NORDESTE	23	CE	231370	CEARÁ	UMARI	3	0	0	0	0	3	2018	DOU	7729	7729	100	7729	100
201909	2	NE	NORDESTE	23	CE	231375	CEARÁ	UMIRIM	7	0	0	1	0	7	2018	DOU	19811	19811	100	19811	100
201909	2	NE	NORDESTE	23	CE	231380	CEARÁ	URUBURETAMA	9	0	0	0	0	9	2018	DOU	21725	21725	100	21725	100
201909	2	NE	NORDESTE	23	CE	231390	CEARÁ	URUOCA	7	0	0	5	0	7	2018	DOU	13763	13763	100	13763	100
201909	2	NE	NORDESTE	23	CE	231395	CEARÁ	VARJOTA	7	0	0	3	0	7	2018	DOU	18368	18368	100	18368	100
201909	2	NE	NORDESTE	23	CE	231400	CEARÁ	VÁRZEA ALEGRE	15	0	0.66	1	0	15	2018	DOU	40704	40704	100	40704	100
201909	2	NE	NORDESTE	23	CE	231410	CEARÁ	VIÇOSA DO CEARÁ	14	0	0	0	0	14	2018	DOU	60355	48300	80.03	48300	80.03
201909	2	NE	NORDESTE	24	RN	240010	RIO GRANDE DO NORTE	ACARI	5	0	0	0	0	5	2018	DOU	11152	11152	100	11152	100
201909	2	NE	NORDESTE	24	RN	240020	RIO GRANDE DO NORTE	AÇU	18	0	0.66	1.25	0	18	2018	DOU	57644	57644	100	57644	100
201909	2	NE	NORDESTE	24	RN	240030	RIO GRANDE DO NORTE	AFONSO BEZERRA	5	0	0	0	0	5	2018	DOU	11041	11041	100	11041	100
201909	2	NE	NORDESTE	24	RN	240040	RIO GRANDE DO NORTE	ÁGUA NOVA	2	0	0	0	0	2	2018	DOU	3230	3230	100	3230	100
201909	2	NE	NORDESTE	24	RN	240050	RIO GRANDE DO NORTE	ALEXANDRIA	8	0	0	0	0	8	2018	DOU	13602	13602	100	13602	100
201909	2	NE	NORDESTE	24	RN	240060	RIO GRANDE DO NORTE	ALMINO AFONSO	2	0	0	0	0	2	2018	DOU	4761	4761	100	4761	100
201909	2	NE	NORDESTE	24	RN	240070	RIO GRANDE DO NORTE	ALTO DO RODRIGUES	3	0	0.03	0.5	0	3	2018	DOU	14326	10350	72.25	10350	72.25
201909	2	NE	NORDESTE	24	RN	240080	RIO GRANDE DO NORTE	ANGICOS	5	0	0	0	0	5	2018	DOU	11724	11724	100	11724	100
201909	2	NE	NORDESTE	24	RN	240090	RIO GRANDE DO NORTE	ANTÔNIO MARTINS	3	0	0	0.12	0	3	2018	DOU	7137	7137	100	7137	100
201909	2	NE	NORDESTE	24	RN	240100	RIO GRANDE DO NORTE	APODI	11	0	0	1	0	11	2018	DOU	35814	35814	100	35814	100
201909	2	NE	NORDESTE	24	RN	240110	RIO GRANDE DO NORTE	AREIA BRANCA	9	0	0.33	0.5	0	9	2018	DOU	27162	27162	100	27162	100
201909	2	NE	NORDESTE	24	RN	240120	RIO GRANDE DO NORTE	ARÊS	5	0	0.06	0	0	5	2018	DOU	14192	14192	100	14192	100
201909	2	NE	NORDESTE	24	RN	240130	RIO GRANDE DO NORTE	AUGUSTO SEVERO	3	0	0	0	0	3	2018	DOU	9638	9638	100	9638	100
201909	2	NE	NORDESTE	24	RN	240140	RIO GRANDE DO NORTE	BAÍA FORMOSA	4	0	0	0	0	4	2018	DOU	9218	9218	100	9218	100
201909	2	NE	NORDESTE	24	RN	240145	RIO GRANDE DO NORTE	BARAÚNA	11	0	0	2	0	11	2018	DOU	27994	27994	100	27994	100
201909	2	NE	NORDESTE	24	RN	240150	RIO GRANDE DO NORTE	BARCELONA	2	0	0	0	0	2	2018	DOU	4002	4002	100	4002	100
201909	2	NE	NORDESTE	24	RN	240160	RIO GRANDE DO NORTE	BENTO FERNANDES	2	0	0	0	0	2	2018	DOU	5469	5469	100	5469	100
201909	2	NE	NORDESTE	24	RN	240165	RIO GRANDE DO NORTE	BODÓ	1	0	0.06	2	0	1	2018	DOU	2250	2250	100	2250	100
201909	2	NE	NORDESTE	24	RN	240170	RIO GRANDE DO NORTE	BOM JESUS	3	0	0.06	1	0	3	2018	DOU	10152	10152	100	10152	100
201909	2	NE	NORDESTE	24	RN	240180	RIO GRANDE DO NORTE	BREJINHO	6	0	0	0	0	6	2018	DOU	12609	12609	100	12609	100
201909	2	NE	NORDESTE	24	RN	240185	RIO GRANDE DO NORTE	CAIÇARA DO NORTE	3	0	0	1	0	3	2018	DOU	6537	6537	100	6537	100
201909	2	NE	NORDESTE	24	RN	240190	RIO GRANDE DO NORTE	CAIÇARA DO RIO DO VENTO	2	0	0	0	0	2	2018	DOU	3652	3652	100	3652	100
201909	2	NE	NORDESTE	24	RN	240200	RIO GRANDE DO NORTE	CAICÓ	24	0	0.5	1	0	24	2018	DOU	67554	67554	100	67554	100
201909	2	NE	NORDESTE	24	RN	240210	RIO GRANDE DO NORTE	CAMPO REDONDO	5	0	0	0.75	0	5	2018	DOU	11142	11142	100	11142	100
201909	2	NE	NORDESTE	24	RN	240220	RIO GRANDE DO NORTE	CANGUARETAMA	15	0	0	1	0	15	2018	DOU	33999	33999	100	33999	100
201909	2	NE	NORDESTE	24	RN	240230	RIO GRANDE DO NORTE	CARAÚBAS	8	0	0.33	0	0	8	2018	DOU	20443	20443	100	20443	100
201909	2	NE	NORDESTE	24	RN	240240	RIO GRANDE DO NORTE	CARNAÚBA DOS DANTAS	3	0	0	1	0	3	2018	DOU	8119	8119	100	8119	100
201909	2	NE	NORDESTE	24	RN	240250	RIO GRANDE DO NORTE	CARNAUBAIS	4	0	0	0	0	4	2018	DOU	10651	10651	100	10651	100
201909	2	NE	NORDESTE	24	RN	240260	RIO GRANDE DO NORTE	CEARÁ-MIRIM	21	0	0	1	0	21	2018	DOU	73099	72450	99.11	72450	99.11
201909	2	NE	NORDESTE	24	RN	240270	RIO GRANDE DO NORTE	CERRO CORÁ	5	0	0	1	0	5	2018	DOU	11178	11178	100	11178	100
201909	2	NE	NORDESTE	24	RN	240280	RIO GRANDE DO NORTE	CORONEL EZEQUIEL	3	0	0	0	0	3	2018	DOU	5508	5508	100	5508	100
201909	2	NE	NORDESTE	24	RN	240290	RIO GRANDE DO NORTE	CORONEL JOÃO PESSOA	2	0	0	0	0	2	2018	DOU	4908	4908	100	4908	100
201909	2	NE	NORDESTE	24	RN	240300	RIO GRANDE DO NORTE	CRUZETA	3	0	0	0	0	3	2018	DOU	8014	8014	100	8014	100
201909	2	NE	NORDESTE	24	RN	240310	RIO GRANDE DO NORTE	CURRAIS NOVOS	17	0	0.33	0	0	17	2018	DOU	44664	44664	100	44664	100
201909	2	NE	NORDESTE	24	RN	240320	RIO GRANDE DO NORTE	DOUTOR SEVERIANO	3	0	0	0	0	3	2018	DOU	7080	7080	100	7080	100
201909	2	NE	NORDESTE	24	RN	240325	RIO GRANDE DO NORTE	PARNAMIRIM	46	0	7.81	22.5	8	54	2018	DOU	255793	158700	62.04	182130	71.2
201909	2	NE	NORDESTE	24	RN	240330	RIO GRANDE DO NORTE	ENCANTO	3	0	0	0	0	3	2018	DOU	5608	5608	100	5608	100
201909	2	NE	NORDESTE	24	RN	240340	RIO GRANDE DO NORTE	EQUADOR	3	0	0	0	0	3	2018	DOU	6036	6036	100	6036	100
201909	2	NE	NORDESTE	24	RN	240350	RIO GRANDE DO NORTE	ESPÍRITO SANTO	5	0	0.66	0	0	5	2018	DOU	10527	10527	100	10527	100
201909	2	NE	NORDESTE	24	RN	240360	RIO GRANDE DO NORTE	EXTREMOZ	13	0	0.66	3	0	13	2018	DOU	28222	28222	100	28222	100
201909	2	NE	NORDESTE	24	RN	240370	RIO GRANDE DO NORTE	FELIPE GUERRA	2	0	0	0	0	2	2018	DOU	5972	5972	100	5972	100
201909	2	NE	NORDESTE	24	RN	240375	RIO GRANDE DO NORTE	FERNANDO PEDROZA	1	0	0.26	1.25	0	1	2018	DOU	3039	3039	100	3039	100
201909	2	NE	NORDESTE	24	RN	240380	RIO GRANDE DO NORTE	FLORÂNIA	4	0	0	1	0	4	2018	DOU	9121	9121	100	9121	100
201909	2	NE	NORDESTE	24	RN	240390	RIO GRANDE DO NORTE	FRANCISCO DANTAS	1	0	0	1	0	1	2018	DOU	2836	2836	100	2836	100
201909	2	NE	NORDESTE	24	RN	240400	RIO GRANDE DO NORTE	FRUTUOSO GOMES	2	0	0	0	0	2	2018	DOU	4095	4095	100	4095	100
201909	2	NE	NORDESTE	24	RN	240410	RIO GRANDE DO NORTE	GALINHOS	1	0	0	0	0	1	2018	DOU	2726	2726	100	2726	100
201909	2	NE	NORDESTE	24	RN	240420	RIO GRANDE DO NORTE	GOIANINHA	12	0	2.66	1	1	13	2018	DOU	25980	25980	100	25980	100
201909	2	NE	NORDESTE	24	RN	240430	RIO GRANDE DO NORTE	GOVERNADOR DIX-SEPT ROSADO	5	0	0.33	0	0	5	2018	DOU	12997	12997	100	12997	100
201909	2	NE	NORDESTE	24	RN	240440	RIO GRANDE DO NORTE	GROSSOS	5	0	0	1	0	5	2018	DOU	10302	10302	100	10302	100
201909	2	NE	NORDESTE	24	RN	240450	RIO GRANDE DO NORTE	GUAMARÉ	8	0	0	0	0	8	2018	DOU	15349	15349	100	15349	100
201909	2	NE	NORDESTE	24	RN	240460	RIO GRANDE DO NORTE	IELMO MARINHO	5	0	0.66	0	0	5	2018	DOU	13628	13628	100	13628	100
201909	2	NE	NORDESTE	24	RN	240470	RIO GRANDE DO NORTE	IPANGUAÇU	7	0	0	0	0	7	2018	DOU	15354	15354	100	15354	100
201909	2	NE	NORDESTE	24	RN	240480	RIO GRANDE DO NORTE	IPUEIRA	0	0	0.08	0.5	0	0	2018	DOU	2228	0	0	0	0
201909	2	NE	NORDESTE	24	RN	240485	RIO GRANDE DO NORTE	ITAJÁ	3	0	0	0	0	3	2018	DOU	7501	7501	100	7501	100
201909	2	NE	NORDESTE	24	RN	240490	RIO GRANDE DO NORTE	ITAÚ	3	0	0	0	0	3	2018	DOU	5858	5858	100	5858	100
201909	2	NE	NORDESTE	24	RN	240500	RIO GRANDE DO NORTE	JAÇANÃ	3	0	0	1	0	3	2018	DOU	9026	9026	100	9026	100
201909	2	NE	NORDESTE	24	RN	240510	RIO GRANDE DO NORTE	JANDAÍRA	3	0	0	0	0	3	2018	DOU	6863	6863	100	6863	100
201909	2	NE	NORDESTE	24	RN	240520	RIO GRANDE DO NORTE	JANDUÍS	2	0	0.66	1	0	2	2018	DOU	5289	5289	100	5289	100
201909	2	NE	NORDESTE	24	RN	240530	RIO GRANDE DO NORTE	JANUÁRIO CICCO	4	0	0	0	0	4	2018	DOU	10087	10087	100	10087	100
201909	2	NE	NORDESTE	24	RN	240540	RIO GRANDE DO NORTE	JAPI	3	0	0	0	0	3	2018	DOU	5117	5117	100	5117	100
201909	2	NE	NORDESTE	24	RN	240550	RIO GRANDE DO NORTE	JARDIM DE ANGICOS	1	0	0	0	0	1	2018	DOU	2617	2617	100	2617	100
201909	2	NE	NORDESTE	24	RN	240560	RIO GRANDE DO NORTE	JARDIM DE PIRANHAS	6	0	0	0	0	6	2018	DOU	14730	14730	100	14730	100
201909	2	NE	NORDESTE	24	RN	240570	RIO GRANDE DO NORTE	JARDIM DO SERIDÓ	5	0	0	0.75	0	5	2018	DOU	12395	12395	100	12395	100
201909	2	NE	NORDESTE	24	RN	240580	RIO GRANDE DO NORTE	JOÃO CÂMARA	16	0	0	0	0	16	2018	DOU	34747	34747	100	34747	100
201909	2	NE	NORDESTE	24	RN	240590	RIO GRANDE DO NORTE	JOÃO DIAS	1	0	0	0	0	1	2018	DOU	2655	2655	100	2655	100
201909	2	NE	NORDESTE	24	RN	240600	RIO GRANDE DO NORTE	JOSÉ DA PENHA	3	0	0	0	0	3	2018	DOU	5957	5957	100	5957	100
201909	2	NE	NORDESTE	24	RN	240610	RIO GRANDE DO NORTE	JUCURUTU	9	0	0.33	0	0	9	2018	DOU	18274	18274	100	18274	100
201909	2	NE	NORDESTE	24	RN	240615	RIO GRANDE DO NORTE	JUNDIÁ	2	0	0.3	0	0	2	2018	DOU	3873	3873	100	3873	100
201909	2	NE	NORDESTE	24	RN	240620	RIO GRANDE DO NORTE	LAGOA D'ANTA	3	0	0	0	0	3	2018	DOU	6728	6728	100	6728	100
201909	2	NE	NORDESTE	24	RN	240630	RIO GRANDE DO NORTE	LAGOA DE PEDRAS	4	0	0	1	0	4	2018	DOU	7503	7503	100	7503	100
201909	2	NE	NORDESTE	24	RN	240640	RIO GRANDE DO NORTE	LAGOA DE VELHOS	1	0	0	0	0	1	2018	DOU	2731	2731	100	2731	100
201909	2	NE	NORDESTE	24	RN	240650	RIO GRANDE DO NORTE	LAGOA NOVA	6	0	0.13	1	0	6	2018	DOU	15477	15477	100	15477	100
201909	2	NE	NORDESTE	24	RN	240660	RIO GRANDE DO NORTE	LAGOA SALGADA	4	0	0	0	0	4	2018	DOU	8192	8192	100	8192	100
201909	2	NE	NORDESTE	24	RN	240670	RIO GRANDE DO NORTE	LAJES	5	0	0.06	0	0	5	2018	DOU	11208	11208	100	11208	100
201909	2	NE	NORDESTE	24	RN	240680	RIO GRANDE DO NORTE	LAJES PINTADAS	2	0	0	0	0	2	2018	DOU	4755	4755	100	4755	100
201909	2	NE	NORDESTE	24	RN	240690	RIO GRANDE DO NORTE	LUCRÉCIA	2	0	0	0	0	2	2018	DOU	3966	3966	100	3966	100
201909	2	NE	NORDESTE	24	RN	240700	RIO GRANDE DO NORTE	LUÍS GOMES	4	0	0	1.5	0	4	2018	DOU	10086	10086	100	10086	100
201909	2	NE	NORDESTE	24	RN	240710	RIO GRANDE DO NORTE	MACAÍBA	22	0	2.66	2	2	24	2018	DOU	79743	75900	95.18	79743	100
201909	2	NE	NORDESTE	24	RN	240720	RIO GRANDE DO NORTE	MACAU	9	0	0	1	0	9	2018	DOU	31584	31050	98.31	31050	98.31
201909	2	NE	NORDESTE	24	RN	240725	RIO GRANDE DO NORTE	MAJOR SALES	2	0	0	0.5	0	2	2018	DOU	3978	3978	100	3978	100
201909	2	NE	NORDESTE	24	RN	240730	RIO GRANDE DO NORTE	MARCELINO VIEIRA	4	0	0	0	0	4	2018	DOU	8358	8358	100	8358	100
201909	2	NE	NORDESTE	24	RN	240740	RIO GRANDE DO NORTE	MARTINS	4	0	0	0	0	4	2018	DOU	8692	8692	100	8692	100
201909	2	NE	NORDESTE	24	RN	240750	RIO GRANDE DO NORTE	MAXARANGUAPE	6	0	0	5.25	0	6	2018	DOU	12194	12194	100	12194	100
201909	2	NE	NORDESTE	24	RN	240760	RIO GRANDE DO NORTE	MESSIAS TARGINO	2	0	0	0.5	0	2	2018	DOU	4568	4568	100	4568	100
201909	2	NE	NORDESTE	24	RN	240770	RIO GRANDE DO NORTE	MONTANHAS	6	0	0	0	0	6	2018	DOU	11295	11295	100	11295	100
201909	2	NE	NORDESTE	24	RN	240780	RIO GRANDE DO NORTE	MONTE ALEGRE	10	0	0	0	0	10	2018	DOU	22239	22239	100	22239	100
201909	2	NE	NORDESTE	24	RN	240790	RIO GRANDE DO NORTE	MONTE DAS GAMELEIRAS	1	0	0	0	0	1	2018	DOU	2127	2127	100	2127	100
201909	2	NE	NORDESTE	24	RN	240800	RIO GRANDE DO NORTE	MOSSORÓ	60	0	5.66	14.1	6	66	2018	DOU	294076	207000	70.39	223980	76.16
201909	2	NE	NORDESTE	24	RN	240810	RIO GRANDE DO NORTE	NATAL	92	0	48.93	74	49	140	2018	DOU	877640	315675	35.97	462465	52.69
201909	2	NE	NORDESTE	24	RN	240820	RIO GRANDE DO NORTE	NÍSIA FLORESTA	12	0	1	0	0	12	2018	DOU	27260	27260	100	27260	100
201909	2	NE	NORDESTE	24	RN	240830	RIO GRANDE DO NORTE	NOVA CRUZ	15	0	0.66	0.5	0	15	2018	DOU	37233	37233	100	37233	100
201909	2	NE	NORDESTE	24	RN	240840	RIO GRANDE DO NORTE	OLHO-D'ÁGUA DO BORGES	2	0	0	0	0	2	2018	DOU	4272	4272	100	4272	100
201909	2	NE	NORDESTE	24	RN	240850	RIO GRANDE DO NORTE	OURO BRANCO	2	0	0	0	0	2	2018	DOU	4812	4812	100	4812	100
201909	2	NE	NORDESTE	24	RN	240860	RIO GRANDE DO NORTE	PARANÁ	2	0	0	0	0	2	2018	DOU	4232	4232	100	4232	100
201909	2	NE	NORDESTE	24	RN	240870	RIO GRANDE DO NORTE	PARAÚ	2	0	0	4.2	0	2	2018	DOU	3787	3787	100	3787	100
201909	2	NE	NORDESTE	24	RN	240880	RIO GRANDE DO NORTE	PARAZINHO	2	0	0	0	0	2	2018	DOU	5201	5201	100	5201	100
201909	2	NE	NORDESTE	24	RN	240890	RIO GRANDE DO NORTE	PARELHAS	8	0	0.03	0	0	8	2018	DOU	21408	21408	100	21408	100
201909	2	NE	NORDESTE	24	RN	240895	RIO GRANDE DO NORTE	RIO DO FOGO	5	0	1.66	0	0	5	2018	DOU	10789	10789	100	10789	100
201909	2	NE	NORDESTE	24	RN	240910	RIO GRANDE DO NORTE	PASSA E FICA	6	0	0	0	0	6	2018	DOU	13076	13076	100	13076	100
201909	2	NE	NORDESTE	24	RN	240920	RIO GRANDE DO NORTE	PASSAGEM	1	0	0	1	0	1	2018	DOU	3075	3075	100	3075	100
201909	2	NE	NORDESTE	24	RN	240930	RIO GRANDE DO NORTE	PATU	6	0	0	0	0	6	2018	DOU	12701	12701	100	12701	100
201909	2	NE	NORDESTE	24	RN	240933	RIO GRANDE DO NORTE	SANTA MARIA	2	0	0	3.5	0	2	2018	DOU	5480	5480	100	5480	100
201909	2	NE	NORDESTE	24	RN	240940	RIO GRANDE DO NORTE	PAU DOS FERROS	6	0	0	1	0	6	2018	DOU	30183	20700	68.58	20700	68.58
201909	2	NE	NORDESTE	24	RN	240950	RIO GRANDE DO NORTE	PEDRA GRANDE	2	0	0.66	1.25	0	2	2018	DOU	3275	3275	100	3275	100
201909	2	NE	NORDESTE	24	RN	240960	RIO GRANDE DO NORTE	PEDRA PRETA	2	0	0	0	0	2	2018	DOU	2478	2478	100	2478	100
201909	2	NE	NORDESTE	24	RN	240970	RIO GRANDE DO NORTE	PEDRO AVELINO	4	0	0.1	0.75	0	4	2018	DOU	6780	6780	100	6780	100
201909	2	NE	NORDESTE	24	RN	240980	RIO GRANDE DO NORTE	PEDRO VELHO	7	0	0.33	0.15	0	7	2018	DOU	14767	14767	100	14767	100
201909	2	NE	NORDESTE	24	RN	240990	RIO GRANDE DO NORTE	PENDÊNCIAS	6	0	0.06	0	0	6	2018	DOU	14984	14984	100	14984	100
201909	2	NE	NORDESTE	24	RN	241000	RIO GRANDE DO NORTE	PILÕES	2	0	0	0	0	2	2018	DOU	3806	3806	100	3806	100
201909	2	NE	NORDESTE	24	RN	241010	RIO GRANDE DO NORTE	POÇO BRANCO	6	0	0	0	0	6	2018	DOU	15294	15294	100	15294	100
201909	2	NE	NORDESTE	24	RN	241020	RIO GRANDE DO NORTE	PORTALEGRE	3	0	0	0	0	3	2018	DOU	7827	7827	100	7827	100
201909	2	NE	NORDESTE	24	RN	241025	RIO GRANDE DO NORTE	PORTO DO MANGUE	1	0	0	0.5	0	1	2018	DOU	6765	3450	51	3450	51
201909	2	NE	NORDESTE	24	RN	241030	RIO GRANDE DO NORTE	SERRA CAIADA	5	0	0.66	0	0	5	2018	DOU	10266	10266	100	10266	100
201909	2	NE	NORDESTE	24	RN	241040	RIO GRANDE DO NORTE	PUREZA	4	0	0.8	0	0	4	2018	DOU	9516	9516	100	9516	100
201909	2	NE	NORDESTE	24	RN	241050	RIO GRANDE DO NORTE	RAFAEL FERNANDES	2	0	0	0	0	2	2018	DOU	5067	5067	100	5067	100
201909	2	NE	NORDESTE	24	RN	241060	RIO GRANDE DO NORTE	RAFAEL GODEIRO	1	0	0	1	0	1	2018	DOU	3194	3194	100	3194	100
201909	2	NE	NORDESTE	24	RN	241070	RIO GRANDE DO NORTE	RIACHO DA CRUZ	2	0	0	0	0	2	2018	DOU	3543	3543	100	3543	100
201909	2	NE	NORDESTE	24	RN	241080	RIO GRANDE DO NORTE	RIACHO DE SANTANA	2	0	0.33	0	0	2	2018	DOU	4209	4209	100	4209	100
201909	2	NE	NORDESTE	24	RN	241090	RIO GRANDE DO NORTE	RIACHUELO	4	0	0	1	0	4	2018	DOU	8034	8034	100	8034	100
201909	2	NE	NORDESTE	24	RN	241100	RIO GRANDE DO NORTE	RODOLFO FERNANDES	2	0	0	0.4	0	2	2018	DOU	4472	4472	100	4472	100
201909	2	NE	NORDESTE	24	RN	241105	RIO GRANDE DO NORTE	TIBAU	2	0	0.13	1.75	0	2	2018	DOU	4071	4071	100	4071	100
201909	2	NE	NORDESTE	24	RN	241110	RIO GRANDE DO NORTE	RUY BARBOSA	2	0	0.66	0	0	2	2018	DOU	3608	3608	100	3608	100
201909	2	NE	NORDESTE	24	RN	241120	RIO GRANDE DO NORTE	SANTA CRUZ	12	0	0	1.25	0	12	2018	DOU	39355	39355	100	39355	100
201909	2	NE	NORDESTE	24	RN	241140	RIO GRANDE DO NORTE	SANTANA DO MATOS	6	0	0.66	0	0	6	2018	DOU	12954	12954	100	12954	100
201909	2	NE	NORDESTE	24	RN	241142	RIO GRANDE DO NORTE	SANTANA DO SERIDÓ	1	0	0	0	0	1	2018	DOU	2670	2670	100	2670	100
201909	2	NE	NORDESTE	24	RN	241150	RIO GRANDE DO NORTE	SANTO ANTÔNIO	11	0	0	0	0	11	2018	DOU	23988	23988	100	23988	100
201909	2	NE	NORDESTE	24	RN	241160	RIO GRANDE DO NORTE	SÃO BENTO DO NORTE	1	0	1.33	1	1	2	2018	DOU	2778	2778	100	2778	100
201909	2	NE	NORDESTE	24	RN	241170	RIO GRANDE DO NORTE	SÃO BENTO DO TRAIRÍ	2	0	0	0	0	2	2018	DOU	4401	4401	100	4401	100
201909	2	NE	NORDESTE	24	RN	241180	RIO GRANDE DO NORTE	SÃO FERNANDO	2	0	0.66	0.5	0	2	2018	DOU	3573	3573	100	3573	100
201909	2	NE	NORDESTE	24	RN	241190	RIO GRANDE DO NORTE	SÃO FRANCISCO DO OESTE	2	0	0	0	0	2	2018	DOU	4200	4200	100	4200	100
201909	2	NE	NORDESTE	24	RN	241200	RIO GRANDE DO NORTE	SÃO GONÇALO DO AMARANTE	32	0	0.66	0	0	32	2018	DOU	101102	101102	100	101102	100
201909	2	NE	NORDESTE	24	RN	241210	RIO GRANDE DO NORTE	SÃO JOÃO DO SABUGI	3	0	0	0	0	3	2018	DOU	6179	6179	100	6179	100
201909	2	NE	NORDESTE	24	RN	241220	RIO GRANDE DO NORTE	SÃO JOSÉ DE MIPIBU	20	0	0	2	0	20	2018	DOU	43640	43640	100	43640	100
201909	2	NE	NORDESTE	24	RN	241230	RIO GRANDE DO NORTE	SÃO JOSÉ DO CAMPESTRE	6	0	0	0	0	6	2018	DOU	12833	12833	100	12833	100
201909	2	NE	NORDESTE	24	RN	241240	RIO GRANDE DO NORTE	SÃO JOSÉ DO SERIDÓ	2	0	0	0	0	2	2018	DOU	4602	4602	100	4602	100
201909	2	NE	NORDESTE	24	RN	241250	RIO GRANDE DO NORTE	SÃO MIGUEL	4	0	0	1	0	4	2018	DOU	23380	14490	61.98	14490	61.98
201909	2	NE	NORDESTE	24	RN	241255	RIO GRANDE DO NORTE	SÃO MIGUEL DO GOSTOSO	4	0	0	0	0	4	2018	DOU	9531	9531	100	9531	100
201909	2	NE	NORDESTE	24	RN	241260	RIO GRANDE DO NORTE	SÃO PAULO DO POTENGI	8	0	0	1	0	8	2018	DOU	17436	17436	100	17436	100
201909	2	NE	NORDESTE	24	RN	241270	RIO GRANDE DO NORTE	SÃO PEDRO	3	0	0	1	0	3	2018	DOU	6014	6014	100	6014	100
201909	2	NE	NORDESTE	24	RN	241280	RIO GRANDE DO NORTE	SÃO RAFAEL	4	0	0.05	1	0	4	2018	DOU	8212	8212	100	8212	100
201909	2	NE	NORDESTE	24	RN	241290	RIO GRANDE DO NORTE	SÃO TOMÉ	5	0	1	0	0	5	2018	DOU	11057	11057	100	11057	100
201909	2	NE	NORDESTE	24	RN	241300	RIO GRANDE DO NORTE	SÃO VICENTE	3	0	0	0	0	3	2018	DOU	6397	6397	100	6397	100
201909	2	NE	NORDESTE	24	RN	241310	RIO GRANDE DO NORTE	SENADOR ELÓI DE SOUZA	3	0	0	0	0	3	2018	DOU	6044	6044	100	6044	100
201909	2	NE	NORDESTE	24	RN	241320	RIO GRANDE DO NORTE	SENADOR GEORGINO AVELINO	2	0	0	0	0	2	2018	DOU	4395	4395	100	4395	100
201909	2	NE	NORDESTE	24	RN	241330	RIO GRANDE DO NORTE	SERRA DE SÃO BENTO	3	0	0.66	0	0	3	2018	DOU	5774	5774	100	5774	100
201909	2	NE	NORDESTE	24	RN	241335	RIO GRANDE DO NORTE	SERRA DO MEL	3	0	0.66	0	0	3	2018	DOU	11790	10350	87.79	10350	87.79
201909	2	NE	NORDESTE	24	RN	241340	RIO GRANDE DO NORTE	SERRA NEGRA DO NORTE	3	0	0	0	0	3	2018	DOU	8065	8065	100	8065	100
201909	2	NE	NORDESTE	24	RN	241350	RIO GRANDE DO NORTE	SERRINHA	3	0	0	0.5	0	3	2018	DOU	6281	6281	100	6281	100
201909	2	NE	NORDESTE	24	RN	241355	RIO GRANDE DO NORTE	SERRINHA DOS PINTOS	2	0	0	0.5	0	2	2018	DOU	4784	4784	100	4784	100
201909	2	NE	NORDESTE	24	RN	241360	RIO GRANDE DO NORTE	SEVERIANO MELO	4	0	0	0	0	4	2018	DOU	2799	2799	100	2799	100
201909	2	NE	NORDESTE	24	RN	241370	RIO GRANDE DO NORTE	SÍTIO NOVO	2	0	0	1	0	2	2018	DOU	5481	5481	100	5481	100
201909	2	NE	NORDESTE	24	RN	241380	RIO GRANDE DO NORTE	TABOLEIRO GRANDE	1	0	0	1	0	1	2018	DOU	2545	2545	100	2545	100
201909	2	NE	NORDESTE	24	RN	241390	RIO GRANDE DO NORTE	TAIPU	5	0	0	0	0	5	2018	DOU	12261	12261	100	12261	100
201909	2	NE	NORDESTE	24	RN	241400	RIO GRANDE DO NORTE	TANGARÁ	6	0	1.33	0	0	6	2018	DOU	15581	15581	100	15581	100
201909	2	NE	NORDESTE	24	RN	241410	RIO GRANDE DO NORTE	TENENTE ANANIAS	5	0	0	0.55	0	5	2018	DOU	10715	10715	100	10715	100
201909	2	NE	NORDESTE	24	RN	241415	RIO GRANDE DO NORTE	TENENTE LAURENTINO CRUZ	3	0	0	0	0	3	2018	DOU	5883	5883	100	5883	100
201909	2	NE	NORDESTE	24	RN	241420	RIO GRANDE DO NORTE	TIBAU DO SUL	6	0	0.66	0	0	6	2018	DOU	13916	13916	100	13916	100
201909	2	NE	NORDESTE	24	RN	241430	RIO GRANDE DO NORTE	TIMBAÚBA DOS BATISTAS	1	0	0.06	0	0	1	2018	DOU	2407	2407	100	2407	100
201909	2	NE	NORDESTE	24	RN	241440	RIO GRANDE DO NORTE	TOUROS	15	0	0	0	0	15	2018	DOU	33734	33734	100	33734	100
201909	2	NE	NORDESTE	24	RN	241445	RIO GRANDE DO NORTE	TRIUNFO POTIGUAR	2	0	0	0	0	2	2018	DOU	3259	3259	100	3259	100
201909	2	NE	NORDESTE	24	RN	241450	RIO GRANDE DO NORTE	UMARIZAL	5	0	0	2	0	5	2018	DOU	10591	10591	100	10591	100
201909	2	NE	NORDESTE	24	RN	241460	RIO GRANDE DO NORTE	UPANEMA	7	0	0	0	0	7	2018	DOU	14516	14516	100	14516	100
201909	2	NE	NORDESTE	24	RN	241470	RIO GRANDE DO NORTE	VÁRZEA	3	0	0.75	0	0	3	2018	DOU	5485	5485	100	5485	100
201909	2	NE	NORDESTE	24	RN	241475	RIO GRANDE DO NORTE	VENHA-VER	2	0	0	0	0	2	2018	DOU	4149	4149	100	4149	100
201909	2	NE	NORDESTE	24	RN	241480	RIO GRANDE DO NORTE	VERA CRUZ	6	0	0	0	0	6	2018	DOU	12323	12323	100	12323	100
201909	2	NE	NORDESTE	24	RN	241490	RIO GRANDE DO NORTE	VIÇOSA	1	0	0	0	0	1	2018	DOU	1712	1712	100	1712	100
201909	2	NE	NORDESTE	24	RN	241500	RIO GRANDE DO NORTE	VILA FLOR	1	0	0	0	0	1	2018	DOU	3146	3146	100	3146	100
201909	2	NE	NORDESTE	25	PB	250010	PARAÍBA	ÁGUA BRANCA	5	0	0	0	0	5	2018	DOU	10161	10161	100	10161	100
201909	2	NE	NORDESTE	25	PB	250020	PARAÍBA	AGUIAR	2	0	0	0	0	2	2018	DOU	5571	5571	100	5571	100
201909	2	NE	NORDESTE	25	PB	250030	PARAÍBA	ALAGOA GRANDE	12	0	0	0	0	12	2018	DOU	28623	28623	100	28623	100
201909	2	NE	NORDESTE	25	PB	250040	PARAÍBA	ALAGOA NOVA	8	0	0	0	0	8	2018	DOU	20589	20589	100	20589	100
201909	2	NE	NORDESTE	25	PB	250050	PARAÍBA	ALAGOINHA	7	0	0	3.6	0	7	2018	DOU	14367	14367	100	14367	100
201909	2	NE	NORDESTE	25	PB	250053	PARAÍBA	ALCANTIL	3	0	0	0	0	3	2018	DOU	5473	5473	100	5473	100
201909	2	NE	NORDESTE	25	PB	250057	PARAÍBA	ALGODÃO DE JANDAÍRA	1	0	0	1	0	1	2018	DOU	2488	2488	100	2488	100
201909	2	NE	NORDESTE	25	PB	250060	PARAÍBA	ALHANDRA	8	0	0.33	2	0	8	2018	DOU	19391	19391	100	19391	100
201909	2	NE	NORDESTE	25	PB	250070	PARAÍBA	SÃO JOÃO DO RIO DO PEIXE	8	0	0	0	0	8	2018	DOU	17941	17941	100	17941	100
201909	2	NE	NORDESTE	25	PB	250073	PARAÍBA	AMPARO	1	0	0	0.6	0	1	2018	DOU	2227	2227	100	2227	100
201909	2	NE	NORDESTE	25	PB	250077	PARAÍBA	APARECIDA	4	0	0	0	0	4	2018	DOU	8337	8337	100	8337	100
201909	2	NE	NORDESTE	25	PB	250080	PARAÍBA	ARAÇAGI	9	0	0	1	0	9	2018	DOU	17079	17079	100	17079	100
201909	2	NE	NORDESTE	25	PB	250090	PARAÍBA	ARARA	6	0	0	1	0	6	2018	DOU	13438	13438	100	13438	100
201909	2	NE	NORDESTE	25	PB	250100	PARAÍBA	ARARUNA	8	0	0	0	0	8	2018	DOU	20215	20215	100	20215	100
201909	2	NE	NORDESTE	25	PB	250110	PARAÍBA	AREIA	10	0	0	0	0	10	2018	DOU	22978	22978	100	22978	100
201909	2	NE	NORDESTE	25	PB	250115	PARAÍBA	AREIA DE BARAÚNAS	1	0	0	0	0	1	2018	DOU	2140	2140	100	2140	100
201909	2	NE	NORDESTE	25	PB	250120	PARAÍBA	AREIAL	3	0	0	0	0	3	2018	DOU	6935	6935	100	6935	100
201909	2	NE	NORDESTE	25	PB	250130	PARAÍBA	AROEIRAS	10	0	0	3	0	10	2018	DOU	19190	19190	100	19190	100
201909	2	NE	NORDESTE	25	PB	250135	PARAÍBA	ASSUNÇÃO	2	0	0	0	0	2	2018	DOU	3870	3870	100	3870	100
201909	2	NE	NORDESTE	25	PB	250140	PARAÍBA	BAÍA DA TRAIÇÃO	4	0	0	0	0	4	2018	DOU	8933	8933	100	8933	100
201909	2	NE	NORDESTE	25	PB	250150	PARAÍBA	BANANEIRAS	9	0	0.66	1.3	0	9	2018	DOU	21210	21210	100	21210	100
201909	2	NE	NORDESTE	25	PB	250153	PARAÍBA	BARAÚNA	2	0	0	3	0	2	2018	DOU	4831	4831	100	4831	100
201909	2	NE	NORDESTE	25	PB	250157	PARAÍBA	BARRA DE SANTANA	4	0	0	1	0	4	2018	DOU	8249	8249	100	8249	100
201909	2	NE	NORDESTE	25	PB	250160	PARAÍBA	BARRA DE SANTA ROSA	6	0	0	1.5	0	6	2018	DOU	15268	15268	100	15268	100
201909	2	NE	NORDESTE	25	PB	250170	PARAÍBA	BARRA DE SÃO MIGUEL	3	0	0	0	0	3	2018	DOU	5939	5939	100	5939	100
201909	2	NE	NORDESTE	25	PB	250180	PARAÍBA	BAYEUX	29	0	0.33	6.5	0	29	2018	DOU	96550	96550	100	96550	100
201909	2	NE	NORDESTE	25	PB	250190	PARAÍBA	BELÉM	8	0	0	0	0	8	2018	DOU	17640	17640	100	17640	100
201909	2	NE	NORDESTE	25	PB	250200	PARAÍBA	BELÉM DO BREJO DO CRUZ	3	0	0.66	0	0	3	2018	DOU	7335	7335	100	7335	100
201909	2	NE	NORDESTE	25	PB	250205	PARAÍBA	BERNARDINO BATISTA	2	0	0	0	0	2	2018	DOU	3393	3393	100	3393	100
201909	2	NE	NORDESTE	25	PB	250210	PARAÍBA	BOA VENTURA	3	0	0	0	0	3	2018	DOU	5423	5423	100	5423	100
201909	2	NE	NORDESTE	25	PB	250215	PARAÍBA	BOA VISTA	3	0	0	0	0	3	2018	DOU	6972	6972	100	6972	100
201909	2	NE	NORDESTE	25	PB	250220	PARAÍBA	BOM JESUS	1	0	0	1	0	1	2018	DOU	2547	2547	100	2547	100
201909	2	NE	NORDESTE	25	PB	250230	PARAÍBA	BOM SUCESSO	2	0	0	0	0	2	2018	DOU	4994	4994	100	4994	100
201909	2	NE	NORDESTE	25	PB	250240	PARAÍBA	BONITO DE SANTA FÉ	4	0	0	1.15	0	4	2018	DOU	11797	11797	100	11797	100
201909	2	NE	NORDESTE	25	PB	250250	PARAÍBA	BOQUEIRÃO	8	0	0	0	0	8	2018	DOU	17751	17751	100	17751	100
201909	2	NE	NORDESTE	25	PB	250260	PARAÍBA	IGARACY	3	0	0	0	0	3	2018	DOU	6186	6186	100	6186	100
201909	2	NE	NORDESTE	25	PB	250270	PARAÍBA	BORBOREMA	3	0	0	0	0	3	2018	DOU	5395	5395	100	5395	100
201909	2	NE	NORDESTE	25	PB	250280	PARAÍBA	BREJO DO CRUZ	5	0	0	0	0	5	2018	DOU	13993	13993	100	13993	100
201909	2	NE	NORDESTE	25	PB	250290	PARAÍBA	BREJO DOS SANTOS	2	0	0	0	0	2	2018	DOU	6433	6433	100	6433	100
201909	2	NE	NORDESTE	25	PB	250300	PARAÍBA	CAAPORÃ	9	0	0.66	1	0	9	2018	DOU	21698	21698	100	21698	100
201909	2	NE	NORDESTE	25	PB	250310	PARAÍBA	CABACEIRAS	3	0	0	0	0	3	2018	DOU	5503	5503	100	5503	100
201909	2	NE	NORDESTE	25	PB	250320	PARAÍBA	CABEDELO	22	0	0.66	2	0	22	2018	DOU	66680	66680	100	66680	100
201909	2	NE	NORDESTE	25	PB	250330	PARAÍBA	CACHOEIRA DOS ÍNDIOS	5	0	0	0	0	5	2018	DOU	10182	10182	100	10182	100
201909	2	NE	NORDESTE	25	PB	250340	PARAÍBA	CACIMBA DE AREIA	2	0	0	0	0	2	2018	DOU	3729	3729	100	3729	100
201909	2	NE	NORDESTE	25	PB	250350	PARAÍBA	CACIMBA DE DENTRO	6	0	0	0	0	6	2018	DOU	17159	17159	100	17159	100
201909	2	NE	NORDESTE	25	PB	250355	PARAÍBA	CACIMBAS	3	0	0	0	0	3	2018	DOU	7145	7145	100	7145	100
201909	2	NE	NORDESTE	25	PB	250360	PARAÍBA	CAIÇARA	3	0	0	0	0	3	2018	DOU	7292	7292	100	7292	100
201909	2	NE	NORDESTE	25	PB	250370	PARAÍBA	CAJAZEIRAS	24	0	0.13	1.6	0	24	2018	DOU	61776	61776	100	61776	100
201909	2	NE	NORDESTE	25	PB	250375	PARAÍBA	CAJAZEIRINHAS	2	0	0	0	0	2	2018	DOU	3181	3181	100	3181	100
201909	2	NE	NORDESTE	25	PB	250380	PARAÍBA	CALDAS BRANDÃO	3	0	0	1.5	0	3	2018	DOU	5982	5982	100	5982	100
201909	2	NE	NORDESTE	25	PB	250390	PARAÍBA	CAMALAÚ	2	0	0	3.7	0	2	2018	DOU	5994	5994	100	5994	100
201909	2	NE	NORDESTE	25	PB	250400	PARAÍBA	CAMPINA GRANDE	103	0	18.6	29.75	19	122	2018	DOU	407472	355350	87.21	407472	100
201909	2	NE	NORDESTE	25	PB	250403	PARAÍBA	CAPIM	3	0	0	0	0	3	2018	DOU	6424	6424	100	6424	100
201909	2	NE	NORDESTE	25	PB	250407	PARAÍBA	CARAÚBAS	2	0	0	2.7	0	2	2018	DOU	4140	4140	100	4140	100
201909	2	NE	NORDESTE	25	PB	250410	PARAÍBA	CARRAPATEIRA	1	0	0	0	0	1	2018	DOU	2631	2631	100	2631	100
201909	2	NE	NORDESTE	25	PB	250415	PARAÍBA	CASSERENGUE	3	0	0	0	0	3	2018	DOU	7431	7431	100	7431	100
201909	2	NE	NORDESTE	25	PB	250420	PARAÍBA	CATINGUEIRA	2	0	0	1	0	2	2018	DOU	4929	4929	100	4929	100
201909	2	NE	NORDESTE	25	PB	250430	PARAÍBA	CATOLÉ DO ROCHA	10	0	0	0	0	10	2018	DOU	30343	30343	100	30343	100
201909	2	NE	NORDESTE	25	PB	250435	PARAÍBA	CATURITÉ	3	0	0	0	0	3	2018	DOU	4807	4807	100	4807	100
201909	2	NE	NORDESTE	25	PB	250440	PARAÍBA	CONCEIÇÃO	8	0	0	2.5	0	8	2018	DOU	18904	18904	100	18904	100
201909	2	NE	NORDESTE	25	PB	250450	PARAÍBA	CONDADO	3	0	0	1	0	3	2018	DOU	6649	6649	100	6649	100
201909	2	NE	NORDESTE	25	PB	250460	PARAÍBA	CONDE	9	0	0	1.6	0	9	2018	DOU	24323	24323	100	24323	100
201909	2	NE	NORDESTE	25	PB	250470	PARAÍBA	CONGO	2	0	0	0	0	2	2018	DOU	4785	4785	100	4785	100
201909	2	NE	NORDESTE	25	PB	250480	PARAÍBA	COREMAS	7	0	0	0	0	7	2018	DOU	15423	15423	100	15423	100
201909	2	NE	NORDESTE	25	PB	250485	PARAÍBA	COXIXOLA	1	0	0.33	0.25	0	1	2018	DOU	1907	1907	100	1907	100
201909	2	NE	NORDESTE	25	PB	250490	PARAÍBA	CRUZ DO ESPÍRITO SANTO	7	0	0	0	0	7	2018	DOU	17366	17366	100	17366	100
201909	2	NE	NORDESTE	25	PB	250500	PARAÍBA	CUBATI	3	0	0	1	0	3	2018	DOU	7763	7763	100	7763	100
201909	2	NE	NORDESTE	25	PB	250510	PARAÍBA	CUITÉ	9	0	0	0	0	9	2018	DOU	20343	20343	100	20343	100
201909	2	NE	NORDESTE	25	PB	250520	PARAÍBA	CUITEGI	3	0	0.16	0.3	0	3	2018	DOU	6823	6823	100	6823	100
201909	2	NE	NORDESTE	25	PB	250523	PARAÍBA	CUITÉ DE MAMANGUAPE	3	0	0	0	0	3	2018	DOU	6349	6349	100	6349	100
201909	2	NE	NORDESTE	25	PB	250527	PARAÍBA	CURRAL DE CIMA	3	0	0	1.8	0	3	2018	DOU	5242	5242	100	5242	100
201909	2	NE	NORDESTE	25	PB	250530	PARAÍBA	CURRAL VELHO	1	0	0	1	0	1	2018	DOU	2521	2521	100	2521	100
201909	2	NE	NORDESTE	25	PB	250535	PARAÍBA	DAMIÃO	2	0	0	4	0	2	2018	DOU	5289	5289	100	5289	100
201909	2	NE	NORDESTE	25	PB	250540	PARAÍBA	DESTERRO	4	0	0	0	0	4	2018	DOU	8279	8279	100	8279	100
201909	2	NE	NORDESTE	25	PB	250550	PARAÍBA	VISTA SERRANA	2	0	0	0	0	2	2018	DOU	3773	3773	100	3773	100
201909	2	NE	NORDESTE	25	PB	250560	PARAÍBA	DIAMANTE	3	0	0	0	0	3	2018	DOU	6575	6575	100	6575	100
201909	2	NE	NORDESTE	25	PB	250570	PARAÍBA	DONA INÊS	5	0	0	0	0	5	2018	DOU	10429	10429	100	10429	100
201909	2	NE	NORDESTE	25	PB	250580	PARAÍBA	DUAS ESTRADAS	2	0	0	1.5	0	2	2018	DOU	3610	3610	100	3610	100
201909	2	NE	NORDESTE	25	PB	250590	PARAÍBA	EMAS	1	0	0	0	0	1	2018	DOU	3505	3450	98.43	3450	98.43
201909	2	NE	NORDESTE	25	PB	250600	PARAÍBA	ESPERANÇA	12	0	0.93	1.75	0	12	2018	DOU	33003	33003	100	33003	100
201909	2	NE	NORDESTE	25	PB	250610	PARAÍBA	FAGUNDES	5	0	0	1	0	5	2018	DOU	11355	11355	100	11355	100
201909	2	NE	NORDESTE	25	PB	250620	PARAÍBA	FREI MARTINHO	1	0	0	0	0	1	2018	DOU	2990	2990	100	2990	100
201909	2	NE	NORDESTE	25	PB	250625	PARAÍBA	GADO BRAVO	4	0	0	0	0	4	2018	DOU	8448	8448	100	8448	100
201909	2	NE	NORDESTE	25	PB	250630	PARAÍBA	GUARABIRA	20	0	0	0	0	20	2018	DOU	58492	58492	100	58492	100
201909	2	NE	NORDESTE	25	PB	250640	PARAÍBA	GURINHÉM	7	0	0	0	0	7	2018	DOU	14131	14131	100	14131	100
201909	2	NE	NORDESTE	25	PB	250650	PARAÍBA	GURJÃO	2	0	0	0	0	2	2018	DOU	3403	3403	100	3403	100
201909	2	NE	NORDESTE	25	PB	250660	PARAÍBA	IBIARA	3	0	0	1	0	3	2018	DOU	5956	5956	100	5956	100
201909	2	NE	NORDESTE	25	PB	250670	PARAÍBA	IMACULADA	5	0	0	0	0	5	2018	DOU	11790	11790	100	11790	100
201909	2	NE	NORDESTE	25	PB	250680	PARAÍBA	INGÁ	8	0	0	0	0	8	2018	DOU	18101	18101	100	18101	100
201909	2	NE	NORDESTE	25	PB	250690	PARAÍBA	ITABAIANA	10	0	0	0.2	0	10	2018	DOU	24537	24537	100	24537	100
201909	2	NE	NORDESTE	25	PB	250700	PARAÍBA	ITAPORANGA	9	0	0.1	2	0	9	2018	DOU	24653	24653	100	24653	100
201909	2	NE	NORDESTE	25	PB	250710	PARAÍBA	ITAPOROROCA	7	0	0	0	0	7	2018	DOU	18501	18501	100	18501	100
201909	2	NE	NORDESTE	25	PB	250720	PARAÍBA	ITATUBA	5	0	0	0	0	5	2018	DOU	10801	10801	100	10801	100
201909	2	NE	NORDESTE	25	PB	250730	PARAÍBA	JACARAÚ	7	0	0	0	0	7	2018	DOU	14349	14349	100	14349	100
201909	2	NE	NORDESTE	25	PB	250740	PARAÍBA	JERICÓ	3	0	0	0	0	3	2018	DOU	7732	7732	100	7732	100
201909	2	NE	NORDESTE	25	PB	250750	PARAÍBA	JOÃO PESSOA	197	0	32.5	22.6	23	220	2018	DOU	800323	679650	84.92	747450	93.39
201909	2	NE	NORDESTE	25	PB	250760	PARAÍBA	JUAREZ TÁVORA	4	0	0	0.9	0	4	2018	DOU	7896	7896	100	7896	100
201909	2	NE	NORDESTE	25	PB	250770	PARAÍBA	JUAZEIRINHO	8	0	0	0	0	8	2018	DOU	18041	18041	100	18041	100
201909	2	NE	NORDESTE	25	PB	250780	PARAÍBA	JUNCO DO SERIDÓ	3	0	0	2.7	0	3	2018	DOU	7104	7104	100	7104	100
201909	2	NE	NORDESTE	25	PB	250790	PARAÍBA	JURIPIRANGA	5	0	0	0	0	5	2018	DOU	10717	10717	100	10717	100
201909	2	NE	NORDESTE	25	PB	250800	PARAÍBA	JURU	5	0	0	0	0	5	2018	DOU	9886	9886	100	9886	100
201909	2	NE	NORDESTE	25	PB	250810	PARAÍBA	LAGOA	2	0	0	0	0	2	2018	DOU	4679	4679	100	4679	100
201909	2	NE	NORDESTE	25	PB	250820	PARAÍBA	LAGOA DE DENTRO	3	0	0.66	3	0	3	2018	DOU	7643	7643	100	7643	100
201909	2	NE	NORDESTE	25	PB	250830	PARAÍBA	LAGOA SECA	13	0	0	0	0	13	2018	DOU	27385	27385	100	27385	100
201909	2	NE	NORDESTE	25	PB	250840	PARAÍBA	LASTRO	1	0	0	0	0	1	2018	DOU	2749	2749	100	2749	100
201909	2	NE	NORDESTE	25	PB	250850	PARAÍBA	LIVRAMENTO	3	0	0	0	0	3	2018	DOU	7371	7371	100	7371	100
201909	2	NE	NORDESTE	25	PB	250855	PARAÍBA	LOGRADOURO	2	0	0	0	0	2	2018	DOU	4294	4294	100	4294	100
201909	2	NE	NORDESTE	25	PB	250860	PARAÍBA	LUCENA	6	0	0	0	0	6	2018	DOU	12944	12944	100	12944	100
201909	2	NE	NORDESTE	25	PB	250870	PARAÍBA	MÃE D'ÁGUA	2	0	0	0.5	0	2	2018	DOU	4020	4020	100	4020	100
201909	2	NE	NORDESTE	25	PB	250880	PARAÍBA	MALTA	3	0	0	0	0	3	2018	DOU	5766	5766	100	5766	100
201909	2	NE	NORDESTE	25	PB	250890	PARAÍBA	MAMANGUAPE	18	0	0	0	0	18	2018	DOU	44657	44657	100	44657	100
201909	2	NE	NORDESTE	25	PB	250900	PARAÍBA	MANAÍRA	3	0	0.13	1.5	0	3	2018	DOU	11092	10350	93.31	10350	93.31
201909	2	NE	NORDESTE	25	PB	250905	PARAÍBA	MARCAÇÃO	3	0	0	0	0	3	2018	DOU	8460	8460	100	8460	100
201909	2	NE	NORDESTE	25	PB	250910	PARAÍBA	MARI	11	0	1.33	0	0	11	2018	DOU	21808	21808	100	21808	100
201909	2	NE	NORDESTE	25	PB	250915	PARAÍBA	MARIZÓPOLIS	3	0	0	0	0	3	2018	DOU	6565	6565	100	6565	100
201909	2	NE	NORDESTE	25	PB	250920	PARAÍBA	MASSARANDUBA	6	0	0	0	0	6	2018	DOU	13742	13742	100	13742	100
201909	2	NE	NORDESTE	25	PB	250930	PARAÍBA	MATARACA	4	0	0	3	0	4	2018	DOU	8327	8327	100	8327	100
201909	2	NE	NORDESTE	25	PB	250933	PARAÍBA	MATINHAS	2	0	0	0	0	2	2018	DOU	4516	4516	100	4516	100
201909	2	NE	NORDESTE	25	PB	250937	PARAÍBA	MATO GROSSO	1	0	0	0	0	1	2018	DOU	2889	2889	100	2889	100
201909	2	NE	NORDESTE	25	PB	250939	PARAÍBA	MATURÉIA	2	0	0	0	0	2	2018	DOU	6506	6506	100	6506	100
201909	2	NE	NORDESTE	25	PB	250940	PARAÍBA	MOGEIRO	7	0	0.4	2.1	0	7	2018	DOU	13308	13308	100	13308	100
201909	2	NE	NORDESTE	25	PB	250950	PARAÍBA	MONTADAS	3	0	0	0	0	3	2018	DOU	5598	5598	100	5598	100
201909	2	NE	NORDESTE	25	PB	250960	PARAÍBA	MONTE HOREBE	2	0	0	0	0	2	2018	DOU	4789	4789	100	4789	100
201909	2	NE	NORDESTE	25	PB	250970	PARAÍBA	MONTEIRO	13	0	0	0.45	0	13	2018	DOU	33007	33007	100	33007	100
201909	2	NE	NORDESTE	25	PB	250980	PARAÍBA	MULUNGU	5	0	0	0	0	5	2018	DOU	9878	9878	100	9878	100
201909	2	NE	NORDESTE	25	PB	250990	PARAÍBA	NATUBA	5	0	0	1	0	5	2018	DOU	10458	10458	100	10458	100
201909	2	NE	NORDESTE	25	PB	251000	PARAÍBA	NAZAREZINHO	4	0	0	2.8	0	4	2018	DOU	7312	7312	100	7312	100
201909	2	NE	NORDESTE	25	PB	251010	PARAÍBA	NOVA FLORESTA	5	0	0	0	0	5	2018	DOU	10651	10651	100	10651	100
201909	2	NE	NORDESTE	25	PB	251020	PARAÍBA	NOVA OLINDA	3	0	0	1	0	3	2018	DOU	5978	5978	100	5978	100
201909	2	NE	NORDESTE	25	PB	251030	PARAÍBA	NOVA PALMEIRA	2	0	0	3	0	2	2018	DOU	4840	4840	100	4840	100
201909	2	NE	NORDESTE	25	PB	251040	PARAÍBA	OLHO D'ÁGUA	3	0	0	0	0	3	2018	DOU	6592	6592	100	6592	100
201909	2	NE	NORDESTE	25	PB	251050	PARAÍBA	OLIVEDOS	2	0	0	0	0	2	2018	DOU	3912	3912	100	3912	100
201909	2	NE	NORDESTE	25	PB	251060	PARAÍBA	OURO VELHO	1	0	0	0	0	1	2018	DOU	3033	3033	100	3033	100
201909	2	NE	NORDESTE	25	PB	251065	PARAÍBA	PARARI	1	0	0	0	0	1	2018	DOU	1786	1786	100	1786	100
201909	2	NE	NORDESTE	25	PB	251070	PARAÍBA	PASSAGEM	1	0	0	0	0	1	2018	DOU	2402	2402	100	2402	100
201909	2	NE	NORDESTE	25	PB	251080	PARAÍBA	PATOS	38	0	0.33	1	0	38	2018	DOU	106984	106984	100	106984	100
201909	2	NE	NORDESTE	25	PB	251090	PARAÍBA	PAULISTA	6	0	0	0	0	6	2018	DOU	12260	12260	100	12260	100
201909	2	NE	NORDESTE	25	PB	251100	PARAÍBA	PEDRA BRANCA	2	0	0	0	0	2	2018	DOU	3800	3800	100	3800	100
201909	2	NE	NORDESTE	25	PB	251110	PARAÍBA	PEDRA LAVRADA	3	0	0	1	0	3	2018	DOU	7766	7766	100	7766	100
201909	2	NE	NORDESTE	25	PB	251120	PARAÍBA	PEDRAS DE FOGO	11	0	0	0	0	11	2018	DOU	28389	28389	100	28389	100
201909	2	NE	NORDESTE	25	PB	251130	PARAÍBA	PIANCÓ	8	0	0	1	0	8	2018	DOU	16038	16038	100	16038	100
201909	2	NE	NORDESTE	25	PB	251140	PARAÍBA	PICUÍ	8	0	0	0	0	8	2018	DOU	18706	18706	100	18706	100
201909	2	NE	NORDESTE	25	PB	251150	PARAÍBA	PILAR	6	0	0	0	0	6	2018	DOU	11855	11855	100	11855	100
201909	2	NE	NORDESTE	25	PB	251160	PARAÍBA	PILÕES	3	0	0	0	0	3	2018	DOU	6680	6680	100	6680	100
201909	2	NE	NORDESTE	25	PB	251170	PARAÍBA	PILÕEZINHOS	2	0	0	1	0	2	2018	DOU	5105	5105	100	5105	100
201909	2	NE	NORDESTE	25	PB	251180	PARAÍBA	PIRPIRITUBA	4	0	0	0	0	4	2018	DOU	10572	10572	100	10572	100
201909	2	NE	NORDESTE	25	PB	251190	PARAÍBA	PITIMBU	8	0	0	1	0	8	2018	DOU	18904	18904	100	18904	100
201909	2	NE	NORDESTE	25	PB	251200	PARAÍBA	POCINHOS	8	0	0.66	1	0	8	2018	DOU	18429	18429	100	18429	100
201909	2	NE	NORDESTE	25	PB	251203	PARAÍBA	POÇO DANTAS	2	0	0	0	0	2	2018	DOU	3777	3777	100	3777	100
201909	2	NE	NORDESTE	25	PB	251207	PARAÍBA	POÇO DE JOSÉ DE MOURA	2	0	0	1	0	2	2018	DOU	4276	4276	100	4276	100
201909	2	NE	NORDESTE	25	PB	251210	PARAÍBA	POMBAL	12	0	0	2	0	12	2018	DOU	32749	32749	100	32749	100
201909	2	NE	NORDESTE	25	PB	251220	PARAÍBA	PRATA	2	0	0	1	0	2	2018	DOU	4141	4141	100	4141	100
201909	2	NE	NORDESTE	25	PB	251230	PARAÍBA	PRINCESA ISABEL	11	0	0	1	0	11	2018	DOU	23215	23215	100	23215	100
201909	2	NE	NORDESTE	25	PB	251240	PARAÍBA	PUXINANÃ	6	0	0	0	0	6	2018	DOU	13630	13630	100	13630	100
201909	2	NE	NORDESTE	25	PB	251250	PARAÍBA	QUEIMADAS	18	0	0	0	0	18	2018	DOU	43917	43917	100	43917	100
201909	2	NE	NORDESTE	25	PB	251260	PARAÍBA	QUIXABÁ	1	0	0	0	0	1	2018	DOU	1929	1929	100	1929	100
201909	2	NE	NORDESTE	25	PB	251270	PARAÍBA	REMÍGIO	8	0	0	0	0	8	2018	DOU	19340	19340	100	19340	100
201909	2	NE	NORDESTE	25	PB	251272	PARAÍBA	PEDRO RÉGIS	3	0	0	0.5	0	3	2018	DOU	6064	6064	100	6064	100
201909	2	NE	NORDESTE	25	PB	251274	PARAÍBA	RIACHÃO	2	0	0	2.25	0	2	2018	DOU	3564	3564	100	3564	100
201909	2	NE	NORDESTE	25	PB	251275	PARAÍBA	RIACHÃO DO BACAMARTE	2	0	0	0.5	0	2	2018	DOU	4500	4500	100	4500	100
201909	2	NE	NORDESTE	25	PB	251276	PARAÍBA	RIACHÃO DO POÇO	2	0	0	0	0	2	2018	DOU	4477	4477	100	4477	100
201909	2	NE	NORDESTE	25	PB	251278	PARAÍBA	RIACHO DE SANTO ANTÔNIO	1	0	0.13	1	0	1	2018	DOU	1951	1951	100	1951	100
201909	2	NE	NORDESTE	25	PB	251280	PARAÍBA	RIACHO DOS CAVALOS	3	0	0	0	0	3	2018	DOU	8587	8587	100	8587	100
201909	2	NE	NORDESTE	25	PB	251290	PARAÍBA	RIO TINTO	9	0	0	0	0	9	2018	DOU	24088	24088	100	24088	100
201909	2	NE	NORDESTE	25	PB	251300	PARAÍBA	SALGADINHO	2	0	0	0	0	2	2018	DOU	3919	3919	100	3919	100
201909	2	NE	NORDESTE	25	PB	251310	PARAÍBA	SALGADO DE SÃO FÉLIX	5	0	0.13	0.6	0	5	2018	DOU	12149	12149	100	12149	100
201909	2	NE	NORDESTE	25	PB	251315	PARAÍBA	SANTA CECÍLIA	3	0	0	2	0	3	2018	DOU	6574	6574	100	6574	100
201909	2	NE	NORDESTE	25	PB	251320	PARAÍBA	SANTA CRUZ	3	0	0	0	0	3	2018	DOU	6585	6585	100	6585	100
201909	2	NE	NORDESTE	25	PB	251330	PARAÍBA	SANTA HELENA	3	0	0	0	0	3	2018	DOU	5907	5907	100	5907	100
201909	2	NE	NORDESTE	25	PB	251335	PARAÍBA	SANTA INÊS	2	0	0	0	0	2	2018	DOU	3597	3597	100	3597	100
201909	2	NE	NORDESTE	25	PB	251340	PARAÍBA	SANTA LUZIA	5	0	0	1	0	5	2018	DOU	15336	15336	100	15336	100
201909	2	NE	NORDESTE	25	PB	251350	PARAÍBA	SANTANA DE MANGUEIRA	3	0	0.66	2.8	0	3	2018	DOU	5198	5198	100	5198	100
201909	2	NE	NORDESTE	25	PB	251360	PARAÍBA	SANTANA DOS GARROTES	4	0	0	0	0	4	2018	DOU	7077	7077	100	7077	100
201909	2	NE	NORDESTE	25	PB	251365	PARAÍBA	JOCA CLAUDINO	1	0	0	2.5	0	1	2018	DOU	2685	2685	100	2685	100
201909	2	NE	NORDESTE	25	PB	251370	PARAÍBA	SANTA RITA	39	0	1.5	7.2	2	41	2018	DOU	135807	134550	99.07	135807	100
201909	2	NE	NORDESTE	25	PB	251380	PARAÍBA	SANTA TERESINHA	2	0	0	0	0	2	2018	DOU	4585	4585	100	4585	100
201909	2	NE	NORDESTE	25	PB	251385	PARAÍBA	SANTO ANDRÉ	1	0	0	0	0	1	2018	DOU	2532	2532	100	2532	100
201909	2	NE	NORDESTE	25	PB	251390	PARAÍBA	SÃO BENTO	14	0	0	0	0	14	2018	DOU	33796	33796	100	33796	100
201909	2	NE	NORDESTE	25	PB	251392	PARAÍBA	SÃO BENTINHO	2	0	0	0	0	2	2018	DOU	4492	4492	100	4492	100
201909	2	NE	NORDESTE	25	PB	251394	PARAÍBA	SÃO DOMINGOS DO CARIRI	1	0	0.66	0	0	1	2018	DOU	2581	2581	100	2581	100
201909	2	NE	NORDESTE	25	PB	251396	PARAÍBA	SÃO DOMINGOS	2	0	0	1	0	2	2018	DOU	3087	3087	100	3087	100
201909	2	NE	NORDESTE	25	PB	251398	PARAÍBA	SÃO FRANCISCO	2	0	0	0	0	2	2018	DOU	3371	3371	100	3371	100
201909	2	NE	NORDESTE	25	PB	251400	PARAÍBA	SÃO JOÃO DO CARIRI	2	0	0.66	0	0	2	2018	DOU	4313	4313	100	4313	100
201909	2	NE	NORDESTE	25	PB	251410	PARAÍBA	SÃO JOÃO DO TIGRE	2	0	0	0	0	2	2018	DOU	4430	4430	100	4430	100
201909	2	NE	NORDESTE	25	PB	251420	PARAÍBA	SÃO JOSÉ DA LAGOA TAPADA	4	0	0	0	0	4	2018	DOU	7680	7680	100	7680	100
201909	2	NE	NORDESTE	25	PB	251430	PARAÍBA	SÃO JOSÉ DE CAIANA	1	0	0	0	0	1	2018	DOU	6255	3450	55.16	3450	55.16
201909	2	NE	NORDESTE	25	PB	251440	PARAÍBA	SÃO JOSÉ DE ESPINHARAS	2	0	0	0	0	2	2018	DOU	4665	4665	100	4665	100
201909	2	NE	NORDESTE	25	PB	251445	PARAÍBA	SÃO JOSÉ DOS RAMOS	3	0	0	1.5	0	3	2018	DOU	5915	5915	100	5915	100
201909	2	NE	NORDESTE	25	PB	251450	PARAÍBA	SÃO JOSÉ DE PIRANHAS	10	0	0	0	0	10	2018	DOU	20053	20053	100	20053	100
201909	2	NE	NORDESTE	25	PB	251455	PARAÍBA	SÃO JOSÉ DE PRINCESA	2	0	0	0	0	2	2018	DOU	3908	3908	100	3908	100
201909	2	NE	NORDESTE	25	PB	251460	PARAÍBA	SÃO JOSÉ DO BONFIM	2	0	0	1	0	2	2018	DOU	3526	3526	100	3526	100
201909	2	NE	NORDESTE	25	PB	251465	PARAÍBA	SÃO JOSÉ DO BREJO DO CRUZ	0	0	0	0	0	0	2018	DOU	1791	0	0	0	0
201909	2	NE	NORDESTE	25	PB	251470	PARAÍBA	SÃO JOSÉ DO SABUGI	3	0	0	0	0	3	2018	DOU	4134	4134	100	4134	100
201909	2	NE	NORDESTE	25	PB	251480	PARAÍBA	SÃO JOSÉ DOS CORDEIROS	2	0	0	0	0	2	2018	DOU	3723	3723	100	3723	100
201909	2	NE	NORDESTE	25	PB	251490	PARAÍBA	SÃO MAMEDE	3	0	0	1	0	3	2018	DOU	7745	7745	100	7745	100
201909	2	NE	NORDESTE	25	PB	251500	PARAÍBA	SÃO MIGUEL DE TAIPU	3	0	0	2.9	0	3	2018	DOU	7124	7124	100	7124	100
201909	2	NE	NORDESTE	25	PB	251510	PARAÍBA	SÃO SEBASTIÃO DE LAGOA DE ROÇA	5	0	0	0	0	5	2018	DOU	11753	11753	100	11753	100
201909	2	NE	NORDESTE	25	PB	251520	PARAÍBA	SÃO SEBASTIÃO DO UMBUZEIRO	2	0	0	1	0	2	2018	DOU	3466	3466	100	3466	100
201909	2	NE	NORDESTE	25	PB	251530	PARAÍBA	SAPÉ	19	0	0	0	0	19	2018	DOU	52443	52443	100	52443	100
201909	2	NE	NORDESTE	25	PB	251540	PARAÍBA	SÃO VICENTE DO SERIDÓ	5	0	0	0	0	5	2018	DOU	10728	10728	100	10728	100
201909	2	NE	NORDESTE	25	PB	251550	PARAÍBA	SERRA BRANCA	5	0	0	0	0	5	2018	DOU	13630	13630	100	13630	100
201909	2	NE	NORDESTE	25	PB	251560	PARAÍBA	SERRA DA RAIZ	2	0	0	1	0	2	2018	DOU	3141	3141	100	3141	100
201909	2	NE	NORDESTE	25	PB	251570	PARAÍBA	SERRA GRANDE	1	0	0	0	0	1	2018	DOU	3089	3089	100	3089	100
201909	2	NE	NORDESTE	25	PB	251580	PARAÍBA	SERRA REDONDA	4	0	0	0	0	4	2018	DOU	7041	7041	100	7041	100
201909	2	NE	NORDESTE	25	PB	251590	PARAÍBA	SERRARIA	3	0	0	0	0	3	2018	DOU	6131	6131	100	6131	100
201909	2	NE	NORDESTE	25	PB	251593	PARAÍBA	SERTÃOZINHO	2	0	0	0	0	2	2018	DOU	4958	4958	100	4958	100
201909	2	NE	NORDESTE	25	PB	251597	PARAÍBA	SOBRADO	3	0	0.06	2	0	3	2018	DOU	7751	7751	100	7751	100
201909	2	NE	NORDESTE	25	PB	251600	PARAÍBA	SOLÂNEA	11	0	0	0	0	11	2018	DOU	26592	26592	100	26592	100
201909	2	NE	NORDESTE	25	PB	251610	PARAÍBA	SOLEDADE	6	0	0	0	0	6	2018	DOU	14837	14837	100	14837	100
201909	2	NE	NORDESTE	25	PB	251615	PARAÍBA	SOSSÊGO	2	0	0	0.3	0	2	2018	DOU	3516	3516	100	3516	100
201909	2	NE	NORDESTE	25	PB	251620	PARAÍBA	SOUSA	28	0	0	0	0	28	2018	DOU	69161	69161	100	69161	100
201909	2	NE	NORDESTE	25	PB	251630	PARAÍBA	SUMÉ	6	0	0	0	0	6	2018	DOU	16864	16864	100	16864	100
201909	2	NE	NORDESTE	25	PB	251640	PARAÍBA	TACIMA	3	0	0	0	0	3	2018	DOU	10887	10350	95.07	10350	95.07
201909	2	NE	NORDESTE	25	PB	251650	PARAÍBA	TAPEROÁ	7	0	0	0	0	7	2018	DOU	15185	15185	100	15185	100
201909	2	NE	NORDESTE	25	PB	251660	PARAÍBA	TAVARES	7	0	0	0	0	7	2018	DOU	14614	14614	100	14614	100
201909	2	NE	NORDESTE	25	PB	251670	PARAÍBA	TEIXEIRA	6	0	0	0	0	6	2018	DOU	15072	15072	100	15072	100
201909	2	NE	NORDESTE	25	PB	251675	PARAÍBA	TENÓRIO	2	0	0	0	0	2	2018	DOU	3035	3035	100	3035	100
201909	2	NE	NORDESTE	25	PB	251680	PARAÍBA	TRIUNFO	5	0	0	1	0	5	2018	DOU	9466	9466	100	9466	100
201909	2	NE	NORDESTE	25	PB	251690	PARAÍBA	UIRAÚNA	7	0	0	1	0	7	2018	DOU	15300	15300	100	15300	100
201909	2	NE	NORDESTE	25	PB	251700	PARAÍBA	UMBUZEIRO	5	0	0.13	0.5	0	5	2018	DOU	9902	9902	100	9902	100
201909	2	NE	NORDESTE	25	PB	251710	PARAÍBA	VÁRZEA	1	0	0	2.2	0	1	2018	DOU	2779	2779	100	2779	100
201909	2	NE	NORDESTE	25	PB	251720	PARAÍBA	VIEIRÓPOLIS	3	0	0	1	0	3	2018	DOU	5323	5323	100	5323	100
201909	2	NE	NORDESTE	25	PB	251740	PARAÍBA	ZABELÊ	1	0	0	0	0	1	2018	DOU	2225	2225	100	2225	100
201909	2	NE	NORDESTE	26	PE	260005	PERNAMBUCO	ABREU E LIMA	25	0	1.33	3.5	1	26	2018	DOU	99622	86250	86.58	90240	90.58
201909	2	NE	NORDESTE	26	PE	260010	PERNAMBUCO	AFOGADOS DA INGAZEIRA	14	0	0.33	1.75	0	14	2018	DOU	37111	37111	100	37111	100
201909	2	NE	NORDESTE	26	PE	260020	PERNAMBUCO	AFRÂNIO	7	0	0	0	0	7	2018	DOU	19456	19456	100	19456	100
201909	2	NE	NORDESTE	26	PE	260030	PERNAMBUCO	AGRESTINA	12	0	0.13	1	0	12	2018	DOU	24702	24702	100	24702	100
201909	2	NE	NORDESTE	26	PE	260040	PERNAMBUCO	ÁGUA PRETA	12	0	0	0	0	12	2018	DOU	36454	36454	100	36454	100
201909	2	NE	NORDESTE	26	PE	260050	PERNAMBUCO	ÁGUAS BELAS	13	0	0	1	0	13	2018	DOU	43195	43195	100	43195	100
201909	2	NE	NORDESTE	26	PE	260060	PERNAMBUCO	ALAGOINHA	6	0	0	1	0	6	2018	DOU	14554	14554	100	14554	100
201909	2	NE	NORDESTE	26	PE	260070	PERNAMBUCO	ALIANÇA	12	0	0.8	0	0	12	2018	DOU	38375	38375	100	38375	100
201909	2	NE	NORDESTE	26	PE	260080	PERNAMBUCO	ALTINHO	8	0	0	0	0	8	2018	DOU	22959	22959	100	22959	100
201909	2	NE	NORDESTE	26	PE	260090	PERNAMBUCO	AMARAJI	8	0	1.33	5	1	9	2018	DOU	22788	22788	100	22788	100
201909	2	NE	NORDESTE	26	PE	260100	PERNAMBUCO	ANGELIM	5	0	0	0	0	5	2018	DOU	11072	11072	100	11072	100
201909	2	NE	NORDESTE	26	PE	260105	PERNAMBUCO	ARAÇOIABA	6	0	0.33	0.5	0	6	2018	DOU	20312	20312	100	20312	100
201909	2	NE	NORDESTE	26	PE	260110	PERNAMBUCO	ARARIPINA	5	0	1.4	2.6	1	6	2018	DOU	83964	17250	20.54	21450	25.55
201909	2	NE	NORDESTE	26	PE	260120	PERNAMBUCO	ARCOVERDE	23	0	0	3.4	0	23	2018	DOU	73844	73844	100	73844	100
201909	2	NE	NORDESTE	26	PE	260130	PERNAMBUCO	BARRA DE GUABIRABA	7	0	0	0	0	7	2018	DOU	14257	14257	100	14257	100
201909	2	NE	NORDESTE	26	PE	260140	PERNAMBUCO	BARREIROS	11	0	0	0	0	11	2018	DOU	42552	37950	89.18	37950	89.18
201909	2	NE	NORDESTE	26	PE	260150	PERNAMBUCO	BELÉM DE MARIA	4	0	0	1.6	0	4	2018	DOU	12023	12023	100	12023	100
201909	2	NE	NORDESTE	26	PE	260160	PERNAMBUCO	BELÉM DO SÃO FRANCISCO	3	0	2.76	4	3	6	2018	DOU	20728	10350	49.93	18630	89.88
201909	2	NE	NORDESTE	26	PE	260170	PERNAMBUCO	BELO JARDIM	16	0	0.66	1	0	16	2018	DOU	76185	55200	72.46	55200	72.46
201909	2	NE	NORDESTE	26	PE	260180	PERNAMBUCO	BETÂNIA	6	0	0	0	0	6	2018	DOU	12671	12671	100	12671	100
201909	2	NE	NORDESTE	26	PE	260190	PERNAMBUCO	BEZERROS	19	0	0	1	0	19	2018	DOU	60714	60714	100	60714	100
201909	2	NE	NORDESTE	26	PE	260200	PERNAMBUCO	BODOCÓ	10	0	0	0	0	10	2018	DOU	37909	34500	91.01	34500	91.01
201909	2	NE	NORDESTE	26	PE	260210	PERNAMBUCO	BOM CONSELHO	15	0	0	0	0	15	2018	DOU	48336	48336	100	48336	100
201909	2	NE	NORDESTE	26	PE	260220	PERNAMBUCO	BOM JARDIM	11	0	0.33	1	0	11	2018	DOU	39132	37950	96.98	37950	96.98
201909	2	NE	NORDESTE	26	PE	260230	PERNAMBUCO	BONITO	10	0	0.33	1.5	0	10	2018	DOU	38152	34500	90.43	34500	90.43
201909	2	NE	NORDESTE	26	PE	260240	PERNAMBUCO	BREJÃO	4	0	0	0	0	4	2018	DOU	8999	8999	100	8999	100
201909	2	NE	NORDESTE	26	PE	260250	PERNAMBUCO	BREJINHO	4	0	0	0	0	4	2018	DOU	7486	7486	100	7486	100
201909	2	NE	NORDESTE	26	PE	260260	PERNAMBUCO	BREJO DA MADRE DE DEUS	9	0	0.66	0	0	9	2018	DOU	50249	31050	61.79	31050	61.79
201909	2	NE	NORDESTE	26	PE	260270	PERNAMBUCO	BUENOS AIRES	6	0	0	0	0	6	2018	DOU	13119	13119	100	13119	100
201909	2	NE	NORDESTE	26	PE	260280	PERNAMBUCO	BUÍQUE	13	0	0.66	0	0	13	2018	DOU	57825	44850	77.56	44850	77.56
201909	2	NE	NORDESTE	26	PE	260290	PERNAMBUCO	CABO DE SANTO AGOSTINHO	42	0	8.66	9.35	9	51	2018	DOU	205112	144900	70.64	170880	83.31
201909	2	NE	NORDESTE	26	PE	260300	PERNAMBUCO	CABROBÓ	8	0	0.66	1	0	8	2018	DOU	33934	27600	81.33	27600	81.33
201909	2	NE	NORDESTE	26	PE	260310	PERNAMBUCO	CACHOEIRINHA	7	0	0	0	0	7	2018	DOU	20258	20258	100	20258	100
201909	2	NE	NORDESTE	26	PE	260320	PERNAMBUCO	CAETÉS	10	0	0	1	0	10	2018	DOU	28570	28570	100	28570	100
201909	2	NE	NORDESTE	26	PE	260330	PERNAMBUCO	CALÇADO	5	0	0	0	0	5	2018	DOU	11089	11089	100	11089	100
201909	2	NE	NORDESTE	26	PE	260340	PERNAMBUCO	CALUMBI	2	0	0	1	0	2	2018	DOU	5753	5753	100	5753	100
201909	2	NE	NORDESTE	26	PE	260345	PERNAMBUCO	CAMARAGIBE	44	0	2	2	2	46	2018	DOU	156736	151800	96.85	156736	100
201909	2	NE	NORDESTE	26	PE	260350	PERNAMBUCO	CAMOCIM DE SÃO FÉLIX	7	0	0	0	0	7	2018	DOU	18627	18627	100	18627	100
201909	2	NE	NORDESTE	26	PE	260360	PERNAMBUCO	CAMUTANGA	3	0	0	0	0	3	2018	DOU	8530	8530	100	8530	100
201909	2	NE	NORDESTE	26	PE	260370	PERNAMBUCO	CANHOTINHO	5	0	0	5	0	5	2018	DOU	24835	17250	69.46	17250	69.46
201909	2	NE	NORDESTE	26	PE	260380	PERNAMBUCO	CAPOEIRAS	7	0	0.66	1	0	7	2018	DOU	20048	20048	100	20048	100
201909	2	NE	NORDESTE	26	PE	260390	PERNAMBUCO	CARNAÍBA	8	0	0	1	0	8	2018	DOU	19491	19491	100	19491	100
201909	2	NE	NORDESTE	26	PE	260392	PERNAMBUCO	CARNAUBEIRA DA PENHA	2	0	0	0	0	2	2018	DOU	12836	6900	53.76	6900	53.76
201909	2	NE	NORDESTE	26	PE	260400	PERNAMBUCO	CARPINA	19	0	0	0.75	0	19	2018	DOU	82872	65550	79.1	65550	79.1
201909	2	NE	NORDESTE	26	PE	260410	PERNAMBUCO	CARUARU	74	0	10	7.75	8	82	2018	DOU	356872	255300	71.54	278550	78.05
201909	2	NE	NORDESTE	26	PE	260415	PERNAMBUCO	CASINHAS	6	0	0	0	0	6	2018	DOU	14313	14313	100	14313	100
201909	2	NE	NORDESTE	26	PE	260420	PERNAMBUCO	CATENDE	10	0	0.13	0	0	10	2018	DOU	42434	34500	81.3	34500	81.3
201909	2	NE	NORDESTE	26	PE	260430	PERNAMBUCO	CEDRO	5	0	0	0	0	5	2018	DOU	11722	11722	100	11722	100
201909	2	NE	NORDESTE	26	PE	260440	PERNAMBUCO	CHÃ DE ALEGRIA	5	0	0	0	0	5	2018	DOU	13428	13428	100	13428	100
201909	2	NE	NORDESTE	26	PE	260450	PERNAMBUCO	CHÃ GRANDE	8	0	0.66	0	0	8	2018	DOU	21579	21579	100	21579	100
201909	2	NE	NORDESTE	26	PE	260460	PERNAMBUCO	CONDADO	8	0	1.33	1	1	9	2018	DOU	26249	26249	100	26249	100
201909	2	NE	NORDESTE	26	PE	260470	PERNAMBUCO	CORRENTES	7	0	0	0	0	7	2018	DOU	18144	18144	100	18144	100
201909	2	NE	NORDESTE	26	PE	260480	PERNAMBUCO	CORTÊS	5	0	0	0	0	5	2018	DOU	12596	12596	100	12596	100
201909	2	NE	NORDESTE	26	PE	260490	PERNAMBUCO	CUMARU	6	0	0	0	0	6	2018	DOU	11635	11635	100	11635	100
201909	2	NE	NORDESTE	26	PE	260500	PERNAMBUCO	CUPIRA	9	0	0.66	0	0	9	2018	DOU	24041	24041	100	24041	100
201909	2	NE	NORDESTE	26	PE	260510	PERNAMBUCO	CUSTÓDIA	14	0	0	0	0	14	2018	DOU	36841	36841	100	36841	100
201909	2	NE	NORDESTE	26	PE	260515	PERNAMBUCO	DORMENTES	7	0	0	4.3	0	7	2018	DOU	18734	18734	100	18734	100
201909	2	NE	NORDESTE	26	PE	260520	PERNAMBUCO	ESCADA	16	0	1.96	7	2	18	2018	DOU	68448	55200	80.65	61080	89.24
201909	2	NE	NORDESTE	26	PE	260530	PERNAMBUCO	EXU	10	0	0	0.2	0	10	2018	DOU	31885	31885	100	31885	100
201909	2	NE	NORDESTE	26	PE	260540	PERNAMBUCO	FEIRA NOVA	7	0	0.66	1	0	7	2018	DOU	22013	22013	100	22013	100
201909	2	NE	NORDESTE	26	PE	260545	PERNAMBUCO	FERNANDO DE NORONHA	1	0	0.16	0.25	0	1	2018	DOU	3021	3021	100	3021	100
201909	2	NE	NORDESTE	26	PE	260550	PERNAMBUCO	FERREIROS	5	0	0	0	0	5	2018	DOU	14365	14365	100	14365	100
201909	2	NE	NORDESTE	26	PE	260560	PERNAMBUCO	FLORES	7	0	0.66	0	0	7	2018	DOU	22631	22631	100	22631	100
201909	2	NE	NORDESTE	26	PE	260570	PERNAMBUCO	FLORESTA	8	0	1.53	0	0	8	2018	DOU	32556	27600	84.78	27600	84.78
201909	2	NE	NORDESTE	26	PE	260580	PERNAMBUCO	FREI MIGUELINHO	5	0	0	0	0	5	2018	DOU	15366	15366	100	15366	100
201909	2	NE	NORDESTE	26	PE	260590	PERNAMBUCO	GAMELEIRA	7	0	0.66	0	0	7	2018	DOU	30780	24150	78.46	24150	78.46
201909	2	NE	NORDESTE	26	PE	260600	PERNAMBUCO	GARANHUNS	36	0	0.33	3	0	36	2018	DOU	138983	124200	89.36	124200	89.36
201909	2	NE	NORDESTE	26	PE	260610	PERNAMBUCO	GLÓRIA DO GOITÁ	8	0	0	0	0	8	2018	DOU	30504	27600	90.48	27600	90.48
201909	2	NE	NORDESTE	26	PE	260620	PERNAMBUCO	GOIANA	24	0	2.4	2.75	2	26	2018	DOU	79455	79455	100	79455	100
201909	2	NE	NORDESTE	26	PE	260630	PERNAMBUCO	GRANITO	3	0	0	2	0	3	2018	DOU	7435	7435	100	7435	100
201909	2	NE	NORDESTE	26	PE	260640	PERNAMBUCO	GRAVATÁ	19	0	0.86	1	0	19	2018	DOU	83437	65550	78.56	65550	78.56
201909	2	NE	NORDESTE	26	PE	260650	PERNAMBUCO	IATI	8	0	0	0	0	8	2018	DOU	19152	19152	100	19152	100
201909	2	NE	NORDESTE	26	PE	260660	PERNAMBUCO	IBIMIRIM	12	0	0	0	0	12	2018	DOU	29055	29055	100	29055	100
201909	2	NE	NORDESTE	26	PE	260670	PERNAMBUCO	IBIRAJUBA	4	0	0	0	0	4	2018	DOU	7756	7756	100	7756	100
201909	2	NE	NORDESTE	26	PE	260680	PERNAMBUCO	IGARASSU	29	0	1.66	6.35	2	31	2018	DOU	115640	100050	86.52	105030	90.82
201909	2	NE	NORDESTE	26	PE	260690	PERNAMBUCO	IGUARACY	4	0	0	0	0	4	2018	DOU	12209	12209	100	12209	100
201909	2	NE	NORDESTE	26	PE	260700	PERNAMBUCO	INAJÁ	6	0	0	0	0	6	2018	DOU	22840	20700	90.63	20700	90.63
201909	2	NE	NORDESTE	26	PE	260710	PERNAMBUCO	INGAZEIRA	2	0	0	0	0	2	2018	DOU	4554	4554	100	4554	100
201909	2	NE	NORDESTE	26	PE	260720	PERNAMBUCO	IPOJUCA	20	0	1.33	3.12	1	21	2018	DOU	94709	69000	72.85	72990	77.07
201909	2	NE	NORDESTE	26	PE	260730	PERNAMBUCO	IPUBI	10	0	0	1	0	10	2018	DOU	30512	30512	100	30512	100
201909	2	NE	NORDESTE	26	PE	260740	PERNAMBUCO	ITACURUBA	1	0	0	0	0	1	2018	DOU	4869	3450	70.86	3450	70.86
201909	2	NE	NORDESTE	26	PE	260750	PERNAMBUCO	ITAÍBA	8	0	0	0	0	8	2018	DOU	26390	26390	100	26390	100
201909	2	NE	NORDESTE	26	PE	260760	PERNAMBUCO	ILHA DE ITAMARACÁ	9	0	1	9	1	10	2018	DOU	25836	25836	100	25836	100
201909	2	NE	NORDESTE	26	PE	260765	PERNAMBUCO	ITAMBÉ	12	0	0	0	0	12	2018	DOU	36422	36422	100	36422	100
201909	2	NE	NORDESTE	26	PE	260770	PERNAMBUCO	ITAPETIM	7	0	0	0	0	7	2018	DOU	13680	13680	100	13680	100
201909	2	NE	NORDESTE	26	PE	260775	PERNAMBUCO	ITAPISSUMA	9	0	0.66	0.5	0	9	2018	DOU	26397	26397	100	26397	100
201909	2	NE	NORDESTE	26	PE	260780	PERNAMBUCO	ITAQUITINGA	6	0	0	0.75	0	6	2018	DOU	16903	16903	100	16903	100
201909	2	NE	NORDESTE	26	PE	260790	PERNAMBUCO	JABOATÃO DOS GUARARAPES	105	0	29.66	24	24	129	2018	DOU	697636	362250	51.93	434250	62.25
201909	2	NE	NORDESTE	26	PE	260795	PERNAMBUCO	JAQUEIRA	5	0	0	1	0	5	2018	DOU	11668	11668	100	11668	100
201909	2	NE	NORDESTE	26	PE	260800	PERNAMBUCO	JATAÚBA	6	0	0	1	0	6	2018	DOU	17070	17070	100	17070	100
201909	2	NE	NORDESTE	26	PE	260805	PERNAMBUCO	JATOBÁ	5	0	0	0	0	5	2018	DOU	14740	14740	100	14740	100
201909	2	NE	NORDESTE	26	PE	260810	PERNAMBUCO	JOÃO ALFREDO	11	0	0	1	0	11	2018	DOU	33563	33563	100	33563	100
201909	2	NE	NORDESTE	26	PE	260820	PERNAMBUCO	JOAQUIM NABUCO	6	0	0	0	0	6	2018	DOU	16036	16036	100	16036	100
201909	2	NE	NORDESTE	26	PE	260825	PERNAMBUCO	JUCATI	5	0	0	0	0	5	2018	DOU	11361	11361	100	11361	100
201909	2	NE	NORDESTE	26	PE	260830	PERNAMBUCO	JUPI	7	0	0	0	0	7	2018	DOU	14747	14747	100	14747	100
201909	2	NE	NORDESTE	26	PE	260840	PERNAMBUCO	JUREMA	6	0	0	0	0	6	2018	DOU	15323	15323	100	15323	100
201909	2	NE	NORDESTE	26	PE	260845	PERNAMBUCO	LAGOA DO CARRO	7	0	0	1.15	0	7	2018	DOU	17886	17886	100	17886	100
201909	2	NE	NORDESTE	26	PE	260850	PERNAMBUCO	LAGOA DE ITAENGA	9	0	0	0	0	9	2018	DOU	21397	21397	100	21397	100
201909	2	NE	NORDESTE	26	PE	260860	PERNAMBUCO	LAGOA DO OURO	6	0	0	0	0	6	2018	DOU	13065	13065	100	13065	100
201909	2	NE	NORDESTE	26	PE	260870	PERNAMBUCO	LAGOA DOS GATOS	4	0	0	1	0	4	2018	DOU	16262	13800	84.86	13800	84.86
201909	2	NE	NORDESTE	26	PE	260875	PERNAMBUCO	LAGOA GRANDE	10	0	0	0	0	10	2018	DOU	25349	25349	100	25349	100
201909	2	NE	NORDESTE	26	PE	260880	PERNAMBUCO	LAJEDO	11	0	0	0	0	11	2018	DOU	39982	37950	94.92	37950	94.92
201909	2	NE	NORDESTE	26	PE	260890	PERNAMBUCO	LIMOEIRO	19	0	0	2.25	0	19	2018	DOU	56302	56302	100	56302	100
201909	2	NE	NORDESTE	26	PE	260900	PERNAMBUCO	MACAPARANA	10	0	0	0	0	10	2018	DOU	25278	25278	100	25278	100
201909	2	NE	NORDESTE	26	PE	260910	PERNAMBUCO	MACHADOS	5	0	0	0	0	5	2018	DOU	15851	15851	100	15851	100
201909	2	NE	NORDESTE	26	PE	260915	PERNAMBUCO	MANARI	7	0	0	1.5	0	7	2018	DOU	21085	21085	100	21085	100
201909	2	NE	NORDESTE	26	PE	260920	PERNAMBUCO	MARAIAL	3	0	0	0	0	3	2018	DOU	11473	10350	90.21	10350	90.21
201909	2	NE	NORDESTE	26	PE	260930	PERNAMBUCO	MIRANDIBA	2	0	0	1	0	2	2018	DOU	15308	6900	45.07	6900	45.07
201909	2	NE	NORDESTE	26	PE	260940	PERNAMBUCO	MORENO	14	0	0	2.5	0	14	2018	DOU	62263	48300	77.57	48300	77.57
201909	2	NE	NORDESTE	26	PE	260950	PERNAMBUCO	NAZARÉ DA MATA	10	0	0	2	0	10	2018	DOU	32366	32366	100	32366	100
201909	2	NE	NORDESTE	26	PE	260960	PERNAMBUCO	OLINDA	54	0	0.8	1	0	54	2018	DOU	391835	186300	47.55	186300	47.55
201909	2	NE	NORDESTE	26	PE	260970	PERNAMBUCO	OROBÓ	10	0	0	0	0	10	2018	DOU	23833	23833	100	23833	100
201909	2	NE	NORDESTE	26	PE	260980	PERNAMBUCO	OROCÓ	5	0	0	0	0	5	2018	DOU	14827	14827	100	14827	100
201909	2	NE	NORDESTE	26	PE	260990	PERNAMBUCO	OURICURI	23	0	1.33	0	0	23	2018	DOU	68939	68939	100	68939	100
201909	2	NE	NORDESTE	26	PE	261000	PERNAMBUCO	PALMARES	18	0	0	5.5	0	18	2018	DOU	62994	62100	98.58	62100	98.58
201909	2	NE	NORDESTE	26	PE	261010	PERNAMBUCO	PALMEIRINA	4	0	0	0	0	4	2018	DOU	7789	7789	100	7789	100
201909	2	NE	NORDESTE	26	PE	261020	PERNAMBUCO	PANELAS	8	0	0	0.5	0	8	2018	DOU	26492	26492	100	26492	100
201909	2	NE	NORDESTE	26	PE	261030	PERNAMBUCO	PARANATAMA	6	0	0	0.7	0	6	2018	DOU	11478	11478	100	11478	100
201909	2	NE	NORDESTE	26	PE	261040	PERNAMBUCO	PARNAMIRIM	8	0	0	0	0	8	2018	DOU	21914	21914	100	21914	100
201909	2	NE	NORDESTE	26	PE	261050	PERNAMBUCO	PASSIRA	14	0	0.3	0	0	14	2018	DOU	28972	28972	100	28972	100
201909	2	NE	NORDESTE	26	PE	261060	PERNAMBUCO	PAUDALHO	21	0	6	2	2	23	2018	DOU	56074	56074	100	56074	100
201909	2	NE	NORDESTE	26	PE	261070	PERNAMBUCO	PAULISTA	44	0	4.4	7	4	48	2018	DOU	329117	151800	46.12	165000	50.13
201909	2	NE	NORDESTE	26	PE	261080	PERNAMBUCO	PEDRA	10	0	0	0	0	10	2018	DOU	22566	22566	100	22566	100
201909	2	NE	NORDESTE	26	PE	261090	PERNAMBUCO	PESQUEIRA	18	0	0.83	2.5	0	18	2018	DOU	67047	62100	92.62	62100	92.62
201909	2	NE	NORDESTE	26	PE	261100	PERNAMBUCO	PETROLÂNDIA	9	0	0.13	1	0	9	2018	DOU	36187	31050	85.8	31050	85.8
201909	2	NE	NORDESTE	26	PE	261110	PERNAMBUCO	PETROLINA	90	0	2.5	5.5	3	93	2018	DOU	343865	310500	90.3	318000	92.48
201909	2	NE	NORDESTE	26	PE	261120	PERNAMBUCO	POÇÃO	5	0	0	0	0	5	2018	DOU	11299	11299	100	11299	100
201909	2	NE	NORDESTE	26	PE	261130	PERNAMBUCO	POMBOS	8	0	0.66	2	0	8	2018	DOU	27033	27033	100	27033	100
201909	2	NE	NORDESTE	26	PE	261140	PERNAMBUCO	PRIMAVERA	4	0	0	0	0	4	2018	DOU	14831	13800	93.05	13800	93.05
201909	2	NE	NORDESTE	26	PE	261150	PERNAMBUCO	QUIPAPÁ	9	0	0	1.5	0	9	2018	DOU	25896	25896	100	25896	100
201909	2	NE	NORDESTE	26	PE	261153	PERNAMBUCO	QUIXABA	3	0	0	0	0	3	2018	DOU	6822	6822	100	6822	100
201909	2	NE	NORDESTE	26	PE	261160	PERNAMBUCO	RECIFE	264	0	47.53	65.5	48	312	2018	DOU	1637834	910800	55.61	1053390	64.32
201909	2	NE	NORDESTE	26	PE	261170	PERNAMBUCO	RIACHO DAS ALMAS	6	0	0.06	0	0	6	2018	DOU	20443	20443	100	20443	100
201909	2	NE	NORDESTE	26	PE	261180	PERNAMBUCO	RIBEIRÃO	12	0	2	1	1	13	2018	DOU	47209	41400	87.7	44400	94.05
201909	2	NE	NORDESTE	26	PE	261190	PERNAMBUCO	RIO FORMOSO	9	0	0	0	0	9	2018	DOU	23440	23440	100	23440	100
201909	2	NE	NORDESTE	26	PE	261200	PERNAMBUCO	SAIRÉ	6	0	0	1	0	6	2018	DOU	10103	10103	100	10103	100
201909	2	NE	NORDESTE	26	PE	261210	PERNAMBUCO	SALGADINHO	3	0	0	0	0	3	2018	DOU	10768	10350	96.12	10350	96.12
201909	2	NE	NORDESTE	26	PE	261220	PERNAMBUCO	SALGUEIRO	17	0	0.26	1	0	17	2018	DOU	60604	58650	96.78	58650	96.78
201909	2	NE	NORDESTE	26	PE	261230	PERNAMBUCO	SALOÁ	8	0	0	0	0	8	2018	DOU	15823	15823	100	15823	100
201909	2	NE	NORDESTE	26	PE	261240	PERNAMBUCO	SANHARÓ	8	0	0.66	0.5	0	8	2018	DOU	26026	26026	100	26026	100
201909	2	NE	NORDESTE	26	PE	261245	PERNAMBUCO	SANTA CRUZ	4	0	0	0	0	4	2018	DOU	15236	13800	90.57	13800	90.57
201909	2	NE	NORDESTE	26	PE	261247	PERNAMBUCO	SANTA CRUZ DA BAIXA VERDE	6	0	0	0	0	6	2018	DOU	12531	12531	100	12531	100
201909	2	NE	NORDESTE	26	PE	261250	PERNAMBUCO	SANTA CRUZ DO CAPIBARIBE	18	0	0	3.5	0	18	2018	DOU	105936	62100	58.62	62100	58.62
201909	2	NE	NORDESTE	26	PE	261255	PERNAMBUCO	SANTA FILOMENA	2	0	0	0	0	2	2018	DOU	14390	6900	47.95	6900	47.95
201909	2	NE	NORDESTE	26	PE	261260	PERNAMBUCO	SANTA MARIA DA BOA VISTA	10	0	0.3	0	0	10	2018	DOU	41759	34500	82.62	34500	82.62
201909	2	NE	NORDESTE	26	PE	261270	PERNAMBUCO	SANTA MARIA DO CAMBUCÁ	5	0	0.2	2.2	0	5	2018	DOU	14048	14048	100	14048	100
201909	2	NE	NORDESTE	26	PE	261280	PERNAMBUCO	SANTA TEREZINHA	6	0	0	1	0	6	2018	DOU	11764	11764	100	11764	100
201909	2	NE	NORDESTE	26	PE	261290	PERNAMBUCO	SÃO BENEDITO DO SUL	3	0	0	0	0	3	2018	DOU	15717	10350	65.85	10350	65.85
201909	2	NE	NORDESTE	26	PE	261300	PERNAMBUCO	SÃO BENTO DO UNA	12	0	0	1	0	12	2018	DOU	58956	41400	70.22	41400	70.22
201909	2	NE	NORDESTE	26	PE	261310	PERNAMBUCO	SÃO CAITANO	10	0	0.33	0.5	0	10	2018	DOU	37119	34500	92.94	34500	92.94
201909	2	NE	NORDESTE	26	PE	261320	PERNAMBUCO	SÃO JOÃO	11	0	0	0	0	11	2018	DOU	22686	22686	100	22686	100
201909	2	NE	NORDESTE	26	PE	261330	PERNAMBUCO	SÃO JOAQUIM DO MONTE	9	0	0.9	0.05	0	9	2018	DOU	21314	21314	100	21314	100
201909	2	NE	NORDESTE	26	PE	261340	PERNAMBUCO	SÃO JOSÉ DA COROA GRANDE	7	0	0	0	0	7	2018	DOU	21004	21004	100	21004	100
201909	2	NE	NORDESTE	26	PE	261350	PERNAMBUCO	SÃO JOSÉ DO BELMONTE	9	0	0.66	3	0	9	2018	DOU	33895	31050	91.61	31050	91.61
201909	2	NE	NORDESTE	26	PE	261360	PERNAMBUCO	SÃO JOSÉ DO EGITO	13	0	0.53	0.8	0	13	2018	DOU	33789	33789	100	33789	100
201909	2	NE	NORDESTE	26	PE	261370	PERNAMBUCO	SÃO LOURENÇO DA MATA	26	0	3.4	0.75	0	26	2018	DOU	112362	89700	79.83	89700	79.83
201909	2	NE	NORDESTE	26	PE	261380	PERNAMBUCO	SÃO VICENTE FERRER	6	0	0	0	0	6	2018	DOU	17950	17950	100	17950	100
201909	2	NE	NORDESTE	26	PE	261390	PERNAMBUCO	SERRA TALHADA	23	0	0.93	1.75	0	23	2018	DOU	85774	79350	92.51	79350	92.51
201909	2	NE	NORDESTE	26	PE	261400	PERNAMBUCO	SERRITA	8	0	0.66	0	0	8	2018	DOU	19133	19133	100	19133	100
201909	2	NE	NORDESTE	26	PE	261410	PERNAMBUCO	SERTÂNIA	10	0	0.21	0	0	10	2018	DOU	35761	34500	96.47	34500	96.47
201909	2	NE	NORDESTE	26	PE	261420	PERNAMBUCO	SIRINHAÉM	11	0	0	0	0	11	2018	DOU	45359	37950	83.67	37950	83.67
201909	2	NE	NORDESTE	26	PE	261430	PERNAMBUCO	MOREILÂNDIA	5	0	0	0	0	5	2018	DOU	11270	11270	100	11270	100
201909	2	NE	NORDESTE	26	PE	261440	PERNAMBUCO	SOLIDÃO	3	0	0	0	0	3	2018	DOU	5993	5993	100	5993	100
201909	2	NE	NORDESTE	26	PE	261450	PERNAMBUCO	SURUBIM	20	0	0	0	0	20	2018	DOU	64520	64520	100	64520	100
201909	2	NE	NORDESTE	26	PE	261460	PERNAMBUCO	TABIRA	11	0	0	0	0	11	2018	DOU	28371	28371	100	28371	100
201909	2	NE	NORDESTE	26	PE	261470	PERNAMBUCO	TACAIMBÓ	6	0	0.66	2.75	0	6	2018	DOU	12890	12890	100	12890	100
201909	2	NE	NORDESTE	26	PE	261480	PERNAMBUCO	TACARATU	7	0	0	0	0	7	2018	DOU	25417	24150	95.02	24150	95.02
201909	2	NE	NORDESTE	26	PE	261485	PERNAMBUCO	TAMANDARÉ	8	0	0	0	0	8	2018	DOU	23149	23149	100	23149	100
201909	2	NE	NORDESTE	26	PE	261500	PERNAMBUCO	TAQUARITINGA DO NORTE	7	0	0	0	0	7	2018	DOU	28416	24150	84.99	24150	84.99
201909	2	NE	NORDESTE	26	PE	261510	PERNAMBUCO	TEREZINHA	3	0	0	0.5	0	3	2018	DOU	7139	7139	100	7139	100
201909	2	NE	NORDESTE	26	PE	261520	PERNAMBUCO	TERRA NOVA	2	0	0	0	0	2	2018	DOU	9983	6900	69.12	6900	69.12
201909	2	NE	NORDESTE	26	PE	261530	PERNAMBUCO	TIMBAÚBA	20	0	0	0	0	20	2018	DOU	50956	50956	100	50956	100
201909	2	NE	NORDESTE	26	PE	261540	PERNAMBUCO	TORITAMA	9	0	0.66	1	0	9	2018	DOU	44254	31050	70.16	31050	70.16
201909	2	NE	NORDESTE	26	PE	261550	PERNAMBUCO	TRACUNHAÉM	5	0	0	0	0	5	2018	DOU	13724	13724	100	13724	100
201909	2	NE	NORDESTE	26	PE	261560	PERNAMBUCO	TRINDADE	9	0	0	1	0	9	2018	DOU	30222	30222	100	30222	100
201909	2	NE	NORDESTE	26	PE	261570	PERNAMBUCO	TRIUNFO	6	0	0	0	0	6	2018	DOU	15265	15265	100	15265	100
201909	2	NE	NORDESTE	26	PE	261580	PERNAMBUCO	TUPANATINGA	5	0	0.66	0.5	0	5	2018	DOU	27052	17250	63.77	17250	63.77
201909	2	NE	NORDESTE	26	PE	261590	PERNAMBUCO	TUPARETAMA	3	0	0	0	0	3	2018	DOU	8192	8192	100	8192	100
201909	2	NE	NORDESTE	26	PE	261600	PERNAMBUCO	VENTUROSA	7	0	0	1	0	7	2018	DOU	18298	18298	100	18298	100
201909	2	NE	NORDESTE	26	PE	261610	PERNAMBUCO	VERDEJANTE	3	0	0	0	0	3	2018	DOU	9514	9514	100	9514	100
201909	2	NE	NORDESTE	26	PE	261618	PERNAMBUCO	VERTENTE DO LÉRIO	4	0	0	0	0	4	2018	DOU	7666	7666	100	7666	100
201909	2	NE	NORDESTE	26	PE	261620	PERNAMBUCO	VERTENTES	4	0	0	0	0	4	2018	DOU	20503	13800	67.31	13800	67.31
201909	2	NE	NORDESTE	26	PE	261630	PERNAMBUCO	VICÊNCIA	12	0	0.2	0.75	0	12	2018	DOU	32513	32513	100	32513	100
201909	2	NE	NORDESTE	26	PE	261640	PERNAMBUCO	VITÓRIA DE SANTO ANTÃO	36	0	2.33	2.8	2	38	2018	DOU	137915	124200	90.06	131190	95.12
201909	2	NE	NORDESTE	26	PE	261650	PERNAMBUCO	XEXÉU	7	0	0	0	0	7	2018	DOU	14691	14691	100	14691	100
201909	2	NE	NORDESTE	27	AL	270010	ALAGOAS	ÁGUA BRANCA	7	0	0	1	0	7	2018	DOU	20162	20162	100	20162	100
201909	2	NE	NORDESTE	27	AL	270020	ALAGOAS	ANADIA	7	0	0	1	0	7	2018	DOU	17564	17564	100	17564	100
201909	2	NE	NORDESTE	27	AL	270030	ALAGOAS	ARAPIRACA	67	0	9.43	8	8	75	2018	DOU	230417	230417	100	230417	100
201909	2	NE	NORDESTE	27	AL	270040	ALAGOAS	ATALAIA	15	0	0.33	1	0	15	2018	DOU	47000	47000	100	47000	100
201909	2	NE	NORDESTE	27	AL	270050	ALAGOAS	BARRA DE SANTO ANTÔNIO	6	0	1.66	5.1	2	8	2018	DOU	15792	15792	100	15792	100
201909	2	NE	NORDESTE	27	AL	270060	ALAGOAS	BARRA DE SÃO MIGUEL	3	0	0	0	0	3	2018	DOU	8264	8264	100	8264	100
201909	2	NE	NORDESTE	27	AL	270070	ALAGOAS	BATALHA	7	0	0	1.25	0	7	2018	DOU	18455	18455	100	18455	100
201909	2	NE	NORDESTE	27	AL	270080	ALAGOAS	BELÉM	2	0	0.33	1	0	2	2018	DOU	4406	4406	100	4406	100
201909	2	NE	NORDESTE	27	AL	270090	ALAGOAS	BELO MONTE	3	0	0.3	0	0	3	2018	DOU	6696	6696	100	6696	100
201909	2	NE	NORDESTE	27	AL	270100	ALAGOAS	BOCA DA MATA	10	0	0	0	0	10	2018	DOU	27168	27168	100	27168	100
201909	2	NE	NORDESTE	27	AL	270110	ALAGOAS	BRANQUINHA	5	0	0	0	0	5	2018	DOU	10529	10529	100	10529	100
201909	2	NE	NORDESTE	27	AL	270120	ALAGOAS	CACIMBINHAS	5	0	0	0	0	5	2018	DOU	10730	10730	100	10730	100
201909	2	NE	NORDESTE	27	AL	270130	ALAGOAS	CAJUEIRO	7	0	0	0.75	0	7	2018	DOU	21194	21194	100	21194	100
201909	2	NE	NORDESTE	27	AL	270135	ALAGOAS	CAMPESTRE	3	0	0	0	0	3	2018	DOU	6918	6918	100	6918	100
201909	2	NE	NORDESTE	27	AL	270140	ALAGOAS	CAMPO ALEGRE	18	0	0	2	0	18	2018	DOU	56579	56579	100	56579	100
201909	2	NE	NORDESTE	27	AL	270150	ALAGOAS	CAMPO GRANDE	4	0	0	0.75	0	4	2018	DOU	9549	9549	100	9549	100
201909	2	NE	NORDESTE	27	AL	270160	ALAGOAS	CANAPI	5	0	1.26	4.6	1	6	2018	DOU	17726	17250	97.31	17726	100
201909	2	NE	NORDESTE	27	AL	270170	ALAGOAS	CAPELA	8	0	0	1	0	8	2018	DOU	17124	17124	100	17124	100
201909	2	NE	NORDESTE	27	AL	270180	ALAGOAS	CARNEIROS	3	0	0.06	0	0	3	2018	DOU	9000	9000	100	9000	100
201909	2	NE	NORDESTE	27	AL	270190	ALAGOAS	CHÃ PRETA	4	0	0	1	0	4	2018	DOU	7319	7319	100	7319	100
201909	2	NE	NORDESTE	27	AL	270200	ALAGOAS	COITÉ DO NÓIA	5	0	0.93	1	0	5	2018	DOU	10744	10744	100	10744	100
201909	2	NE	NORDESTE	27	AL	270210	ALAGOAS	COLÔNIA LEOPOLDINA	8	0	0	2	0	8	2018	DOU	21575	21575	100	21575	100
201909	2	NE	NORDESTE	27	AL	270220	ALAGOAS	COQUEIRO SECO	3	0	0.33	5.4	0	3	2018	DOU	5826	5826	100	5826	100
201909	2	NE	NORDESTE	27	AL	270230	ALAGOAS	CORURIPE	17	0	0	3.3	0	17	2018	DOU	56562	56562	100	56562	100
201909	2	NE	NORDESTE	27	AL	270235	ALAGOAS	CRAÍBAS	9	0	0.16	1	0	9	2018	DOU	24129	24129	100	24129	100
201909	2	NE	NORDESTE	27	AL	270240	ALAGOAS	DELMIRO GOUVEIA	8	0	1.91	1.5	2	10	2018	DOU	51763	27600	53.32	32100	62.01
201909	2	NE	NORDESTE	27	AL	270250	ALAGOAS	DOIS RIACHOS	4	0	0	0	0	4	2018	DOU	11054	11054	100	11054	100
201909	2	NE	NORDESTE	27	AL	270255	ALAGOAS	ESTRELA DE ALAGOAS	7	0	0.13	0.5	0	7	2018	DOU	18153	18153	100	18153	100
201909	2	NE	NORDESTE	27	AL	270260	ALAGOAS	FEIRA GRANDE	8	0	0.46	2.5	0	8	2018	DOU	22152	22152	100	22152	100
201909	2	NE	NORDESTE	27	AL	270270	ALAGOAS	FELIZ DESERTO	2	0	0.13	0	0	2	2018	DOU	4729	4729	100	4729	100
201909	2	NE	NORDESTE	27	AL	270280	ALAGOAS	FLEXEIRAS	5	0	0	0	0	5	2018	DOU	12773	12773	100	12773	100
201909	2	NE	NORDESTE	27	AL	270290	ALAGOAS	GIRAU DO PONCIANO	13	0	0	1	0	13	2018	DOU	40588	40588	100	40588	100
201909	2	NE	NORDESTE	27	AL	270300	ALAGOAS	IBATEGUARA	6	0	0.33	1	0	6	2018	DOU	15606	15606	100	15606	100
201909	2	NE	NORDESTE	27	AL	270310	ALAGOAS	IGACI	11	0	0	0	0	11	2018	DOU	25649	25649	100	25649	100
201909	2	NE	NORDESTE	27	AL	270320	ALAGOAS	IGREJA NOVA	10	0	1	0	0	10	2018	DOU	24408	24408	100	24408	100
201909	2	NE	NORDESTE	27	AL	270330	ALAGOAS	INHAPI	5	0	0.33	2	0	5	2018	DOU	18378	17250	93.86	17250	93.86
201909	2	NE	NORDESTE	27	AL	270340	ALAGOAS	JACARÉ DOS HOMENS	3	0	0	1	0	3	2018	DOU	5288	5288	100	5288	100
201909	2	NE	NORDESTE	27	AL	270350	ALAGOAS	JACUÍPE	3	0	0	1	0	3	2018	DOU	7036	7036	100	7036	100
201909	2	NE	NORDESTE	27	AL	270360	ALAGOAS	JAPARATINGA	4	0	1.2	2	1	5	2018	DOU	8317	8317	100	8317	100
201909	2	NE	NORDESTE	27	AL	270370	ALAGOAS	JARAMATAIA	3	0	0.13	0	0	3	2018	DOU	5597	5597	100	5597	100
201909	2	NE	NORDESTE	27	AL	270375	ALAGOAS	JEQUIÁ DA PRAIA	5	0	0	1	0	5	2018	DOU	11624	11624	100	11624	100
201909	2	NE	NORDESTE	27	AL	270380	ALAGOAS	JOAQUIM GOMES	8	0	0	0	0	8	2018	DOU	23903	23903	100	23903	100
201909	2	NE	NORDESTE	27	AL	270390	ALAGOAS	JUNDIÁ	2	0	1.13	1	1	3	2018	DOU	4175	4175	100	4175	100
201909	2	NE	NORDESTE	27	AL	270400	ALAGOAS	JUNQUEIRO	11	0	0.66	1	0	11	2018	DOU	24731	24731	100	24731	100
201909	2	NE	NORDESTE	27	AL	270410	ALAGOAS	LAGOA DA CANOA	6	0	0.33	0	0	6	2018	DOU	17934	17934	100	17934	100
201909	2	NE	NORDESTE	27	AL	270420	ALAGOAS	LIMOEIRO DE ANADIA	13	0	0.16	1	0	13	2018	DOU	28495	28495	100	28495	100
201909	2	NE	NORDESTE	27	AL	270430	ALAGOAS	MACEIÓ	80	0	55.45	65	55	135	2018	DOU	1012382	274620	27.13	440970	43.56
201909	2	NE	NORDESTE	27	AL	270440	ALAGOAS	MAJOR ISIDORO	7	0	0	1	0	7	2018	DOU	19891	19891	100	19891	100
201909	2	NE	NORDESTE	27	AL	270450	ALAGOAS	MARAGOGI	10	0	0.13	2	0	10	2018	DOU	32369	32369	100	32369	100
201909	2	NE	NORDESTE	27	AL	270460	ALAGOAS	MARAVILHA	4	0	0	0	0	4	2018	DOU	9326	9326	100	9326	100
201909	2	NE	NORDESTE	27	AL	270470	ALAGOAS	MARECHAL DEODORO	19	0	1.38	0	0	19	2018	DOU	51364	51364	100	51364	100
201909	2	NE	NORDESTE	27	AL	270480	ALAGOAS	MARIBONDO	5	0	0.4	1.5	0	5	2018	DOU	13337	13337	100	13337	100
201909	2	NE	NORDESTE	27	AL	270490	ALAGOAS	MAR VERMELHO	2	0	0.73	0.75	0	2	2018	DOU	3534	3534	100	3534	100
201909	2	NE	NORDESTE	27	AL	270500	ALAGOAS	MATA GRANDE	6	0	0	1	0	6	2018	DOU	25226	20700	82.06	20700	82.06
201909	2	NE	NORDESTE	27	AL	270510	ALAGOAS	MATRIZ DE CAMARAGIBE	11	0	1	3	1	12	2018	DOU	24649	24649	100	24649	100
201909	2	NE	NORDESTE	27	AL	270520	ALAGOAS	MESSIAS	6	0	0	1	0	6	2018	DOU	17676	17676	100	17676	100
201909	2	NE	NORDESTE	27	AL	270530	ALAGOAS	MINADOR DO NEGRÃO	3	0	0	0	0	3	2018	DOU	5337	5337	100	5337	100
201909	2	NE	NORDESTE	27	AL	270540	ALAGOAS	MONTEIRÓPOLIS	3	0	0	0.5	0	3	2018	DOU	7153	7153	100	7153	100
201909	2	NE	NORDESTE	27	AL	270550	ALAGOAS	MURICI	11	0	0	0	0	11	2018	DOU	28137	28137	100	28137	100
201909	2	NE	NORDESTE	27	AL	270560	ALAGOAS	NOVO LINO	4	0	0	0.5	0	4	2018	DOU	12615	12615	100	12615	100
201909	2	NE	NORDESTE	27	AL	270570	ALAGOAS	OLHO D'ÁGUA DAS FLORES	8	0	0.66	0	0	8	2018	DOU	21437	21437	100	21437	100
201909	2	NE	NORDESTE	27	AL	270580	ALAGOAS	OLHO D'ÁGUA DO CASADO	4	0	0.33	0	0	4	2018	DOU	9303	9303	100	9303	100
201909	2	NE	NORDESTE	27	AL	270590	ALAGOAS	OLHO D'ÁGUA GRANDE	2	0	0.03	0	0	2	2018	DOU	5117	5117	100	5117	100
201909	2	NE	NORDESTE	27	AL	270600	ALAGOAS	OLIVENÇA	5	0	0	0	0	5	2018	DOU	11591	11591	100	11591	100
201909	2	NE	NORDESTE	27	AL	270610	ALAGOAS	OURO BRANCO	4	0	1.33	0	0	4	2018	DOU	11456	11456	100	11456	100
201909	2	NE	NORDESTE	27	AL	270620	ALAGOAS	PALESTINA	3	0	0	1	0	3	2018	DOU	4985	4985	100	4985	100
201909	2	NE	NORDESTE	27	AL	270630	ALAGOAS	PALMEIRA DOS ÍNDIOS	22	0	1.1	3.45	1	23	2018	DOU	73096	73096	100	73096	100
201909	2	NE	NORDESTE	27	AL	270640	ALAGOAS	PÃO DE AÇÚCAR	9	0	0	1.75	0	9	2018	DOU	24446	24446	100	24446	100
201909	2	NE	NORDESTE	27	AL	270642	ALAGOAS	PARICONHA	5	0	0	2	0	5	2018	DOU	10527	10527	100	10527	100
201909	2	NE	NORDESTE	27	AL	270644	ALAGOAS	PARIPUEIRA	4	0	0.66	3	0	4	2018	DOU	13016	13016	100	13016	100
201909	2	NE	NORDESTE	27	AL	270650	ALAGOAS	PASSO DE CAMARAGIBE	6	0	1.66	4.2	2	8	2018	DOU	15232	15232	100	15232	100
201909	2	NE	NORDESTE	27	AL	270660	ALAGOAS	PAULO JACINTO	4	0	0	0	0	4	2018	DOU	7568	7568	100	7568	100
201909	2	NE	NORDESTE	27	AL	270670	ALAGOAS	PENEDO	19	0	0	0	0	19	2018	DOU	63516	63516	100	63516	100
201909	2	NE	NORDESTE	27	AL	270680	ALAGOAS	PIAÇABUÇU	6	0	0	1	0	6	2018	DOU	17805	17805	100	17805	100
201909	2	NE	NORDESTE	27	AL	270690	ALAGOAS	PILAR	13	0	0.66	1	0	13	2018	DOU	35008	35008	100	35008	100
201909	2	NE	NORDESTE	27	AL	270700	ALAGOAS	PINDOBA	1	0	0.16	0	0	1	2018	DOU	2911	2911	100	2911	100
201909	2	NE	NORDESTE	27	AL	270710	ALAGOAS	PIRANHAS	7	0	0	0	0	7	2018	DOU	24891	24150	97.02	24150	97.02
201909	2	NE	NORDESTE	27	AL	270720	ALAGOAS	POÇO DAS TRINCHEIRAS	4	0	0	1	0	4	2018	DOU	14354	13800	96.14	13800	96.14
201909	2	NE	NORDESTE	27	AL	270730	ALAGOAS	PORTO CALVO	11	0	0	2	0	11	2018	DOU	27079	27079	100	27079	100
201909	2	NE	NORDESTE	27	AL	270740	ALAGOAS	PORTO DE PEDRAS	4	0	1.23	1	1	5	2018	DOU	7873	7873	100	7873	100
201909	2	NE	NORDESTE	27	AL	270750	ALAGOAS	PORTO REAL DO COLÉGIO	8	0	0.2	6.2	0	8	2018	DOU	20018	20018	100	20018	100
201909	2	NE	NORDESTE	27	AL	270760	ALAGOAS	QUEBRANGULO	5	0	0	0	0	5	2018	DOU	11342	11342	100	11342	100
201909	2	NE	NORDESTE	27	AL	270770	ALAGOAS	RIO LARGO	21	0	1.66	5	2	23	2018	DOU	74838	72450	96.81	74838	100
201909	2	NE	NORDESTE	27	AL	270780	ALAGOAS	ROTEIRO	3	0	1.2	1	1	4	2018	DOU	6680	6680	100	6680	100
201909	2	NE	NORDESTE	27	AL	270790	ALAGOAS	SANTA LUZIA DO NORTE	3	0	0.66	4	0	3	2018	DOU	7272	7272	100	7272	100
201909	2	NE	NORDESTE	27	AL	270800	ALAGOAS	SANTANA DO IPANEMA	11	0	0.33	0	0	11	2018	DOU	47486	37950	79.92	37950	79.92
201909	2	NE	NORDESTE	27	AL	270810	ALAGOAS	SANTANA DO MUNDAÚ	5	0	0	0	0	5	2018	DOU	10755	10755	100	10755	100
201909	2	NE	NORDESTE	27	AL	270820	ALAGOAS	SÃO BRÁS	3	0	0	0	0	3	2018	DOU	6953	6953	100	6953	100
201909	2	NE	NORDESTE	27	AL	270830	ALAGOAS	SÃO JOSÉ DA LAJE	10	0	0	2	0	10	2018	DOU	23855	23855	100	23855	100
201909	2	NE	NORDESTE	27	AL	270840	ALAGOAS	SÃO JOSÉ DA TAPERA	14	0	0	0	0	14	2018	DOU	32111	32111	100	32111	100
201909	2	NE	NORDESTE	27	AL	270850	ALAGOAS	SÃO LUÍS DO QUITUNDE	12	0	0	0	0	12	2018	DOU	34415	34415	100	34415	100
201909	2	NE	NORDESTE	27	AL	270860	ALAGOAS	SÃO MIGUEL DOS CAMPOS	18	0	2	1	1	19	2018	DOU	60775	60775	100	60775	100
201909	2	NE	NORDESTE	27	AL	270870	ALAGOAS	SÃO MIGUEL DOS MILAGRES	4	0	0	1	0	4	2018	DOU	7888	7888	100	7888	100
201909	2	NE	NORDESTE	27	AL	270880	ALAGOAS	SÃO SEBASTIÃO	13	0	0.16	1	0	13	2018	DOU	34011	34011	100	34011	100
201909	2	NE	NORDESTE	27	AL	270890	ALAGOAS	SATUBA	6	0	1.3	1.25	1	7	2018	DOU	13716	13716	100	13716	100
201909	2	NE	NORDESTE	27	AL	270895	ALAGOAS	SENADOR RUI PALMEIRA	5	0	0.4	0	0	5	2018	DOU	13818	13818	100	13818	100
201909	2	NE	NORDESTE	27	AL	270900	ALAGOAS	TANQUE D'ARCA	3	0	0.66	0	0	3	2018	DOU	6187	6187	100	6187	100
201909	2	NE	NORDESTE	27	AL	270910	ALAGOAS	TAQUARANA	8	0	0.66	0	0	8	2018	DOU	19886	19886	100	19886	100
201909	2	NE	NORDESTE	27	AL	270915	ALAGOAS	TEOTÔNIO VILELA	18	0	0	3	0	18	2018	DOU	43960	43960	100	43960	100
201909	2	NE	NORDESTE	27	AL	270920	ALAGOAS	TRAIPU	9	0	0	0	0	9	2018	DOU	27632	27632	100	27632	100
201909	2	NE	NORDESTE	27	AL	270930	ALAGOAS	UNIÃO DOS PALMARES	16	0	0.83	0.5	0	16	2018	DOU	65461	55200	84.33	55200	84.33
201909	2	NE	NORDESTE	27	AL	270940	ALAGOAS	VIÇOSA	8	0	0.66	1	0	8	2018	DOU	25773	25773	100	25773	100
201909	2	NE	NORDESTE	28	SE	280010	SERGIPE	AMPARO DE SÃO FRANCISCO	1	0	0	0	0	1	2018	DOU	2368	2368	100	2368	100
201909	2	NE	NORDESTE	28	SE	280020	SERGIPE	AQUIDABÃ	7	0	0	0	0	7	2018	DOU	21443	21443	100	21443	100
201909	2	NE	NORDESTE	28	SE	280030	SERGIPE	ARACAJU	112	0	26.7	35.35	27	139	2018	DOU	648939	386400	59.54	466500	71.89
201909	2	NE	NORDESTE	28	SE	280040	SERGIPE	ARAUÁ	5	0	0	0	0	5	2018	DOU	10168	10168	100	10168	100
201909	2	NE	NORDESTE	28	SE	280050	SERGIPE	AREIA BRANCA	7	0	0.66	0.9	0	7	2018	DOU	18396	18396	100	18396	100
201909	2	NE	NORDESTE	28	SE	280060	SERGIPE	BARRA DOS COQUEIROS	10	0	1.33	5.75	1	11	2018	DOU	29873	29873	100	29873	100
201909	2	NE	NORDESTE	28	SE	280067	SERGIPE	BOQUIM	10	0	0.46	3	0	10	2018	DOU	26731	26731	100	26731	100
201909	2	NE	NORDESTE	28	SE	280070	SERGIPE	BREJO GRANDE	3	0	1.46	0	0	3	2018	DOU	8264	8264	100	8264	100
201909	2	NE	NORDESTE	28	SE	280100	SERGIPE	CAMPO DO BRITO	6	0	0.31	5.5	0	6	2018	DOU	17997	17997	100	17997	100
201909	2	NE	NORDESTE	28	SE	280110	SERGIPE	CANHOBA	2	0	0.66	0.2	0	2	2018	DOU	4011	4011	100	4011	100
201909	2	NE	NORDESTE	28	SE	280120	SERGIPE	CANINDÉ DE SÃO FRANCISCO	11	0	0	3.25	0	11	2018	DOU	29430	29430	100	29430	100
201909	2	NE	NORDESTE	28	SE	280130	SERGIPE	CAPELA	12	0	1	3	1	13	2018	DOU	33904	33904	100	33904	100
201909	2	NE	NORDESTE	28	SE	280140	SERGIPE	CARIRA	7	0	0	1	0	7	2018	DOU	21724	21724	100	21724	100
201909	2	NE	NORDESTE	28	SE	280150	SERGIPE	CARMÓPOLIS	4	0	1.33	1	1	5	2018	DOU	16324	13800	84.54	16324	100
201909	2	NE	NORDESTE	28	SE	280160	SERGIPE	CEDRO DE SÃO JOÃO	3	0	0.5	0	0	3	2018	DOU	5880	5880	100	5880	100
201909	2	NE	NORDESTE	28	SE	280170	SERGIPE	CRISTINÁPOLIS	7	0	0.33	3	0	7	2018	DOU	18190	18190	100	18190	100
201909	2	NE	NORDESTE	28	SE	280190	SERGIPE	CUMBE	2	0	0.98	0	0	2	2018	DOU	3977	3977	100	3977	100
201909	2	NE	NORDESTE	28	SE	280200	SERGIPE	DIVINA PASTORA	2	0	0.33	0.75	0	2	2018	DOU	5059	5059	100	5059	100
201909	2	NE	NORDESTE	28	SE	280210	SERGIPE	ESTÂNCIA	18	0	0.5	3	0	18	2018	DOU	68804	62100	90.26	62100	90.26
201909	2	NE	NORDESTE	28	SE	280220	SERGIPE	FEIRA NOVA	1	0	0.66	1	0	1	2018	DOU	5567	3450	61.97	3450	61.97
201909	2	NE	NORDESTE	28	SE	280230	SERGIPE	FREI PAULO	5	0	1.66	0	0	5	2018	DOU	15283	15283	100	15283	100
201909	2	NE	NORDESTE	28	SE	280240	SERGIPE	GARARU	4	0	0.66	0	0	4	2018	DOU	11606	11606	100	11606	100
201909	2	NE	NORDESTE	28	SE	280250	SERGIPE	GENERAL MAYNARD	1	0	0	1	0	1	2018	DOU	3307	3307	100	3307	100
201909	2	NE	NORDESTE	28	SE	280260	SERGIPE	GRACHO CARDOSO	2	0	0	1.6	0	2	2018	DOU	5811	5811	100	5811	100
201909	2	NE	NORDESTE	28	SE	280270	SERGIPE	ILHA DAS FLORES	4	0	0	1	0	4	2018	DOU	8519	8519	100	8519	100
201909	2	NE	NORDESTE	28	SE	280280	SERGIPE	INDIAROBA	6	0	1.83	4	2	8	2018	DOU	17761	17761	100	17761	100
201909	2	NE	NORDESTE	28	SE	280290	SERGIPE	ITABAIANA	19	0	4.56	10	5	24	2018	DOU	94696	65550	69.22	79230	83.67
201909	2	NE	NORDESTE	28	SE	280300	SERGIPE	ITABAIANINHA	12	0	0	2	0	12	2018	DOU	41684	41400	99.32	41400	99.32
201909	2	NE	NORDESTE	28	SE	280310	SERGIPE	ITABI	2	0	0	0.4	0	2	2018	DOU	4921	4921	100	4921	100
201909	2	NE	NORDESTE	28	SE	280320	SERGIPE	ITAPORANGA D'AJUDA	12	0	0.8	3.75	0	12	2018	DOU	33994	33994	100	33994	100
201909	2	NE	NORDESTE	28	SE	280330	SERGIPE	JAPARATUBA	7	0	0.86	0	0	7	2018	DOU	18576	18576	100	18576	100
201909	2	NE	NORDESTE	28	SE	280340	SERGIPE	JAPOATÃ	6	0	0	0	0	6	2018	DOU	13085	13085	100	13085	100
201909	2	NE	NORDESTE	28	SE	280350	SERGIPE	LAGARTO	21	0	3.53	5.25	4	25	2018	DOU	103576	72450	69.95	83040	80.17
201909	2	NE	NORDESTE	28	SE	280360	SERGIPE	LARANJEIRAS	9	0	1.33	3	1	10	2018	DOU	29567	29567	100	29567	100
201909	2	NE	NORDESTE	28	SE	280370	SERGIPE	MACAMBIRA	3	0	0.33	3	0	3	2018	DOU	6877	6877	100	6877	100
201909	2	NE	NORDESTE	28	SE	280380	SERGIPE	MALHADA DOS BOIS	1	0	0	0	0	1	2018	DOU	3665	3450	94.13	3450	94.13
201909	2	NE	NORDESTE	28	SE	280390	SERGIPE	MALHADOR	5	0	0.53	0	0	5	2018	DOU	12581	12581	100	12581	100
201909	2	NE	NORDESTE	28	SE	280400	SERGIPE	MARUIM	6	0	1.1	6.2	1	7	2018	DOU	17153	17153	100	17153	100
201909	2	NE	NORDESTE	28	SE	280410	SERGIPE	MOITA BONITA	4	0	0	0	0	4	2018	DOU	11322	11322	100	11322	100
201909	2	NE	NORDESTE	28	SE	280420	SERGIPE	MONTE ALEGRE DE SERGIPE	5	0	0	0	0	5	2018	DOU	15120	15120	100	15120	100
201909	2	NE	NORDESTE	28	SE	280430	SERGIPE	MURIBECA	3	0	0.33	0	0	3	2018	DOU	7610	7610	100	7610	100
201909	2	NE	NORDESTE	28	SE	280440	SERGIPE	NEÓPOLIS	8	0	0.66	1	0	8	2018	DOU	18735	18735	100	18735	100
201909	2	NE	NORDESTE	28	SE	280445	SERGIPE	NOSSA SENHORA APARECIDA	4	0	0.13	0	0	4	2018	DOU	8783	8783	100	8783	100
201909	2	NE	NORDESTE	28	SE	280450	SERGIPE	NOSSA SENHORA DA GLÓRIA	12	0	0.66	2	0	12	2018	DOU	36514	36514	100	36514	100
201909	2	NE	NORDESTE	28	SE	280460	SERGIPE	NOSSA SENHORA DAS DORES	10	0	3.3	3.8	3	13	2018	DOU	26460	26460	100	26460	100
201909	2	NE	NORDESTE	28	SE	280470	SERGIPE	NOSSA SENHORA DE LOURDES	3	0	0	0	0	3	2018	DOU	6470	6470	100	6470	100
201909	2	NE	NORDESTE	28	SE	280480	SERGIPE	NOSSA SENHORA DO SOCORRO	64	0	3.33	4	3	67	2018	DOU	181503	181503	100	181503	100
201909	2	NE	NORDESTE	28	SE	280490	SERGIPE	PACATUBA	5	0	0	0	0	5	2018	DOU	14347	14347	100	14347	100
201909	2	NE	NORDESTE	28	SE	280500	SERGIPE	PEDRA MOLE	1	0	0	1	0	1	2018	DOU	3236	3236	100	3236	100
201909	2	NE	NORDESTE	28	SE	280510	SERGIPE	PEDRINHAS	3	0	0.08	0	0	3	2018	DOU	9538	9538	100	9538	100
201909	2	NE	NORDESTE	28	SE	280520	SERGIPE	PINHÃO	1	0	0.33	1	0	1	2018	DOU	6523	3450	52.89	3450	52.89
201909	2	NE	NORDESTE	28	SE	280530	SERGIPE	PIRAMBU	4	0	2.33	2.75	2	6	2018	DOU	9199	9199	100	9199	100
201909	2	NE	NORDESTE	28	SE	280540	SERGIPE	POÇO REDONDO	9	0	0	0	0	9	2018	DOU	34412	31050	90.23	31050	90.23
201909	2	NE	NORDESTE	28	SE	280550	SERGIPE	POÇO VERDE	5	0	0	0	0	5	2018	DOU	23586	17250	73.14	17250	73.14
201909	2	NE	NORDESTE	28	SE	280560	SERGIPE	PORTO DA FOLHA	11	0	1.53	2	2	13	2018	DOU	28497	28497	100	28497	100
201909	2	NE	NORDESTE	28	SE	280570	SERGIPE	PROPRIÁ	10	0	0	0	0	10	2018	DOU	29559	29559	100	29559	100
201909	2	NE	NORDESTE	28	SE	280580	SERGIPE	RIACHÃO DO DANTAS	6	0	0	0	0	6	2018	DOU	19800	19800	100	19800	100
201909	2	NE	NORDESTE	28	SE	280590	SERGIPE	RIACHUELO	4	0	1	0	0	4	2018	DOU	10140	10140	100	10140	100
201909	2	NE	NORDESTE	28	SE	280600	SERGIPE	RIBEIRÓPOLIS	7	0	0.6	2	0	7	2018	DOU	18528	18528	100	18528	100
201909	2	NE	NORDESTE	28	SE	280610	SERGIPE	ROSÁRIO DO CATETE	4	0	0.86	0	0	4	2018	DOU	10697	10697	100	10697	100
201909	2	NE	NORDESTE	28	SE	280620	SERGIPE	SALGADO	7	0	1.83	0.75	0	7	2018	DOU	19970	19970	100	19970	100
201909	2	NE	NORDESTE	28	SE	280630	SERGIPE	SANTA LUZIA DO ITANHY	6	0	0	0	0	6	2018	DOU	13947	13947	100	13947	100
201909	2	NE	NORDESTE	28	SE	280640	SERGIPE	SANTANA DO SÃO FRANCISCO	2	0	0	0	0	2	2018	DOU	7714	6900	89.45	6900	89.45
201909	2	NE	NORDESTE	28	SE	280650	SERGIPE	SANTA ROSA DE LIMA	2	0	0	0	0	2	2018	DOU	3904	3904	100	3904	100
201909	2	NE	NORDESTE	28	SE	280660	SERGIPE	SANTO AMARO DAS BROTAS	5	0	1	2	1	6	2018	DOU	12051	12051	100	12051	100
201909	2	NE	NORDESTE	28	SE	280670	SERGIPE	SÃO CRISTÓVÃO	23	0	2	7.25	2	25	2018	DOU	89027	79350	89.13	85350	95.87
201909	2	NE	NORDESTE	28	SE	280680	SERGIPE	SÃO DOMINGOS	3	0	0	0	0	3	2018	DOU	11065	10350	93.54	10350	93.54
201909	2	NE	NORDESTE	28	SE	280690	SERGIPE	SÃO FRANCISCO	2	0	0	0	0	2	2018	DOU	3987	3987	100	3987	100
201909	2	NE	NORDESTE	28	SE	280700	SERGIPE	SÃO MIGUEL DO ALEIXO	2	0	0.8	1	0	2	2018	DOU	3913	3913	100	3913	100
201909	2	NE	NORDESTE	28	SE	280710	SERGIPE	SIMÃO DIAS	8	0	3.2	2.5	3	11	2018	DOU	40486	27600	68.17	35100	86.7
201909	2	NE	NORDESTE	28	SE	280720	SERGIPE	SIRIRI	4	0	0.51	1	0	4	2018	DOU	8813	8813	100	8813	100
201909	2	NE	NORDESTE	28	SE	280730	SERGIPE	TELHA	1	0	0.33	1.25	0	1	2018	DOU	3204	3204	100	3204	100
201909	2	NE	NORDESTE	28	SE	280740	SERGIPE	TOBIAS BARRETO	14	0	0.66	3	0	14	2018	DOU	51843	48300	93.17	48300	93.17
201909	2	NE	NORDESTE	28	SE	280750	SERGIPE	TOMAR DO GERU	5	0	0.53	2.8	0	5	2018	DOU	13061	13061	100	13061	100
201909	2	NE	NORDESTE	28	SE	280760	SERGIPE	UMBAÚBA	6	0	1.46	1	1	7	2018	DOU	25033	20700	82.69	23700	94.68
201909	2	NE	NORDESTE	29	BA	290010	BAHIA	ABAÍRA	3	0	0	0	0	3	2018	DOU	8767	8767	100	8767	100
201909	2	NE	NORDESTE	29	BA	290020	BAHIA	ABARÉ	8	0	0	0	0	8	2018	DOU	19814	19814	100	19814	100
201909	2	NE	NORDESTE	29	BA	290030	BAHIA	ACAJUTIBA	6	0	0	2	0	6	2018	DOU	15129	15129	100	15129	100
201909	2	NE	NORDESTE	29	BA	290035	BAHIA	ADUSTINA	4	0	0	0	0	4	2018	DOU	16784	13800	82.22	13800	82.22
201909	2	NE	NORDESTE	29	BA	290040	BAHIA	ÁGUA FRIA	7	0	0	0	0	7	2018	DOU	16901	16901	100	16901	100
201909	2	NE	NORDESTE	29	BA	290050	BAHIA	ÉRICO CARDOSO	5	0	0	0	0	5	2018	DOU	10662	10662	100	10662	100
201909	2	NE	NORDESTE	29	BA	290060	BAHIA	AIQUARA	2	0	0	0	0	2	2018	DOU	4478	4478	100	4478	100
201909	2	NE	NORDESTE	29	BA	290070	BAHIA	ALAGOINHAS	34	1	0.66	0.5	0	35	2018	DOU	150832	117300	77.77	120300	79.76
201909	2	NE	NORDESTE	29	BA	290080	BAHIA	ALCOBAÇA	9	0	0	1	0	9	2018	DOU	22449	22449	100	22449	100
201909	2	NE	NORDESTE	29	BA	290090	BAHIA	ALMADINA	3	0	0	0	0	3	2018	DOU	5566	5566	100	5566	100
201909	2	NE	NORDESTE	29	BA	290100	BAHIA	AMARGOSA	10	0	0	0	0	10	2018	DOU	37031	34500	93.17	34500	93.17
201909	2	NE	NORDESTE	29	BA	290110	BAHIA	AMÉLIA RODRIGUES	7	0	0.66	2	0	7	2018	DOU	25224	24150	95.74	24150	95.74
201909	2	NE	NORDESTE	29	BA	290115	BAHIA	AMÉRICA DOURADA	7	0	0	0	0	7	2018	DOU	16097	16097	100	16097	100
201909	2	NE	NORDESTE	29	BA	290120	BAHIA	ANAGÉ	10	0	0.66	0	0	10	2018	DOU	18194	18194	100	18194	100
201909	2	NE	NORDESTE	29	BA	290130	BAHIA	ANDARAÍ	5	0	2	3	2	7	2018	DOU	13153	13153	100	13153	100
201909	2	NE	NORDESTE	29	BA	290135	BAHIA	ANDORINHA	6	0	0.13	0	0	6	2018	DOU	14690	14690	100	14690	100
201909	2	NE	NORDESTE	29	BA	290140	BAHIA	ANGICAL	5	0	0.66	0	0	5	2018	DOU	14017	14017	100	14017	100
201909	2	NE	NORDESTE	29	BA	290150	BAHIA	ANGUERA	5	0	0	0.25	0	5	2018	DOU	11142	11142	100	11142	100
201909	2	NE	NORDESTE	29	BA	290160	BAHIA	ANTAS	5	0	0	2	0	5	2018	DOU	19093	17250	90.35	17250	90.35
201909	2	NE	NORDESTE	29	BA	290170	BAHIA	ANTÔNIO CARDOSO	5	0	0.06	2.75	0	5	2018	DOU	11691	11691	100	11691	100
201909	2	NE	NORDESTE	29	BA	290180	BAHIA	ANTÔNIO GONÇALVES	5	0	0.46	0.5	0	5	2018	DOU	11715	11715	100	11715	100
201909	2	NE	NORDESTE	29	BA	290190	BAHIA	APORÁ	5	0	0	0	0	5	2018	DOU	17673	17250	97.61	17250	97.61
201909	2	NE	NORDESTE	29	BA	290195	BAHIA	APUAREMA	3	0	0.06	1	0	3	2018	DOU	7360	7360	100	7360	100
201909	2	NE	NORDESTE	29	BA	290200	BAHIA	ARACATU	5	0	0.26	0.5	0	5	2018	DOU	13229	13229	100	13229	100
201909	2	NE	NORDESTE	29	BA	290205	BAHIA	ARAÇAS	4	0	0	0	0	4	2018	DOU	12143	12143	100	12143	100
201909	2	NE	NORDESTE	29	BA	290210	BAHIA	ARACI	14	1	0.13	1.5	0	15	2018	DOU	54099	48300	89.28	51300	94.83
201909	2	NE	NORDESTE	29	BA	290220	BAHIA	ARAMARI	4	0	0	0	0	4	2018	DOU	11332	11332	100	11332	100
201909	2	NE	NORDESTE	29	BA	290225	BAHIA	ARATACA	5	0	0.06	2	0	5	2018	DOU	11079	11079	100	11079	100
201909	2	NE	NORDESTE	29	BA	290230	BAHIA	ARATUÍPE	4	0	0.06	1	0	4	2018	DOU	8813	8813	100	8813	100
201909	2	NE	NORDESTE	29	BA	290240	BAHIA	AURELINO LEAL	6	0	0	2	0	6	2018	DOU	11774	11774	100	11774	100
201909	2	NE	NORDESTE	29	BA	290250	BAHIA	BAIANÓPOLIS	6	0	0	0	0	6	2018	DOU	13824	13824	100	13824	100
201909	2	NE	NORDESTE	29	BA	290260	BAHIA	BAIXA GRANDE	6	0	0	0	0	6	2018	DOU	20488	20488	100	20488	100
[truncated: 3,711 more rows]

[truncated: 1 more sheets: Sociodemographics Table]
